# Supplementary material for: Diurnal pattern of respiration in corals and algae and its implications for gross primary production quantification
Source: PLoS One. 2025 Jun 27;20(6):e0326146. doi: 10.1371/journal.pone.0326146 (PMC12204508; doi:10.1371/journal.pone.0326146)
Supplement: S1 Data — fall_NP_coral.csv – contains raw hourly net photosynthesis rates of corals in fall. fall_NP_algae.csv – contains raw hourly net photosynthesis rates of algae in fall. spring_NP_coral.cvs – contains raw hourly net photosynthesis rates of corals in spring. summer_NP_coral_v2.csv – contains raw hourly net photosynthesis rates of corals in summer. (ZIP) [file pone.0326146.s001.zip]

Archive with 10 entries (10 files):
- fall_NP_algae.csv
- __MACOSX/._fall_NP_algae.csv
- fall_NP_coral.csv
- __MACOSX/._fall_NP_coral.csv
- my_data_resp.csv
- __MACOSX/._my_data_resp.csv
- spring_NP_coral.csv
- __MACOSX/._spring_NP_coral.csv
- summer_NP_coral_v2.csv
- __MACOSX/._summer_NP_coral_v2.csv
