# Supplementary material for: Diurnal pattern of respiration in corals and algae and its implications for gross primary production quantification
Source: PLoS One. 2025 Jun 27;20(6):e0326146. doi: 10.1371/journal.pone.0326146 (PMC12204508; doi:10.1371/journal.pone.0326146)
Supplement: S1 Data — fall_NP_coral.csv – contains raw hourly net photosynthesis rates of corals in fall. fall_NP_algae.csv – contains raw hourly net photosynthesis rates of algae in fall. spring_NP_coral.cvs – contains raw hourly net photosynthesis rates of corals in spring. summer_NP_coral_v2.csv – contains raw hourly net photosynthesis rates of corals in summer. (ZIP) [file pone.0326146.s001.zip › fall_NP_algae.csv]

Algae_ID	Species	Repetition	Day	Time	PAR	type	rate	Weight
D4	Caulerpa	1	9/30/20	11/22/96 7:15	0	NP	-1.41	100
D4	Caulerpa	1	9/30/20	11/22/96 19:00	0	NP	-1.627	100
D4	Caulerpa	1	9/30/20	11/22/96 7:45	32.560128	NP	-3.80980728	1
D4	Caulerpa	1	9/30/20	11/22/96 9:15	107.1	NP	3.487547677	1
D4	Caulerpa	1	9/30/20	11/22/96 10:15	334.415808	NP	5.491487162	1
D4	Caulerpa	1	9/30/20	11/22/96 11:45	210.826368	NP	5.746334915	1
D4	Caulerpa	1	9/30/20	11/22/96 12:15	230.6028	NP	4.79758622	1
D4	Caulerpa	1	9/30/20	11/22/96 18:45	7.909712	NP	-12.92554275	1
D5	Caulerpa	1	9/30/20	11/22/96 7:45	31.637097	NP	-1.027452809	1
D5	Caulerpa	1	9/30/20	11/22/96 8:15	28.657425	NP	-0.180253048	1
D5	Caulerpa	1	9/30/20	11/22/96 9:45	356.042628	NP	1.856818767	1
D5	Caulerpa	1	9/30/20	11/22/96 10:15	367.256425	NP	2.968829479	1
D5	Caulerpa	1	9/30/20	11/22/96 10:45	371.367337	NP	4.777029726	1
D5	Caulerpa	1	9/30/20	11/22/96 11:15	166.7632	NP	3.92099956	1
D5	Caulerpa	1	9/30/20	11/22/96 17:45	69.205113	NP	-0.686151439	1
D5	Caulerpa	1	9/30/20	11/22/96 18:45	6.994512	NP	-2.030781108	1
D6	Caulerpa	1	9/30/20	11/22/96 7:45	36.2796	NP	0.03358263	1
D6	Caulerpa	1	9/30/20	11/22/96 8:15	30.860151	NP	0.007756901	1
D6	Caulerpa	1	9/30/20	11/22/96 10:45	409.307184	NP	1.188183439	1
D6	Caulerpa	1	9/30/20	11/22/96 11:15	182.8224	NP	0.193542738	1
D6	Caulerpa	1	9/30/20	11/22/96 12:15	194.432199	NP	0.211188537	1
D6	Caulerpa	1	9/30/20	11/22/96 16:45	221.448639	NP	0.851081425	1
D6	Caulerpa	1	9/30/20	11/22/96 17:15	151.252359	NP	1.255808144	1
D6	Caulerpa	1	9/30/20	11/22/96 18:15	37.568775	NP	-0.646923984	1
D6	Caulerpa	1	9/30/20	11/22/96 18:45	8.063751	NP	-1.111054874	1
D7	Caulerpa	1	10/1/20	11/22/96 7:15	4.7632	NP	-0.40413178	1
D7	Caulerpa	1	10/1/20	11/22/96 7:44	21.864352	NP	-0.244287664	1
D7	Caulerpa	1	10/1/20	11/22/96 9:16	199.7608	NP	1.684327235	1
D7	Caulerpa	1	10/1/20	11/22/96 9:48	272.999317	NP	2.943654809	1
D7	Caulerpa	1	10/1/20	11/22/96 10:15	316.617925	NP	3.424383598	1
D7	Caulerpa	1	10/1/20	11/22/96 12:16	631.409088	NP	3.973734444	1
D7	Caulerpa	1	10/1/20	11/22/96 13:50	551.796693	NP	4.475329461	1
D7	Caulerpa	1	10/1/20	11/22/96 14:49	434.055973	NP	3.194257053	1
D7	Caulerpa	1	10/1/20	11/22/96 15:15	268.340908	NP	1.260575968	1
D7	Caulerpa	1	10/1/20	11/22/96 16:14	182.297277	NP	1.01358913	1
D7	Caulerpa	1	10/1/20	11/22/96 17:45	74.603808	NP	-0.459436316	1
D7	Caulerpa	1	10/1/20	11/22/96 18:51	7.1427	NP	-1.277784908	1
D8	Caulerpa	1	10/1/20	11/22/96 7:15	4.747473	NP	-0.439360007	1
D8	Caulerpa	1	10/1/20	11/22/96 7:44	21.448228	NP	-0.347851888	1
D8	Caulerpa	1	10/1/20	11/22/96 8:15	44.525713	NP	1.468251227	1
D8	Caulerpa	1	10/1/20	11/22/96 9:48	264.887457	NP	3.230900736	1
D8	Caulerpa	1	10/1/20	11/22/96 10:15	372.9648	NP	3.567271334	1
D8	Caulerpa	1	10/1/20	11/22/96 10:48	337.662148	NP	3.307575472	1
D8	Caulerpa	1	10/1/20	11/22/96 11:48	539.276548	NP	5.372215173	1
D8	Caulerpa	1	10/1/20	11/22/96 12:50	539.058825	NP	4.780895631	1
D8	Caulerpa	1	10/1/20	11/22/96 13:50	412.904128	NP	4.662545693	1
D8	Caulerpa	1	10/1/20	11/22/96 14:14	565.301668	NP	4.692393417	1
D8	Caulerpa	1	10/1/20	11/22/96 14:49	511.294212	NP	3.750881971	1
D8	Caulerpa	1	10/1/20	11/22/96 15:50	348.701188	NP	2.148378262	1
D8	Caulerpa	1	10/1/20	11/22/96 16:14	248.188612	NP	1.421165938	1
D8	Caulerpa	1	10/1/20	11/22/96 17:45	54.6612	NP	-0.428899455	1
D8	Caulerpa	1	10/1/20	11/22/96 18:51	5.995968	NP	-1.614406081	1
D8	Caulerpa	1	10/1/20	11/22/96 19:14	0.499972	NP	-3.136908765	1
D9	Caulerpa	1	10/1/20	11/22/96 7:15	4.247977	NP	-0.544687446	1
D9	Caulerpa	1	10/1/20	11/22/96 8:15	40.316292	NP	0.501734618	1
D9	Caulerpa	1	10/1/20	11/22/96 9:16	106.937577	NP	1.638333254	1
D9	Caulerpa	1	10/1/20	11/22/96 9:48	183.083472	NP	1.83707823	1
D9	Caulerpa	1	10/1/20	11/22/96 10:48	483.967588	NP	4.78450433	1
D9	Caulerpa	1	10/1/20	11/22/96 11:15	298.073425	NP	3.675542654	1
D9	Caulerpa	1	10/1/20	11/22/96 12:16	394.123137	NP	4.262973202	1
D9	Caulerpa	1	10/1/20	11/22/96 13:50	484.631257	NP	3.427642611	1
D9	Caulerpa	1	10/1/20	11/22/96 14:49	376.841497	NP	3.242022834	1
D9	Caulerpa	1	10/1/20	11/22/96 15:50	336.049593	NP	1.091579376	1
D9	Caulerpa	1	10/1/20	11/22/96 16:49	140.709712	NP	1.134235391	1
D9	Caulerpa	1	10/1/20	11/22/96 17:14	90.072528	NP	0.637045509	1
D9	Caulerpa	1	10/1/20	11/22/96 17:45	49.472793	NP	0.226813734	1
D9	Caulerpa	1	10/1/20	11/22/96 18:15	30.147513	NP	-2.104669168	1
D9	Caulerpa	1	10/1/20	11/22/96 18:51	4.9972	NP	-4.653089923	1
D9	Caulerpa	1	10/1/20	11/22/96 19:14	0.249993	NP	-3.406657886	1
D1	Caulerpa	1	10/5/20	11/22/96 7:14	1.7656275	NP	-1.294000103	1
D1	Caulerpa	1	10/5/20	11/22/96 8:14	47.10494906	NP	1.547925684	1
D1	Caulerpa	1	10/5/20	11/22/96 8:49	44.19780911	NP	1.270906336	1
D1	Caulerpa	1	10/5/20	11/22/96 9:44	113.40304	NP	1.820752479	1
D1	Caulerpa	1	10/5/20	11/22/96 10:14	145.8525957	NP	2.73623429	1
D1	Caulerpa	1	10/5/20	11/22/96 11:14	90.5383205	NP	1.301449215	1
D1	Caulerpa	1	10/5/20	11/22/96 14:50	617.5184398	NP	3.985590086	1
D1	Caulerpa	1	10/5/20	11/22/96 16:14	83.83421735	NP	2.140054422	1
D1	Caulerpa	1	10/5/20	11/22/96 16:48	88.98435358	NP	2.274461815	1
D1	Caulerpa	1	10/5/20	11/22/96 17:44	39.45504	NP	0.594812029	1
D1	Caulerpa	1	10/5/20	11/22/96 18:52	3.654494767	NP	-1.649845766	1
D1	Caulerpa	1	10/5/20	11/22/96 19:17	0.140375664	NP	-1.100193331	1
D2	Caulerpa	1	10/5/20	11/22/96 7:14	1.505678978	NP	-0.670848797	1
D2	Caulerpa	1	10/5/20	11/22/96 7:42	16.17396182	NP	0.844652501	1
D2	Caulerpa	1	10/5/20	11/22/96 8:14	39.65586114	NP	1.371079285	1
D2	Caulerpa	1	10/5/20	11/22/96 9:14	38.24710741	NP	1.133329383	1
D2	Caulerpa	1	10/5/20	11/22/96 10:49	99.01411976	NP	2.816525012	1
D2	Caulerpa	1	10/5/20	11/22/96 11:14	83.2277257	NP	1.805628875	1
D2	Caulerpa	1	10/5/20	11/22/96 11:50	130.965504	NP	2.761393965	1
D2	Caulerpa	1	10/5/20	11/22/96 12:15	217.4702472	NP	3.120577072	1
D2	Caulerpa	1	10/5/20	11/22/96 14:50	445.026816	NP	4.579198673	1
D2	Caulerpa	1	10/5/20	11/22/96 15:14	274.5558923	NP	2.532007738	1
D2	Caulerpa	1	10/5/20	11/22/96 15:50	181.3924462	NP	1.216182971	1
D2	Caulerpa	1	10/5/20	11/22/96 17:14	86.37826169	NP	0.779891717	1
D2	Caulerpa	1	10/5/20	11/22/96 17:44	47.16324976	NP	0.290019221	1
D2	Caulerpa	1	10/5/20	11/22/96 18:14	24.00341574	NP	-1.668817329	1
D2	Caulerpa	1	10/5/20	11/22/96 18:52	3.896542707	NP	-2.530873905	1
D2	Caulerpa	1	10/5/20	11/22/96 19:17	0.151896938	NP	-1.716247086	1
D3	Caulerpa	1	10/5/20	11/22/96 7:14	1.417637183	NP	-0.280455971	1
D3	Caulerpa	1	10/5/20	11/22/96 7:42	13.98861653	NP	-0.173925296	1
D3	Caulerpa	1	10/5/20	11/22/96 9:14	31.41659675	NP	0.635864722	1
D3	Caulerpa	1	10/5/20	11/22/96 9:44	88.70137443	NP	1.024799101	1
D3	Caulerpa	1	10/5/20	11/22/96 10:14	111.5891611	NP	1.599375569	1
D3	Caulerpa	1	10/5/20	11/22/96 10:49	81.41367771	NP	0.714786914	1
D3	Caulerpa	1	10/5/20	11/22/96 11:50	118.1195322	NP	1.307849832	1
D3	Caulerpa	1	10/5/20	11/22/96 12:15	241.6560585	NP	2.387467177	1
D3	Caulerpa	1	10/5/20	11/22/96 14:50	627.3869394	NP	3.696158897	1
D3	Caulerpa	1	10/5/20	11/22/96 15:14	208.9627964	NP	1.786518245	1
D3	Caulerpa	1	10/5/20	11/22/96 16:48	108.6520099	NP	1.391778914	1
D3	Caulerpa	1	10/5/20	11/22/96 17:44	48.91830121	NP	1.000725387	1
D3	Caulerpa	1	10/5/20	11/22/96 18:52	3.640950143	NP	-1.117574325	1
D3	Caulerpa	1	10/5/20	11/22/96 19:17	0.154892043	NP	-0.489563728	1
D5	Caulerpa	2	10/6/20	11/22/96 7:14	1.8058131	NP	-0.162454761	1
D5	Caulerpa	2	10/6/20	11/22/96 7:44	10.89445698	NP	-0.216561561	1
D5	Caulerpa	2	10/6/20	11/22/96 8:14	19.06560881	NP	-0.109326787	1
D5	Caulerpa	2	10/6/20	11/22/96 8:49	30.62807716	NP	0.458936428	1
D5	Caulerpa	2	10/6/20	11/22/96 9:15	40.31730795	NP	0.393206064	1
D5	Caulerpa	2	10/6/20	11/22/96 10:49	214.6704083	NP	1.091232122	1
D5	Caulerpa	2	10/6/20	11/22/96 11:14	505.4514263	NP	3.527326281	1
D5	Caulerpa	2	10/6/20	11/22/96 12:14	349.4589033	NP	2.563908577	1
D5	Caulerpa	2	10/6/20	11/22/96 12:49	668.8465951	NP	3.140329497	1
D5	Caulerpa	2	10/6/20	11/22/96 13:48	683.062652	NP	3.319925484	1
D5	Caulerpa	2	10/6/20	11/22/96 14:54	542.6671002	NP	3.092965282	1
D5	Caulerpa	2	10/6/20	11/22/96 15:49	242.3332843	NP	0.939373902	1
D5	Caulerpa	2	10/6/20	11/22/96 17:14	148.4472335	NP	0.531802175	1
D5	Caulerpa	2	10/6/20	11/22/96 17:45	97.91078735	NP	-0.460707239	1
D5	Caulerpa	2	10/6/20	11/22/96 18:15	35.50362109	NP	-0.698158792	1
D5	Caulerpa	2	10/6/20	11/22/96 18:48	3.357113469	NP	-2.860431703	1
D5	Caulerpa	2	10/6/20	11/22/96 19:14	0.090787331	NP	-0.598322601	1
D6	Caulerpa	2	10/6/20	11/22/96 7:14	1.451847176	NP	-1.293999874	1
D6	Caulerpa	2	10/6/20	11/22/96 7:44	8.699839806	NP	-0.727245438	1
D6	Caulerpa	2	10/6/20	11/22/96 8:49	27.73382696	NP	0.500721692	1
D6	Caulerpa	2	10/6/20	11/22/96 9:44	128.1565665	NP	1.879758431	1
D6	Caulerpa	2	10/6/20	11/22/96 10:14	161.1160812	NP	2.658496338	1
D6	Caulerpa	2	10/6/20	11/22/96 10:49	318.6202422	NP	4.354086642	1
D6	Caulerpa	2	10/6/20	11/22/96 11:49	219.3858584	NP	3.133948046	1
D6	Caulerpa	2	10/6/20	11/22/96 12:14	437.9119259	NP	4.807340433	1
D6	Caulerpa	2	10/6/20	11/22/96 12:49	425.521152	NP	5.767048085	1
D6	Caulerpa	2	10/6/20	11/22/96 13:48	531.7765962	NP	2.403325522	1
D6	Caulerpa	2	10/6/20	11/22/96 15:15	218.74055	NP	1.677116013	1
D6	Caulerpa	2	10/6/20	11/22/96 16:49	93.67777775	NP	0.724285242	1
D6	Caulerpa	2	10/6/20	11/22/96 17:45	62.6965948	NP	-0.047574077	1
D6	Caulerpa	2	10/6/20	11/22/96 18:15	20.65956321	NP	-2.697313423	1
D6	Caulerpa	2	10/6/20	11/22/96 18:48	1.749657	NP	-1.446046786	1
D7	Caulerpa	2	10/7/20	11/22/96 7:45	15.29128554	NP	-2.682530759	1
D7	Caulerpa	2	10/7/20	11/22/96 8:15	32.01782918	NP	0.045941531	1
D7	Caulerpa	2	10/7/20	11/22/96 9:45	75.02684484	NP	0.158772824	1
D7	Caulerpa	2	10/7/20	11/22/96 10:15	301.8274584	NP	2.129430799	1
D7	Caulerpa	2	10/7/20	11/22/96 11:15	165.6341296	NP	4.211800909	1
D7	Caulerpa	2	10/7/20	11/22/96 12:45	372.943458	NP	2.444797411	1
D7	Caulerpa	2	10/7/20	11/22/96 13:15	471.643008	NP	2.353254559	1
D7	Caulerpa	2	10/7/20	11/22/96 14:15	282.6093384	NP	2.861632494	1
D7	Caulerpa	2	10/7/20	11/22/96 14:45	352.7640629	NP	2.309991988	1
D7	Caulerpa	2	10/7/20	11/22/96 15:45	65.20274244	NP	3.301424111	1
D7	Caulerpa	2	10/7/20	11/22/96 17:15	52.21918455	NP	1.433427944	1
D7	Caulerpa	2	10/7/20	11/22/96 18:45	6.707843918	NP	-7.752361576	1
D8	Caulerpa	2	10/7/20	11/22/96 7:45	10.96726457	NP	0.733338489	1
D8	Caulerpa	2	10/7/20	11/22/96 8:15	22.60475986	NP	-0.652999135	1
D8	Caulerpa	2	10/7/20	11/22/96 8:45	46.38803448	NP	1.562534714	1
D8	Caulerpa	2	10/7/20	11/22/96 9:45	76.90654443	NP	0.548767045	1
D8	Caulerpa	2	10/7/20	11/22/96 10:45	462.8544366	NP	4.092937729	1
D8	Caulerpa	2	10/7/20	11/22/96 11:15	355.0645976	NP	4.140853058	1
D8	Caulerpa	2	10/7/20	11/22/96 11:45	412.8494134	NP	3.260505005	1
D8	Caulerpa	2	10/7/20	11/22/96 12:15	250.1914883	NP	2.239619565	1
D8	Caulerpa	2	10/7/20	11/22/96 12:45	404.799187	NP	3.272664395	1
D8	Caulerpa	2	10/7/20	11/22/96 14:45	226.0866233	NP	3.689882382	1
D8	Caulerpa	2	10/7/20	11/22/96 18:15	24.11368787	NP	-2.446560756	1
D9	Caulerpa	2	10/7/20	11/22/96 7:45	10.61827424	NP	-0.257614793	1
D9	Caulerpa	2	10/7/20	11/22/96 8:45	34.6196625	NP	2.631209757	1
D9	Caulerpa	2	10/7/20	11/22/96 9:15	47.73107521	NP	2.276474103	1
D9	Caulerpa	2	10/7/20	11/22/96 10:15	147.2396286	NP	5.437823532	1
D9	Caulerpa	2	10/7/20	11/22/96 10:45	299.6528064	NP	5.205429808	1
D9	Caulerpa	2	10/7/20	11/22/96 11:45	286.9776	NP	7.340324813	1
D9	Caulerpa	2	10/7/20	11/22/96 12:15	216.8894	NP	12.89424427	1
D9	Caulerpa	2	10/7/20	11/22/96 12:45	430.9095854	NP	8.99940439	1
D9	Caulerpa	2	10/7/20	11/22/96 13:15	334.2350281	NP	8.976620168	1
D9	Caulerpa	2	10/7/20	11/22/96 14:45	323.9983423	NP	13.16679506	1
D9	Caulerpa	2	10/7/20	11/22/96 15:15	226.6293004	NP	7.633329852	1
D9	Caulerpa	2	10/7/20	11/22/96 16:45	28.37830193	NP	-2.106333298	1
D9	Caulerpa	2	10/7/20	11/22/96 17:45	37.51523756	NP	1.959644462	1
D9	Caulerpa	2	10/7/20	11/22/96 18:15	17.82210794	NP	-5.992808189	1
D9	Caulerpa	2	10/7/20	11/22/96 18:45	5.172821801	NP	-5.068179312	1
D1	Caulerpa	2	10/10/20	11/22/96 7:45	9.888590454	NP	-1.893473567	1
D1	Caulerpa	2	10/10/20	11/22/96 8:15	21.49177748	NP	-0.409199251	1
D1	Caulerpa	2	10/10/20	11/22/96 9:15	48.24299164	NP	0.463908744	1
D1	Caulerpa	2	10/10/20	11/22/96 10:45	182.0101923	NP	4.887887852	1
D1	Caulerpa	2	10/10/20	11/22/96 11:15	220.1290656	NP	3.238424583	1
D1	Caulerpa	2	10/10/20	11/22/96 11:45	435.8247504	NP	5.030825204	1
D1	Caulerpa	2	10/10/20	11/22/96 12:15	244.4904655	NP	2.521882523	1
D1	Caulerpa	2	10/10/20	11/22/96 12:45	357.2067265	NP	2.782494614	1
D1	Caulerpa	2	10/10/20	11/22/96 13:45	218.3650738	NP	3.099805124	1
D1	Caulerpa	2	10/10/20	11/22/96 14:15	362.9031806	NP	3.454547187	1
D1	Caulerpa	2	10/10/20	11/22/96 14:45	358.6917876	NP	2.749861869	1
D1	Caulerpa	2	10/10/20	11/22/96 15:15	241.3707386	NP	3.883135204	1
D1	Caulerpa	2	10/10/20	11/22/96 16:45	157.0376793	NP	1.84974059	1
D1	Caulerpa	2	10/10/20	11/22/96 17:45	39.36713813	NP	0.09618872	1
D1	Caulerpa	2	10/10/20	11/22/96 18:15	29.44807164	NP	-1.164747404	1
D1	Caulerpa	2	10/10/20	11/22/96 18:45	8.533260665	NP	-2.870502126	1
D2	Caulerpa	2	10/10/20	11/22/96 7:45	6.797748663	NP	-0.71767276	1
D2	Caulerpa	2	10/10/20	11/22/96 9:15	60.17365	NP	1.185453259	1
D2	Caulerpa	2	10/10/20	11/22/96 10:15	202.2060258	NP	5.504439184	1
D2	Caulerpa	2	10/10/20	11/22/96 12:15	214.9233074	NP	4.596375749	1
D2	Caulerpa	2	10/10/20	11/22/96 12:45	335.7817718	NP	9.149587596	1
D2	Caulerpa	2	10/10/20	11/22/96 13:45	207.8912922	NP	4.564867969	1
D2	Caulerpa	2	10/10/20	11/22/96 14:45	318.5169587	NP	5.568568791	1
D2	Caulerpa	2	10/10/20	11/22/96 15:15	162.6696478	NP	9.71858925	1
D2	Caulerpa	2	10/10/20	11/22/96 15:45	284.1821636	NP	8.020478873	1
D2	Caulerpa	2	10/10/20	11/22/96 16:45	104.9121016	NP	9.745269666	1
D2	Caulerpa	2	10/10/20	11/22/96 17:45	25.18250193	NP	2.23616176	1
D2	Caulerpa	2	10/10/20	11/22/96 18:15	17.26943116	NP	-4.826418841	1
D2	Caulerpa	2	10/10/20	11/22/96 18:45	8.506435752	NP	-3.006334099	1
D3	Caulerpa	2	10/10/20	11/22/96 8:15	26.78702506	NP	0.079709392	1
D3	Caulerpa	2	10/10/20	11/22/96 10:15	236.8255757	NP	2.723869601	1
D3	Caulerpa	2	10/10/20	11/22/96 10:45	433.8431532	NP	6.611165451	1
D3	Caulerpa	2	10/10/20	11/22/96 11:15	367.8349044	NP	3.34882014	1
D3	Caulerpa	2	10/10/20	11/22/96 11:45	398.8000044	NP	3.115382422	1
D3	Caulerpa	2	10/10/20	11/22/96 15:45	319.2267289	NP	1.666033792	1
D3	Caulerpa	2	10/10/20	11/22/96 17:15	70.9307827	NP	1.19861636	1
D5	Caulerpa	3	10/13/20	11/22/96 7:45	3.112331265	NP	-1.122771822	1
D5	Caulerpa	3	10/13/20	11/22/96 8:45	15.73027675	NP	-0.451217223	1
D5	Caulerpa	3	10/13/20	11/22/96 9:15	24.02697365	NP	0.59241481	1
D5	Caulerpa	3	10/13/20	11/22/96 9:45	88.79759232	NP	3.595627125	1
D5	Caulerpa	3	10/13/20	11/22/96 10:15	243.5357626	NP	6.020428291	1
D5	Caulerpa	3	10/13/20	11/22/96 10:45	201.741567	NP	1.488269997	1
D5	Caulerpa	3	10/13/20	11/22/96 11:45	424.6909581	NP	2.82280018	1
D5	Caulerpa	3	10/13/20	11/22/96 12:15	229.8043556	NP	4.198099017	1
D5	Caulerpa	3	10/13/20	11/22/96 12:45	302.5121149	NP	4.124892476	1
D5	Caulerpa	3	10/13/20	11/22/96 13:15	458.9221933	NP	4.716540444	1
D5	Caulerpa	3	10/13/20	11/22/96 13:45	283.9030844	NP	2.918910697	1
D5	Caulerpa	3	10/13/20	11/22/96 14:45	90.8672812	NP	2.072815823	1
D5	Caulerpa	3	10/13/20	11/22/96 15:15	110.3002169	NP	2.42465184	1
D5	Caulerpa	3	10/13/20	11/22/96 15:45	85.07722451	NP	2.432026016	1
D5	Caulerpa	3	10/13/20	11/22/96 16:15	67.92484708	NP	0.944375927	1
D5	Caulerpa	3	10/13/20	11/22/96 16:45	65.00898625	NP	0.297040413	1
D5	Caulerpa	3	10/13/20	11/22/96 17:45	53.05495394	NP	0.633219769	1
D5	Caulerpa	3	10/13/20	11/22/96 18:15	17.29314047	NP	-1.315116142	1
D6	Caulerpa	3	10/13/20	11/22/96 8:15	23.51836792	NP	-0.975602432	1
D6	Caulerpa	3	10/13/20	11/22/96 8:45	20.37689324	NP	0.447883118	1
D6	Caulerpa	3	10/13/20	11/22/96 9:45	142.2097933	NP	5.463009072	1
D6	Caulerpa	3	10/13/20	11/22/96 10:45	346.0314069	NP	6.485118896	1
D6	Caulerpa	3	10/13/20	11/22/96 11:45	270.2324654	NP	4.545290263	1
D6	Caulerpa	3	10/13/20	11/22/96 12:45	239.9616232	NP	3.108840738	1
D6	Caulerpa	3	10/13/20	11/22/96 14:15	189.4021325	NP	1.560326876	1
D6	Caulerpa	3	10/13/20	11/22/96 15:45	147.2765424	NP	3.645775558	1
D6	Caulerpa	3	10/13/20	11/22/96 16:15	100.5090222	NP	0.98189334	1
D6	Caulerpa	3	10/13/20	11/22/96 17:15	58.86099805	NP	0.362607963	1
D6	Caulerpa	3	10/13/20	11/22/96 17:45	45.73055883	NP	-0.243732568	1
D7	Caulerpa	3	10/14/20	11/22/96 7:45	10.32245397	NP	-2.049381824	1
D7	Caulerpa	3	10/14/20	11/22/96 8:15	18.20330159	NP	-0.136448592	1
D7	Caulerpa	3	10/14/20	11/22/96 8:45	29.402532	NP	0.184224463	1
D7	Caulerpa	3	10/14/20	11/22/96 9:45	47.90236765	NP	3.147739729	1
D7	Caulerpa	3	10/14/20	11/22/96 10:45	204.2614644	NP	7.061157551	1
D7	Caulerpa	3	10/14/20	11/22/96 11:15	312.0143922	NP	3.316915839	1
D7	Caulerpa	3	10/14/20	11/22/96 11:45	394.9507689	NP	4.855990711	1
D7	Caulerpa	3	10/14/20	11/22/96 12:15	175.9078801	NP	5.987969811	1
D7	Caulerpa	3	10/14/20	11/22/96 14:15	85.96946078	NP	4.675421274	1
D7	Caulerpa	3	10/14/20	11/22/96 16:45	145.2800268	NP	7.472512067	1
D7	Caulerpa	3	10/14/20	11/22/96 17:15	106.7565869	NP	3.0014362	1
D7	Caulerpa	3	10/14/20	11/22/96 17:45	79.32123814	NP	-1.022308779	1
D7	Caulerpa	3	10/14/20	11/22/96 18:15	13.01462772	NP	-2.169181313	1
D8	Caulerpa	3	10/14/20	11/22/96 7:45	10.61055184	NP	-1.241465339	1
D8	Caulerpa	3	10/14/20	11/22/96 8:45	27.62334709	NP	2.121817578	1
D8	Caulerpa	3	10/14/20	11/22/96 9:15	102.6068271	NP	3.69396057	1
D8	Caulerpa	3	10/14/20	11/22/96 9:45	236.3886083	NP	5.137326379	1
D8	Caulerpa	3	10/14/20	11/22/96 10:15	301.1866276	NP	6.075660111	1
D8	Caulerpa	3	10/14/20	11/22/96 10:45	99.72080263	NP	7.46353808	1
D8	Caulerpa	3	10/14/20	11/22/96 11:45	531.9983086	NP	5.755815536	1
D8	Caulerpa	3	10/14/20	11/22/96 12:15	523.4574229	NP	9.052840768	1
D8	Caulerpa	3	10/14/20	11/22/96 12:45	193.322019	NP	3.836430822	1
D8	Caulerpa	3	10/14/20	11/22/96 13:15	117.4957091	NP	4.227254475	1
D8	Caulerpa	3	10/14/20	11/22/96 14:45	60.14003181	NP	1.935907356	1
D8	Caulerpa	3	10/14/20	11/22/96 15:15	77.68975152	NP	2.159928619	1
D8	Caulerpa	3	10/14/20	11/22/96 15:45	248.6635277	NP	2.9877018	1
D8	Caulerpa	3	10/14/20	11/22/96 16:15	117.6704335	NP	1.585978588	1
D8	Caulerpa	3	10/14/20	11/22/96 16:45	80.60738208	NP	5.991950101	1
D8	Caulerpa	3	10/14/20	11/22/96 17:45	37.82578092	NP	-0.739639669	1
D8	Caulerpa	3	10/14/20	11/22/96 18:15	11.02468248	NP	-0.381829439	1
D9	Caulerpa	3	10/14/20	11/22/96 7:45	9.891614522	NP	-0.747168296	1
D9	Caulerpa	3	10/14/20	11/22/96 8:45	28.50708112	NP	5.762448857	1
D9	Caulerpa	3	10/14/20	11/22/96 9:45	107.4320172	NP	18.11658576	1
D9	Caulerpa	3	10/14/20	11/22/96 10:15	214.2543576	NP	13.31062582	1
D9	Caulerpa	3	10/14/20	11/22/96 11:45	492.5317733	NP	22.06341304	1
D9	Caulerpa	3	10/14/20	11/22/96 16:15	85.32252781	NP	9.062439139	1
D9	Caulerpa	3	10/14/20	11/22/96 16:45	57.41901865	NP	1.285068157	1
D9	Caulerpa	3	10/14/20	11/22/96 17:45	36.07488463	NP	-4.588679271	1
E4	Ceramium	1	9/30/20	11/22/96 7:15	0	NP	-1.265	100
E4	Ceramium	1	9/30/20	11/22/96 19:00	0	NP	-1.643	100
E4	Ceramium	1	9/30/20	11/22/96 7:15	4.386456	NP	0.324585583	1
E4	Ceramium	1	9/30/20	11/22/96 7:45	30.38125	NP	0.231079173	1
E4	Ceramium	1	9/30/20	11/22/96 9:15	207.5646	NP	3.482923718	1
E4	Ceramium	1	9/30/20	11/22/96 10:15	296.061346	NP	3.976756932	1
E4	Ceramium	1	9/30/20	11/22/96 10:45	377.638786	NP	5.492589993	1
E4	Ceramium	1	9/30/20	11/22/96 11:45	230.144066	NP	1.837709327	1
E4	Ceramium	1	9/30/20	11/22/96 12:15	200.792114	NP	4.573463606	1
E4	Ceramium	1	9/30/20	11/22/96 16:45	302.462034	NP	-1.759133912	1
E4	Ceramium	1	9/30/20	11/22/96 18:45	6.578226	NP	-5.51426453	1
E5	Ceramium	1	9/30/20	11/22/96 7:15	4.88736	NP	-1.857996524	1
E5	Ceramium	1	9/30/20	11/22/96 7:45	32.99856	NP	0.951923743	1
E5	Ceramium	1	9/30/20	11/22/96 8:15	29.766	NP	0.249449227	1
E5	Ceramium	1	9/30/20	11/22/96 10:15	364.67664	NP	2.033195884	1
E5	Ceramium	1	9/30/20	11/22/96 10:45	470.06241	NP	2.338838677	1
E5	Ceramium	1	9/30/20	11/22/96 11:15	187.60849	NP	0.933246641	1
E5	Ceramium	1	9/30/20	11/22/96 11:45	196.09576	NP	1.74951914	1
E5	Ceramium	1	9/30/20	11/22/96 16:45	379.96989	NP	1.229936761	1
E5	Ceramium	1	9/30/20	11/22/96 17:15	181.68024	NP	0.315204149	1
E5	Ceramium	1	9/30/20	11/22/96 18:45	7.05744	NP	-1.985271564	1
E6	Ceramium	1	9/30/20	11/22/96 8:15	30.27784	NP	-0.142101942	1
E6	Ceramium	1	9/30/20	11/22/96 9:15	60.04849	NP	1.400481363	1
E6	Ceramium	1	9/30/20	11/22/96 10:45	444.30744	NP	3.677678121	1
E6	Ceramium	1	9/30/20	11/22/96 11:15	174.73281	NP	5.773749571	1
E6	Ceramium	1	9/30/20	11/22/96 12:15	191.97024	NP	2.293067043	1
E6	Ceramium	1	9/30/20	11/22/96 16:45	250.19869	NP	0.507846929	1
E6	Ceramium	1	9/30/20	11/22/96 17:15	154.93569	NP	1.499485445	1
E6	Ceramium	1	9/30/20	11/22/96 18:15	38.80624	NP	-2.651980122	1
E6	Ceramium	1	9/30/20	11/22/96 18:45	8.01976	NP	-3.471657359	1
E7	Ceramium	1	10/1/20	11/22/96 7:15	4.849712	NP	-0.461517141	1
E7	Ceramium	1	10/1/20	11/22/96 7:44	21.905232	NP	-0.268793449	1
E7	Ceramium	1	10/1/20	11/22/96 9:16	151.343072	NP	0.52574746	1
E7	Ceramium	1	10/1/20	11/22/96 10:15	372.958352	NP	1.87662729	1
E7	Ceramium	1	10/1/20	11/22/96 10:48	217.108592	NP	1.462260965	1
E7	Ceramium	1	10/1/20	11/22/96 11:48	404.892768	NP	2.638320489	1
E7	Ceramium	1	10/1/20	11/22/96 12:16	659.7612	NP	3.855730519	1
E7	Ceramium	1	10/1/20	11/22/96 13:17	438.555072	NP	3.043943672	1
E7	Ceramium	1	10/1/20	11/22/96 14:49	329.274672	NP	2.164283686	1
E7	Ceramium	1	10/1/20	11/22/96 15:15	228.437472	NP	1.634027515	1
E7	Ceramium	1	10/1/20	11/22/96 15:50	239.0112	NP	0.997590539	1
E7	Ceramium	1	10/1/20	11/22/96 16:14	191.185488	NP	0.437271569	1
E7	Ceramium	1	10/1/20	11/22/96 17:45	52.525008	NP	1.456780489	1
E7	Ceramium	1	10/1/20	11/22/96 18:15	32.813472	NP	0.419048707	1
E7	Ceramium	1	10/1/20	11/22/96 18:51	8.164608	NP	-0.946571348	1
E7	Ceramium	1	10/1/20	11/22/96 19:14	0.510768	NP	-1.076674721	1
E8	Ceramium	1	10/1/20	11/22/96 7:15	4.497732	NP	-1.698528529	1
E8	Ceramium	1	10/1/20	11/22/96 7:44	20.701777	NP	-0.806401828	1
E8	Ceramium	1	10/1/20	11/22/96 8:15	43.288068	NP	0.907950301	1
E8	Ceramium	1	10/1/20	11/22/96 8:49	54.167332	NP	1.194057322	1
E8	Ceramium	1	10/1/20	11/22/96 9:48	335.358288	NP	3.167798706	1
E8	Ceramium	1	10/1/20	11/22/96 10:15	374.105425	NP	3.788356067	1
E8	Ceramium	1	10/1/20	11/22/96 10:48	343.415673	NP	2.812816632	1
E8	Ceramium	1	10/1/20	11/22/96 11:48	465.111273	NP	3.806686402	1
E8	Ceramium	1	10/1/20	11/22/96 12:50	333.9753	NP	2.666871472	1
E8	Ceramium	1	10/1/20	11/22/96 13:17	365.885113	NP	2.694003266	1
E8	Ceramium	1	10/1/20	11/22/96 13:50	616.959777	NP	3.911206485	1
E8	Ceramium	1	10/1/20	11/22/96 14:14	544.4977	NP	2.590423371	1
E8	Ceramium	1	10/1/20	11/22/96 15:50	314.560548	NP	1.171963215	1
E8	Ceramium	1	10/1/20	11/22/96 16:49	179.009473	NP	0.344767553	1
E8	Ceramium	1	10/1/20	11/22/96 17:45	48.236548	NP	-1.211570859	1
E8	Ceramium	1	10/1/20	11/22/96 18:51	4.747473	NP	-1.077821916	1
E8	Ceramium	1	10/1/20	11/22/96 19:14	0.499972	NP	-1.590661502	1
E9	Ceramium	1	10/1/20	11/22/96 7:44	21.551199	NP	0.401080326	1
E9	Ceramium	1	10/1/20	11/22/96 8:15	44.265231	NP	0.599256079	1
E9	Ceramium	1	10/1/20	11/22/96 9:16	119.391996	NP	1.064255938	1
E9	Ceramium	1	10/1/20	11/22/96 9:48	250.430256	NP	1.444763874	1
E9	Ceramium	1	10/1/20	11/22/96 11:15	226.581564	NP	1.746819195	1
E9	Ceramium	1	10/1/20	11/22/96 11:48	600.344316	NP	4.077540414	1
E9	Ceramium	1	10/1/20	11/22/96 12:16	406.541376	NP	2.735827164	1
E9	Ceramium	1	10/1/20	11/22/96 13:50	597.763836	NP	3.544212417	1
E9	Ceramium	1	10/1/20	11/22/96 14:49	419.655879	NP	2.22652874	1
E9	Ceramium	1	10/1/20	11/22/96 15:15	286.118976	NP	1.249562979	1
E9	Ceramium	1	10/1/20	11/22/96 16:49	173.902896	NP	1.173339557	1
E9	Ceramium	1	10/1/20	11/22/96 17:45	52.490319	NP	-0.970972461	1
E9	Ceramium	1	10/1/20	11/22/96 18:15	31.634844	NP	-1.584544668	1
E9	Ceramium	1	10/1/20	11/22/96 18:51	4.944351	NP	-1.291099461	1
E9	Ceramium	1	10/1/20	11/22/96 19:14	0.260391	NP	-1.425882611	1
E1	Ceramium	1	10/5/20	11/22/96 7:15	1.782977142	NP	0.249294795	1
E1	Ceramium	1	10/5/20	11/22/96 9:48	101.5754319	NP	2.081238532	1
E1	Ceramium	1	10/5/20	11/22/96 14:49	600.8187755	NP	4.376296848	1
E1	Ceramium	1	10/5/20	11/22/96 15:50	169.1673	NP	1.704180419	1
E1	Ceramium	1	10/5/20	11/22/96 16:49	98.88	NP	1.37263326	1
E1	Ceramium	1	10/5/20	11/22/96 17:14	71.16131951	NP	0.735150172	1
E1	Ceramium	1	10/5/20	11/22/96 17:45	42.84243012	NP	-0.287383123	1
E2	Ceramium	1	10/5/20	11/22/96 7:42	19.65517381	NP	0.434797033	1
E2	Ceramium	1	10/5/20	11/22/96 8:14	45.616	NP	0.94236633	1
E2	Ceramium	1	10/5/20	11/22/96 9:14	42.54108765	NP	0.727163707	1
E2	Ceramium	1	10/5/20	11/22/96 9:44	107.1058379	NP	1.108369765	1
E2	Ceramium	1	10/5/20	11/22/96 11:14	96.24976708	NP	0.471817885	1
E2	Ceramium	1	10/5/20	11/22/96 11:50	153.00544	NP	2.096378104	1
E2	Ceramium	1	10/5/20	11/22/96 12:15	246.3759471	NP	3.088908751	1
E2	Ceramium	1	10/5/20	11/22/96 14:50	453.5414468	NP	3.40025857	1
E2	Ceramium	1	10/5/20	11/22/96 15:14	315.9006763	NP	3.260552787	1
E2	Ceramium	1	10/5/20	11/22/96 15:50	263.3247028	NP	2.535009203	1
E2	Ceramium	1	10/5/20	11/22/96 16:48	128.2857156	NP	1.599192835	1
E2	Ceramium	1	10/5/20	11/22/96 17:14	106.641728	NP	1.234509484	1
E2	Ceramium	1	10/5/20	11/22/96 17:44	60.89584	NP	0.862311501	1
E2	Ceramium	1	10/5/20	11/22/96 18:14	30.50935609	NP	0.392749518	1
E2	Ceramium	1	10/5/20	11/22/96 18:52	5.001915339	NP	-0.916974921	1
E2	Ceramium	1	10/5/20	11/22/96 19:17	0.234131664	NP	-1.382505512	1
E3	Ceramium	1	10/5/20	11/22/96 7:14	1.37478825	NP	-0.524608726	1
E3	Ceramium	1	10/5/20	11/22/96 7:42	14.19865996	NP	0.167607428	1
E3	Ceramium	1	10/5/20	11/22/96 8:49	42.64476018	NP	1.073078824	1
E3	Ceramium	1	10/5/20	11/22/96 9:14	32.65164189	NP	1.870640248	1
E3	Ceramium	1	10/5/20	11/22/96 10:14	106.5590357	NP	2.815155533	1
E3	Ceramium	1	10/5/20	11/22/96 10:49	84.97549632	NP	2.03438167	1
E3	Ceramium	1	10/5/20	11/22/96 11:50	116.8731868	NP	2.009420964	1
E3	Ceramium	1	10/5/20	11/22/96 12:43	484.7134168	NP	5.451578422	1
E3	Ceramium	1	10/5/20	11/22/96 15:14	277.6059334	NP	2.717146198	1
E3	Ceramium	1	10/5/20	11/22/96 16:14	159.0268574	NP	1.351610873	1
E3	Ceramium	1	10/5/20	11/22/96 16:48	119.360208	NP	1.251039916	1
E3	Ceramium	1	10/5/20	11/22/96 17:44	53.98623304	NP	0.531725903	1
E3	Ceramium	1	10/5/20	11/22/96 18:14	25.30709745	NP	-1.545636607	1
E3	Ceramium	1	10/5/20	11/22/96 18:52	4.29792912	NP	-2.018995261	1
E3	Ceramium	1	10/5/20	11/22/96 19:17	0.193745796	NP	-2.366059483	1
E4	Ceramium	2	10/6/20	11/22/96 7:14	1.63423232	NP	-1.048788516	1
E4	Ceramium	2	10/6/20	11/22/96 7:44	9.494056024	NP	0.268883708	1
E4	Ceramium	2	10/6/20	11/22/96 8:14	16.3084462	NP	0.117046741	1
E4	Ceramium	2	10/6/20	11/22/96 8:49	27.8970777	NP	0.748286674	1
E4	Ceramium	2	10/6/20	11/22/96 9:44	99.15771913	NP	1.049659854	1
E4	Ceramium	2	10/6/20	11/22/96 10:14	307.7856051	NP	3.030856131	1
E4	Ceramium	2	10/6/20	11/22/96 11:14	286.7213869	NP	3.583475908	1
E4	Ceramium	2	10/6/20	11/22/96 12:49	680.893632	NP	5.046799936	1
E4	Ceramium	2	10/6/20	11/22/96 13:14	648.0811882	NP	5.997888705	1
E4	Ceramium	2	10/6/20	11/22/96 14:54	520.7308759	NP	4.237475088	1
E4	Ceramium	2	10/6/20	11/22/96 15:49	166.7111111	NP	1.149121578	1
E4	Ceramium	2	10/6/20	11/22/96 16:15	113.069799	NP	1.365484323	1
E4	Ceramium	2	10/6/20	11/22/96 17:14	110.2503207	NP	0.330490047	1
E4	Ceramium	2	10/6/20	11/22/96 17:45	75.02684484	NP	-1.554862447	1
E5	Ceramium	2	10/6/20	11/22/96 7:14	1.07487057	NP	-1.212398027	1
E5	Ceramium	2	10/6/20	11/22/96 7:44	6.848904951	NP	-0.893966712	1
E5	Ceramium	2	10/6/20	11/22/96 8:14	12.12572877	NP	-0.429549972	1
E5	Ceramium	2	10/6/20	11/22/96 8:49	21.36529522	NP	0.058158491	1
E5	Ceramium	2	10/6/20	11/22/96 9:15	29.17522458	NP	-0.218243787	1
E5	Ceramium	2	10/6/20	11/22/96 9:44	48.03536316	NP	0.392980541	1
E5	Ceramium	2	10/6/20	11/22/96 10:49	746.6113329	NP	3.066910506	1
E5	Ceramium	2	10/6/20	11/22/96 11:14	435.6063122	NP	1.967760096	1
E5	Ceramium	2	10/6/20	11/22/96 11:49	447.2586027	NP	1.90017628	1
E5	Ceramium	2	10/6/20	11/22/96 12:14	238.036908	NP	3.707896705	1
E5	Ceramium	2	10/6/20	11/22/96 12:49	553.9043556	NP	-0.766779115	1
E5	Ceramium	2	10/6/20	11/22/96 13:48	146.2408416	NP	1.550373626	1
E5	Ceramium	2	10/6/20	11/22/96 14:54	405.6257917	NP	3.99890481	1
E5	Ceramium	2	10/6/20	11/22/96 15:15	389.105373	NP	2.407095531	1
E5	Ceramium	2	10/6/20	11/22/96 15:49	173.1128141	NP	1.021208515	1
E5	Ceramium	2	10/6/20	11/22/96 16:49	132.6355342	NP	0.822022633	1
E5	Ceramium	2	10/6/20	11/22/96 17:14	114.1158728	NP	0.973839983	1
E5	Ceramium	2	10/6/20	11/22/96 17:45	76.90654443	NP	0.017496834	1
E5	Ceramium	2	10/6/20	11/22/96 18:15	26.629919	NP	-0.963475913	1
E5	Ceramium	2	10/6/20	11/22/96 18:48	2.742014537	NP	-1.309693631	1
E5	Ceramium	2	10/6/20	11/22/96 19:14	0.070832771	NP	-1.110626712	1
E6	Ceramium	2	10/6/20	11/22/96 7:14	1.417900332	NP	-2.463105932	1
E6	Ceramium	2	10/6/20	11/22/96 7:44	8.351224585	NP	-1.443362467	1
E6	Ceramium	2	10/6/20	11/22/96 8:49	26.05521601	NP	0.801654018	1
E6	Ceramium	2	10/6/20	11/22/96 10:14	135.0257126	NP	1.971111024	1
E6	Ceramium	2	10/6/20	11/22/96 10:49	518.4555547	NP	4.629863038	1
E6	Ceramium	2	10/6/20	11/22/96 12:14	255.8360701	NP	2.515038008	1
E6	Ceramium	2	10/6/20	11/22/96 12:49	701.8827188	NP	6.181524549	1
E6	Ceramium	2	10/6/20	11/22/96 13:14	454.8911484	NP	5.209383616	1
E6	Ceramium	2	10/6/20	11/22/96 14:54	647.4882915	NP	6.387688095	1
E6	Ceramium	2	10/6/20	11/22/96 16:15	114.8429467	NP	0.545070267	1
E6	Ceramium	2	10/6/20	11/22/96 18:15	19.64772663	NP	-3.459029554	1
E6	Ceramium	2	10/6/20	11/22/96 18:48	1.518292944	NP	-4.04745902	1
E7	Ceramium	2	10/7/20	11/22/96 7:45	14.35535519	NP	-0.150473381	1
E7	Ceramium	2	10/7/20	11/22/96 8:15	29.74235957	NP	-1.111400198	1
E7	Ceramium	2	10/7/20	11/22/96 8:45	49.5202275	NP	0.869977311	1
E7	Ceramium	2	10/7/20	11/22/96 9:45	45.67929485	NP	1.041352758	1
E7	Ceramium	2	10/7/20	11/22/96 10:15	250.8148649	NP	2.898086915	1
E7	Ceramium	2	10/7/20	11/22/96 11:15	177.4122372	NP	0.683261727	1
E7	Ceramium	2	10/7/20	11/22/96 11:45	486.8918257	NP	1.590564772	1
E7	Ceramium	2	10/7/20	11/22/96 12:45	205.67677	NP	4.941424986	1
E7	Ceramium	2	10/7/20	11/22/96 13:15	405.5149773	NP	1.805014933	1
E7	Ceramium	2	10/7/20	11/22/96 14:15	281.8047998	NP	4.110517667	1
E7	Ceramium	2	10/7/20	11/22/96 14:45	312.1578745	NP	3.455397911	1
E7	Ceramium	2	10/7/20	11/22/96 16:15	76.63083063	NP	1.047283154	1
E7	Ceramium	2	10/7/20	11/22/96 16:45	49.78036484	NP	0.665670308	1
E7	Ceramium	2	10/7/20	11/22/96 17:15	49.61908966	NP	0.593465219	1
E7	Ceramium	2	10/7/20	11/22/96 17:45	48.69689816	NP	-0.10329656	1
E7	Ceramium	2	10/7/20	11/22/96 18:45	6.367803339	NP	-2.74104156	1
E8	Ceramium	2	10/7/20	11/22/96 7:45	13.35279851	NP	0.189197532	1
E8	Ceramium	2	10/7/20	11/22/96 8:15	27.3833655	NP	-0.132533202	1
E8	Ceramium	2	10/7/20	11/22/96 8:45	38.63370111	NP	-0.412414876	1
E8	Ceramium	2	10/7/20	11/22/96 9:15	31.73450034	NP	-0.017527353	1
E8	Ceramium	2	10/7/20	11/22/96 9:45	66.60062435	NP	-0.025031626	1
E8	Ceramium	2	10/7/20	11/22/96 10:45	377.4636542	NP	0.603691668	1
E8	Ceramium	2	10/7/20	11/22/96 11:15	224.4315902	NP	2.781310686	1
E8	Ceramium	2	10/7/20	11/22/96 11:45	448.1145653	NP	1.818882916	1
E8	Ceramium	2	10/7/20	11/22/96 12:15	265.8512694	NP	2.63353649	1
E8	Ceramium	2	10/7/20	11/22/96 12:45	297.1773539	NP	2.184954923	1
E8	Ceramium	2	10/7/20	11/22/96 14:45	410.3960331	NP	1.861616932	1
E8	Ceramium	2	10/7/20	11/22/96 15:15	279.0978769	NP	1.127165002	1
E8	Ceramium	2	10/7/20	11/22/96 16:45	49.30226159	NP	-2.415506666	1
E8	Ceramium	2	10/7/20	11/22/96 17:15	52.01046717	NP	-1.49289507	1
E8	Ceramium	2	10/7/20	11/22/96 17:45	49.17404457	NP	-2.208286358	1
E8	Ceramium	2	10/7/20	11/22/96 18:15	22.64707311	NP	-2.20279044	1
E8	Ceramium	2	10/7/20	11/22/96 18:45	6.756889364	NP	-1.649145841	1
E9	Ceramium	2	10/7/20	11/22/96 7:45	13.00858381	NP	-1.069861997	1
E9	Ceramium	2	10/7/20	11/22/96 8:45	36.85531931	NP	0.128773392	1
E9	Ceramium	2	10/7/20	11/22/96 9:45	43.15013934	NP	1.500701322	1
E9	Ceramium	2	10/7/20	11/22/96 10:15	101.0625632	NP	4.327940708	1
E9	Ceramium	2	10/7/20	11/22/96 10:45	246.3623711	NP	3.049244658	1
E9	Ceramium	2	10/7/20	11/22/96 11:45	330.2229025	NP	1.16503085	1
E9	Ceramium	2	10/7/20	11/22/96 12:15	428.7170436	NP	4.654533036	1
E9	Ceramium	2	10/7/20	11/22/96 12:45	219.7626484	NP	2.270817309	1
E9	Ceramium	2	10/7/20	11/22/96 13:15	478.1320717	NP	4.433695865	1
E9	Ceramium	2	10/7/20	11/22/96 13:45	200.4244358	NP	3.875508455	1
E9	Ceramium	2	10/7/20	11/22/96 14:45	350.6697742	NP	4.021796156	1
E9	Ceramium	2	10/7/20	11/22/96 15:15	140.4901507	NP	0.837523228	1
E9	Ceramium	2	10/7/20	11/22/96 15:45	40.53787282	NP	0.144225873	1
E9	Ceramium	2	10/7/20	11/22/96 16:45	41.78113995	NP	0.306962367	1
E9	Ceramium	2	10/7/20	11/22/96 17:45	43.76174196	NP	-1.21444902	1
E9	Ceramium	2	10/7/20	11/22/96 18:15	20.31557481	NP	-0.629431029	1
E9	Ceramium	2	10/7/20	11/22/96 18:45	5.987117714	NP	-3.152892409	1
E1	Ceramium	2	10/10/20	11/22/96 7:45	8.778237798	NP	1.128179965	1
E1	Ceramium	2	10/10/20	11/22/96 8:15	19.33499654	NP	-0.323896531	1
E1	Ceramium	2	10/10/20	11/22/96 9:15	42.92495908	NP	0.214480146	1
E1	Ceramium	2	10/10/20	11/22/96 9:45	45.92525024	NP	1.394845911	1
E1	Ceramium	2	10/10/20	11/22/96 11:45	380.0469208	NP	3.284938012	1
E1	Ceramium	2	10/10/20	11/22/96 12:15	210.7100111	NP	3.860369283	1
E1	Ceramium	2	10/10/20	11/22/96 12:45	503.822848	NP	3.137567293	1
E1	Ceramium	2	10/10/20	11/22/96 14:45	267.9259082	NP	1.525250836	1
E1	Ceramium	2	10/10/20	11/22/96 15:15	251.7494394	NP	2.069347816	1
E1	Ceramium	2	10/10/20	11/22/96 15:45	309.4152127	NP	2.790985784	1
E1	Ceramium	2	10/10/20	11/22/96 16:45	160.6292087	NP	3.630527988	1
E1	Ceramium	2	10/10/20	11/22/96 18:45	8.973419474	NP	-3.876481163	1
E2	Ceramium	2	10/10/20	11/22/96 7:45	6.522345946	NP	-0.475217073	1
E2	Ceramium	2	10/10/20	11/22/96 9:15	58.80881067	NP	-0.117636489	1
E2	Ceramium	2	10/10/20	11/22/96 9:45	73.4032247	NP	-0.106997476	1
E2	Ceramium	2	10/10/20	11/22/96 10:15	243.4225265	NP	1.530526807	1
E2	Ceramium	2	10/10/20	11/22/96 10:45	327.8367826	NP	4.20046653	1
E2	Ceramium	2	10/10/20	11/22/96 11:45	301.5535394	NP	2.763316967	1
E2	Ceramium	2	10/10/20	11/22/96 12:15	189.3577848	NP	2.051131045	1
E2	Ceramium	2	10/10/20	11/22/96 13:15	353.8021494	NP	1.626726008	1
E2	Ceramium	2	10/10/20	11/22/96 15:15	195.0070427	NP	4.139952065	1
E2	Ceramium	2	10/10/20	11/22/96 16:15	114.1178982	NP	4.268306806	1
E2	Ceramium	2	10/10/20	11/22/96 17:45	26.583744	NP	1.11420597	1
E2	Ceramium	2	10/10/20	11/22/96 18:15	18.28768487	NP	-4.103815482	1
E2	Ceramium	2	10/10/20	11/22/96 18:45	7.564845983	NP	-2.336206872	1
E3	Ceramium	2	10/10/20	11/22/96 7:45	11.97777888	NP	-0.505508246	1
E3	Ceramium	2	10/10/20	11/22/96 9:45	87.0092305	NP	0.456182953	1
E3	Ceramium	2	10/10/20	11/22/96 10:15	291.1146278	NP	3.797963654	1
E3	Ceramium	2	10/10/20	11/22/96 10:45	553.8535548	NP	3.352047386	1
E3	Ceramium	2	10/10/20	11/22/96 11:15	373.1778472	NP	1.505627545	1
E3	Ceramium	2	10/10/20	11/22/96 11:45	271.4148431	NP	1.842317994	1
E3	Ceramium	2	10/10/20	11/22/96 12:45	560.4249365	NP	3.935720509	1
E3	Ceramium	2	10/10/20	11/22/96 13:15	435.4953971	NP	1.511273986	1
E3	Ceramium	2	10/10/20	11/22/96 13:45	245.1010227	NP	3.402356686	1
E3	Ceramium	2	10/10/20	11/22/96 14:45	477.6664478	NP	2.14324597	1
E3	Ceramium	2	10/10/20	11/22/96 16:15	243.4397332	NP	2.235112454	1
E3	Ceramium	2	10/10/20	11/22/96 17:15	79.66583309	NP	-1.664661177	1
E4	Ceramium	3	10/13/20	11/22/96 7:45	5.008299144	NP	-0.039521256	1
E4	Ceramium	3	10/13/20	11/22/96 8:15	23.63439172	NP	0.161684427	1
E4	Ceramium	3	10/13/20	11/22/96 8:45	17.80236883	NP	-0.706599762	1
E4	Ceramium	3	10/13/20	11/22/96 9:45	32.25448176	NP	0.496676486	1
E4	Ceramium	3	10/13/20	11/22/96 10:45	154.9422871	NP	2.832234043	1
E4	Ceramium	3	10/13/20	11/22/96 11:15	179.9695601	NP	4.200004143	1
E4	Ceramium	3	10/13/20	11/22/96 11:45	141.9474615	NP	3.305165365	1
E4	Ceramium	3	10/13/20	11/22/96 12:15	234.0305126	NP	3.535669653	1
E4	Ceramium	3	10/13/20	11/22/96 12:45	242.5351259	NP	2.1404972	1
E4	Ceramium	3	10/13/20	11/22/96 15:15	174.895104	NP	1.847395773	1
E4	Ceramium	3	10/13/20	11/22/96 15:45	238.1048244	NP	3.156211139	1
E4	Ceramium	3	10/13/20	11/22/96 16:45	88.258359	NP	-0.951062863	1
E4	Ceramium	3	10/13/20	11/22/96 17:15	72.96807178	NP	0.176047724	1
E4	Ceramium	3	10/13/20	11/22/96 17:45	69.82784131	NP	-0.733064367	1
E4	Ceramium	3	10/13/20	11/22/96 18:15	18.19283585	NP	-3.14913017	1
E5	Ceramium	3	10/13/20	11/22/96 8:45	15.18588886	NP	0.090369478	1
E5	Ceramium	3	10/13/20	11/22/96 9:15	25.87102825	NP	0.717862547	1
E5	Ceramium	3	10/13/20	11/22/96 10:15	243.9598842	NP	1.656487057	1
E5	Ceramium	3	10/13/20	11/22/96 12:15	182.7960283	NP	2.349224763	1
E5	Ceramium	3	10/13/20	11/22/96 12:45	327.4544484	NP	2.107976697	1
E5	Ceramium	3	10/13/20	11/22/96 15:45	138.1106751	NP	4.083625856	1
E5	Ceramium	3	10/13/20	11/22/96 16:15	102.8211647	NP	0.554883584	1
E5	Ceramium	3	10/13/20	11/22/96 16:45	64.59762792	NP	1.483988036	1
E5	Ceramium	3	10/13/20	11/22/96 17:45	55.74791717	NP	0.926436153	1
E5	Ceramium	3	10/13/20	11/22/96 18:15	17.21452615	NP	-2.695769235	1
E6	Ceramium	3	10/13/20	11/22/96 7:45	5.874727224	NP	0.752412518	1
E6	Ceramium	3	10/13/20	11/22/96 10:15	358.0360758	NP	9.436969542	1
E6	Ceramium	3	10/13/20	11/22/96 11:45	219.13216	NP	0.540379081	1
E6	Ceramium	3	10/13/20	11/22/96 12:45	449.0251536	NP	4.810379308	1
E6	Ceramium	3	10/13/20	11/22/96 15:45	171.2088372	NP	4.854577482	1
E6	Ceramium	3	10/13/20	11/22/96 16:15	124.96536	NP	2.451806824	1
E6	Ceramium	3	10/13/20	11/22/96 17:45	61.90069783	NP	-1.490456469	1
E7	Ceramium	3	10/14/20	11/22/96 7:45	11.8789712	NP	-1.582452213	1
E7	Ceramium	3	10/14/20	11/22/96 8:15	21.5592522	NP	-0.927762555	1
E7	Ceramium	3	10/14/20	11/22/96 8:45	31.26626039	NP	0.069092855	1
E7	Ceramium	3	10/14/20	11/22/96 10:45	249.5485992	NP	3.37160425	1
E7	Ceramium	3	10/14/20	11/22/96 11:15	375.2145318	NP	2.66270327	1
E7	Ceramium	3	10/14/20	11/22/96 11:45	576.9826173	NP	7.425204997	1
E7	Ceramium	3	10/14/20	11/22/96 12:15	373.9921172	NP	5.030545725	1
E7	Ceramium	3	10/14/20	11/22/96 12:45	266.1316738	NP	7.645595126	1
E7	Ceramium	3	10/14/20	11/22/96 14:15	97.8587764	NP	2.225657373	1
E7	Ceramium	3	10/14/20	11/22/96 15:45	514.5268473	NP	5.399964003	1
E7	Ceramium	3	10/14/20	11/22/96 17:45	90.58576954	NP	-0.321322951	1
E7	Ceramium	3	10/14/20	11/22/96 18:15	13.33740529	NP	-3.579986124	1
E8	Ceramium	3	10/14/20	11/22/96 7:45	7.482482653	NP	0.309400542	1
E8	Ceramium	3	10/14/20	11/22/96 10:15	219.205962	NP	2.856596118	1
E8	Ceramium	3	10/14/20	11/22/96 10:45	228.878045	NP	4.172553729	1
E8	Ceramium	3	10/14/20	11/22/96 11:45	209.5950083	NP	3.892551854	1
E8	Ceramium	3	10/14/20	11/22/96 12:15	292.8337913	NP	3.791233722	1
E8	Ceramium	3	10/14/20	11/22/96 12:45	425.4010226	NP	7.026794308	1
E8	Ceramium	3	10/14/20	11/22/96 15:45	407.3539908	NP	3.553418845	1
E8	Ceramium	3	10/14/20	11/22/96 16:15	218.9597662	NP	2.84548434	1
E8	Ceramium	3	10/14/20	11/22/96 17:45	72.29212817	NP	-1.660530016	1
E8	Ceramium	3	10/14/20	11/22/96 18:15	9.868737613	NP	-1.358982379	1
E9	Ceramium	3	10/14/20	11/22/96 7:45	8.588295815	NP	0.551204084	1
E9	Ceramium	3	10/14/20	11/22/96 8:15	15.1271701	NP	-1.482649242	1
E9	Ceramium	3	10/14/20	11/22/96 9:45	84.26246723	NP	3.466556169	1
E9	Ceramium	3	10/14/20	11/22/96 10:15	256.0120124	NP	4.183212247	1
E9	Ceramium	3	10/14/20	11/22/96 10:45	512.4008912	NP	5.430725808	1
E9	Ceramium	3	10/14/20	11/22/96 11:15	210.320346	NP	1.043887441	1
E9	Ceramium	3	10/14/20	11/22/96 12:45	506.4025288	NP	5.976108181	1
E9	Ceramium	3	10/14/20	11/22/96 14:45	56.48149832	NP	4.947921229	1
E9	Ceramium	3	10/14/20	11/22/96 16:15	210.2310408	NP	5.220743204	1
E9	Ceramium	3	10/14/20	11/22/96 17:15	118.126867	NP	1.183758658	1
F4	Laurencia	1	9/30/20	11/22/96 7:15	0	NP	-1.01	100
F4	Laurencia	1	9/30/20	11/22/96 19:00	0	NP	-1.467	100
F4	Laurencia	1	9/30/20	11/22/96 7:45	32.41277512	NP	0.514548976	1
F4	Laurencia	1	9/30/20	11/22/96 8:45	50.81225377	NP	2.648323171	1
F4	Laurencia	1	9/30/20	11/22/96 9:15	263.0337041	NP	3.106809471	1
F4	Laurencia	1	9/30/20	11/22/96 9:45	212.440508	NP	3.684628202	1
F4	Laurencia	1	9/30/20	11/22/96 10:15	343.5278217	NP	5.450220762	1
F4	Laurencia	1	9/30/20	11/22/96 10:45	419.6433691	NP	6.517597989	1
F4	Laurencia	1	9/30/20	11/22/96 11:45	220.3432959	NP	3.352900341	1
F4	Laurencia	1	9/30/20	11/22/96 12:15	215.7250653	NP	2.471675395	1
F4	Laurencia	1	9/30/20	11/22/96 17:45	78.67565299	NP	1.133228736	1
F4	Laurencia	1	9/30/20	11/22/96 18:15	39.34091037	NP	-1.142579528	1
F5	Laurencia	1	9/30/20	11/22/96 8:15	27.95961967	NP	1.236854332	1
F5	Laurencia	1	9/30/20	11/22/96 8:45	40.15246616	NP	1.208136244	1
F5	Laurencia	1	9/30/20	11/22/96 9:45	240.0692661	NP	2.170073131	1
F5	Laurencia	1	9/30/20	11/22/96 10:15	353.5918019	NP	3.967873457	1
F5	Laurencia	1	9/30/20	11/22/96 10:45	405.7952961	NP	4.917553237	1
F5	Laurencia	1	9/30/20	11/22/96 11:15	170.1855641	NP	1.096984454	1
F5	Laurencia	1	9/30/20	11/22/96 16:45	275.0571448	NP	2.44079867	1
F6	Laurencia	1	9/30/20	11/22/96 7:15	4.747473	NP	0.183852304	1
F6	Laurencia	1	9/30/20	11/22/96 7:45	32.3817	NP	-0.248764171	1
F6	Laurencia	1	9/30/20	11/22/96 8:15	27.912192	NP	-0.09841349	1
F6	Laurencia	1	9/30/20	11/22/96 8:45	36.598737	NP	1.17083657	1
F6	Laurencia	1	9/30/20	11/22/96 9:45	163.154425	NP	1.212205504	1
F6	Laurencia	1	9/30/20	11/22/96 10:45	394.803648	NP	3.870063919	1
F6	Laurencia	1	9/30/20	11/22/96 11:15	164.598313	NP	1.034814935	1
F6	Laurencia	1	9/30/20	11/22/96 12:15	178.050297	NP	1.975533231	1
F6	Laurencia	1	9/30/20	11/22/96 16:45	216.717753	NP	0.635633247	1
F6	Laurencia	1	9/30/20	11/22/96 17:15	140.709712	NP	0.483545125	1
F6	Laurencia	1	9/30/20	11/22/96 17:45	69.697273	NP	0.389967365	1
F6	Laurencia	1	9/30/20	11/22/96 18:15	35.110833	NP	-0.398950133	1
F7	Laurencia	1	10/1/20	11/22/96 7:45	20.436864	NP	0.947053021	1
F7	Laurencia	1	10/1/20	11/22/96 9:15	131.08885	NP	1.170600332	1
F7	Laurencia	1	10/1/20	11/22/96 9:45	218.984834	NP	1.596333704	1
F7	Laurencia	1	10/1/20	11/22/96 10:15	289.193026	NP	1.662945408	1
F7	Laurencia	1	10/1/20	11/22/96 10:45	533.753496	NP	2.772320111	1
F7	Laurencia	1	10/1/20	11/22/96 11:45	205.2304	NP	2.592354831	1
F7	Laurencia	1	10/1/20	11/22/96 12:15	310.905656	NP	4.372371262	1
F7	Laurencia	1	10/1/20	11/22/96 13:45	205.697336	NP	0.862388805	1
F7	Laurencia	1	10/1/20	11/22/96 14:45	463.380194	NP	2.668339307	1
F7	Laurencia	1	10/1/20	11/22/96 15:15	296.976306	NP	1.512946139	1
F7	Laurencia	1	10/1/20	11/22/96 16:45	171.014424	NP	1.661702638	1
F7	Laurencia	1	10/1/20	11/22/96 18:15	42.239544	NP	-0.127084405	1
F8	Laurencia	1	10/1/20	11/22/96 7:45	24.10209	NP	-1.052648347	1
F8	Laurencia	1	10/1/20	11/22/96 8:15	49.92225	NP	1.892193357	1
F8	Laurencia	1	10/1/20	11/22/96 8:45	76.88824	NP	1.491707829	1
F8	Laurencia	1	10/1/20	11/22/96 9:45	208.402	NP	2.940654013	1
F8	Laurencia	1	10/1/20	11/22/96 10:15	398.55384	NP	6.351059005	1
F8	Laurencia	1	10/1/20	11/22/96 10:45	356.14609	NP	7.803833906	1
F8	Laurencia	1	10/1/20	11/22/96 11:45	648.46744	NP	5.271090247	1
F8	Laurencia	1	10/1/20	11/22/96 12:45	771.19	NP	3.86810241	1
F8	Laurencia	1	10/1/20	11/22/96 13:15	414.62781	NP	4.304258907	1
F8	Laurencia	1	10/1/20	11/22/96 13:45	212.49384	NP	3.760528708	1
F8	Laurencia	1	10/1/20	11/22/96 14:15	621.84381	NP	4.917164445	1
F8	Laurencia	1	10/1/20	11/22/96 14:45	668.94816	NP	4.61472519	1
F8	Laurencia	1	10/1/20	11/22/96 15:45	409.83901	NP	1.033766344	1
F8	Laurencia	1	10/1/20	11/22/96 16:15	286.27056	NP	2.669602524	1
F8	Laurencia	1	10/1/20	11/22/96 16:45	266.22736	NP	2.24245457	1
F8	Laurencia	1	10/1/20	11/22/96 17:15	126.27681	NP	0.653109271	1
F8	Laurencia	1	10/1/20	11/22/96 17:45	66.49981	NP	0.878161068	1
F9	Laurencia	1	10/1/20	11/22/96 7:15	4.58464	NP	0.195117304	1
F9	Laurencia	1	10/1/20	11/22/96 7:45	20.87581	NP	0.149869176	1
F9	Laurencia	1	10/1/20	11/22/96 8:45	63.15456	NP	0.420692045	1
F9	Laurencia	1	10/1/20	11/22/96 9:15	113.35869	NP	1.113333065	1
F9	Laurencia	1	10/1/20	11/22/96 9:45	141.12669	NP	0.961121492	1
F9	Laurencia	1	10/1/20	11/22/96 10:45	532.16625	NP	2.579852273	1
F9	Laurencia	1	10/1/20	11/22/96 11:15	425.72529	NP	3.006234769	1
F9	Laurencia	1	10/1/20	11/22/96 12:15	446.08369	NP	2.376660895	1
F9	Laurencia	1	10/1/20	11/22/96 13:45	432.86529	NP	1.795765335	1
F9	Laurencia	1	10/1/20	11/22/96 14:15	589.12776	NP	2.868164975	1
F9	Laurencia	1	10/1/20	11/22/96 14:45	392.36989	NP	1.598825481	1
F9	Laurencia	1	10/1/20	11/22/96 15:15	290.80701	NP	1.558824219	1
F9	Laurencia	1	10/1/20	11/22/96 15:45	361.02	NP	1.171148362	1
F9	Laurencia	1	10/1/20	11/22/96 16:45	129.48849	NP	1.015841742	1
F9	Laurencia	1	10/1/20	11/22/96 17:15	91.28056	NP	1.103064661	1
F9	Laurencia	1	10/1/20	11/22/96 17:45	55.52625	NP	1.077270551	1
F1	Laurencia	1	10/5/20	11/22/96 7:42	16.95497616	NP	1.396354922	1
F1	Laurencia	1	10/5/20	11/22/96 8:14	41.63728091	NP	1.929770186	1
F1	Laurencia	1	10/5/20	11/22/96 8:49	38.28179712	NP	1.611109335	1
F1	Laurencia	1	10/5/20	11/22/96 9:44	100.3980345	NP	2.420503313	1
F1	Laurencia	1	10/5/20	11/22/96 10:14	123.4129995	NP	3.080216811	1
F1	Laurencia	1	10/5/20	11/22/96 11:14	141.9458722	NP	2.855510088	1
F1	Laurencia	1	10/5/20	11/22/96 17:14	88.4509506	NP	1.579351336	1
F2	Laurencia	1	10/5/20	11/22/96 7:42	13.26302645	NP	-1.191058593	1
F2	Laurencia	1	10/5/20	11/22/96 8:14	32.37763147	NP	0.197576041	1
F2	Laurencia	1	10/5/20	11/22/96 8:49	32.57472465	NP	0.363390653	1
F2	Laurencia	1	10/5/20	11/22/96 9:14	33.06958376	NP	0.267690608	1
F2	Laurencia	1	10/5/20	11/22/96 9:44	83.74776296	NP	0.517518497	1
F2	Laurencia	1	10/5/20	11/22/96 11:14	77.41367431	NP	0.310253032	1
F2	Laurencia	1	10/5/20	11/22/96 11:50	114.1682436	NP	1.330372556	1
F2	Laurencia	1	10/5/20	11/22/96 12:15	176.3712	NP	1.219054005	1
F2	Laurencia	1	10/5/20	11/22/96 14:50	369.2630673	NP	2.744895252	1
F2	Laurencia	1	10/5/20	11/22/96 15:14	215.0155725	NP	1.303930077	1
F2	Laurencia	1	10/5/20	11/22/96 16:48	111.0283441	NP	1.044533427	1
F2	Laurencia	1	10/5/20	11/22/96 17:14	100.5464023	NP	1.054936124	1
F2	Laurencia	1	10/5/20	11/22/96 17:44	51.36768889	NP	0.258056846	1
F2	Laurencia	1	10/5/20	11/22/96 18:14	24.07035021	NP	-0.089281732	1
F3	Laurencia	1	10/5/20	11/22/96 7:42	13.38287819	NP	0.820076188	1
F3	Laurencia	1	10/5/20	11/22/96 8:49	42.64370139	NP	0.575015317	1
F3	Laurencia	1	10/5/20	11/22/96 9:14	31.55010157	NP	0.843016787	1
F3	Laurencia	1	10/5/20	11/22/96 10:14	93.691136	NP	1.778879141	1
F3	Laurencia	1	10/5/20	11/22/96 10:49	82.4997528	NP	1.379685215	1
F3	Laurencia	1	10/5/20	11/22/96 12:15	191.8985771	NP	1.5053077	1
F3	Laurencia	1	10/5/20	11/22/96 12:43	305.9914447	NP	3.279829321	1
F3	Laurencia	1	10/5/20	11/22/96 15:14	328.1605589	NP	2.306084058	1
F3	Laurencia	1	10/5/20	11/22/96 15:50	255.2795259	NP	2.44488249	1
F3	Laurencia	1	10/5/20	11/22/96 16:14	132.3831952	NP	1.240049008	1
F3	Laurencia	1	10/5/20	11/22/96 16:48	121.7737553	NP	1.37057953	1
F3	Laurencia	1	10/5/20	11/22/96 18:14	25.43007774	NP	-0.133320917	1
F4	Laurencia	2	10/6/20	11/22/96 8:14	17.08673551	NP	-0.852295453	1
F4	Laurencia	2	10/6/20	11/22/96 8:49	29.35827199	NP	0.871144311	1
F4	Laurencia	2	10/6/20	11/22/96 9:44	157.8435213	NP	2.082879443	1
F4	Laurencia	2	10/6/20	11/22/96 10:14	398.4896846	NP	3.406004458	1
F4	Laurencia	2	10/6/20	11/22/96 10:49	218.2918538	NP	1.991956856	1
F4	Laurencia	2	10/6/20	11/22/96 11:14	232.0076753	NP	3.520643674	1
F4	Laurencia	2	10/6/20	11/22/96 11:50	615.0279618	NP	4.940917475	1
F4	Laurencia	2	10/6/20	11/22/96 14:50	541.2420439	NP	3.80046843	1
F4	Laurencia	2	10/6/20	11/22/96 15:14	476.7482471	NP	3.963889917	1
F4	Laurencia	2	10/6/20	11/22/96 16:48	149.2685967	NP	1.862600854	1
F4	Laurencia	2	10/6/20	11/22/96 17:14	122.8321289	NP	-0.558134081	1
F4	Laurencia	2	10/6/20	11/22/96 18:14	79.47845095	NP	-0.533454787	1
F4	Laurencia	2	10/6/20	11/22/96 18:52	45.67929485	NP	-1.14265752	1
F5	Laurencia	2	10/6/20	11/22/96 9:14	16.6242662	NP	-0.252569736	1
F5	Laurencia	2	10/6/20	11/22/96 9:44	27.98508847	NP	0.422030124	1
F5	Laurencia	2	10/6/20	11/22/96 10:14	36.19655296	NP	0.917596509	1
F5	Laurencia	2	10/6/20	11/22/96 11:50	468.7027519	NP	3.877258556	1
F5	Laurencia	2	10/6/20	11/22/96 12:15	319.8524737	NP	3.356769929	1
F5	Laurencia	2	10/6/20	11/22/96 12:43	545.5840961	NP	5.592528751	1
F5	Laurencia	2	10/6/20	11/22/96 14:50	348.801024	NP	4.907749433	1
F5	Laurencia	2	10/6/20	11/22/96 16:14	421.5918338	NP	3.102209069	1
F5	Laurencia	2	10/6/20	11/22/96 16:48	508.2808163	NP	4.088816491	1
F5	Laurencia	2	10/6/20	11/22/96 17:14	168.5262871	NP	2.094933095	1
F5	Laurencia	2	10/6/20	11/22/96 18:52	143.8510672	NP	1.381258645	1
F5	Laurencia	2	10/6/20	11/22/96 19:17	134.5936383	NP	0.43279332	1
F5	Laurencia	2	10/6/20	11/22/96 20:14	29.17647991	NP	-2.80122759	1
F6	Laurencia	2	10/6/20	11/22/96 9:44	8.423084471	NP	-0.761392916	1
F6	Laurencia	2	10/6/20	11/22/96 11:14	47.09259974	NP	0.815460139	1
F6	Laurencia	2	10/6/20	11/22/96 11:50	140.5535175	NP	1.652226027	1
F6	Laurencia	2	10/6/20	11/22/96 12:15	175.1215916	NP	2.985444225	1
F6	Laurencia	2	10/6/20	11/22/96 12:43	93.21432149	NP	1.877032671	1
F6	Laurencia	2	10/6/20	11/22/96 15:14	195.7657965	NP	3.020438129	1
F6	Laurencia	2	10/6/20	11/22/96 15:50	575.5706445	NP	6.22681439	1
F6	Laurencia	2	10/6/20	11/22/96 16:14	109.4762019	NP	2.144475598	1
F6	Laurencia	2	10/6/20	11/22/96 16:48	478.5041764	NP	6.140709931	1
F6	Laurencia	2	10/6/20	11/22/96 17:14	574.7852425	NP	6.166959424	1
F6	Laurencia	2	10/6/20	11/22/96 18:14	162.8441684	NP	2.849807614	1
F6	Laurencia	2	10/6/20	11/22/96 19:17	81.38785628	NP	1.889562503	1
F6	Laurencia	2	10/6/20	11/22/96 19:44	64.51998619	NP	0.569980388	1
F6	Laurencia	2	10/6/20	11/22/96 6:53	20.18375441	NP	-0.516939497	1
F7	Laurencia	2	10/7/20	11/22/96 12:43	57.83217021	NP	0.791777862	1
F7	Laurencia	2	10/7/20	11/22/96 14:50	264.879364	NP	4.984264163	1
F7	Laurencia	2	10/7/20	11/22/96 15:50	163.3630177	NP	3.873164526	1
F7	Laurencia	2	10/7/20	11/22/96 16:14	381.9696468	NP	4.180246838	1
F7	Laurencia	2	10/7/20	11/22/96 17:14	279.7964941	NP	3.299691485	1
F7	Laurencia	2	10/7/20	11/22/96 18:52	269.8053426	NP	5.383373764	1
F7	Laurencia	2	10/7/20	11/22/96 19:17	318.8308705	NP	2.063952071	1
F8	Laurencia	2	10/7/20	11/22/96 8:15	33.46188612	NP	-0.992186029	1
F8	Laurencia	2	10/7/20	11/22/96 8:45	39.0304285	NP	0.509717776	1
F8	Laurencia	2	10/7/20	11/22/96 9:15	32.6187072	NP	-1.241125488	1
F8	Laurencia	2	10/7/20	11/22/96 10:45	337.4371135	NP	3.664848487	1
F8	Laurencia	2	10/7/20	11/22/96 11:15	409.8423886	NP	3.955812555	1
F8	Laurencia	2	10/7/20	11/22/96 11:45	441.5065118	NP	4.839966595	1
F8	Laurencia	2	10/7/20	11/22/96 12:15	285.75624	NP	4.224794402	1
F8	Laurencia	2	10/7/20	11/22/96 12:45	517.186247	NP	3.846367636	1
F8	Laurencia	2	10/7/20	11/22/96 13:45	245.9869156	NP	2.877764949	1
F8	Laurencia	2	10/7/20	11/22/96 14:15	248.1499745	NP	2.584756281	1
F8	Laurencia	2	10/7/20	11/22/96 14:45	431.3906665	NP	1.543149634	1
F8	Laurencia	2	10/7/20	11/22/96 15:15	294.1803303	NP	2.294190619	1
F8	Laurencia	2	10/7/20	11/22/96 15:45	72.09617633	NP	0.230906453	1
F8	Laurencia	2	10/7/20	11/22/96 16:45	56.67392055	NP	-0.753747243	1
F8	Laurencia	2	10/7/20	11/22/96 17:15	59.85862188	NP	-0.62359469	1
F8	Laurencia	2	10/7/20	11/22/96 17:45	62.2572754	NP	-1.639268388	1
F8	Laurencia	2	10/7/20	11/22/96 18:15	29.0776832	NP	-1.701835658	1
F8	Laurencia	2	10/7/20	11/22/96 18:45	7.880775355	NP	0.007932256	1
F9	Laurencia	2	10/7/20	11/22/96 7:45	12.26771327	NP	0.19903467	1
F9	Laurencia	2	10/7/20	11/22/96 9:45	62.6965948	NP	1.462336445	1
F9	Laurencia	2	10/7/20	11/22/96 10:15	128.4356961	NP	2.779208236	1
F9	Laurencia	2	10/7/20	11/22/96 10:45	282.450432	NP	5.145357419	1
F9	Laurencia	2	10/7/20	11/22/96 11:45	320.1878145	NP	2.855259979	1
F9	Laurencia	2	10/7/20	11/22/96 12:15	338.0939659	NP	5.385195561	1
F9	Laurencia	2	10/7/20	11/22/96 12:45	336.3394576	NP	5.25702646	1
F9	Laurencia	2	10/7/20	11/22/96 13:45	179.6967447	NP	2.991981654	1
F9	Laurencia	2	10/7/20	11/22/96 14:45	349.7170517	NP	3.579009651	1
F9	Laurencia	2	10/7/20	11/22/96 15:15	189.784768	NP	0.979242851	1
F9	Laurencia	2	10/7/20	11/22/96 15:45	46.86567305	NP	0.491763089	1
F9	Laurencia	2	10/7/20	11/22/96 17:45	42.18715396	NP	1.370301986	1
F9	Laurencia	2	10/7/20	11/22/96 18:15	19.79342504	NP	-1.279047371	1
F1	Laurencia	2	10/10/20	11/22/96 7:45	11.70977056	NP	-0.495195534	1
F1	Laurencia	2	10/10/20	11/22/96 8:15	25.16150228	NP	-0.292933085	1
F1	Laurencia	2	10/10/20	11/22/96 9:15	57.0530784	NP	0.341131779	1
F1	Laurencia	2	10/10/20	11/22/96 10:45	161.1440133	NP	3.30817911	1
F1	Laurencia	2	10/10/20	11/22/96 11:15	232.8869745	NP	2.33006624	1
F1	Laurencia	2	10/10/20	11/22/96 11:45	527.5194266	NP	2.02739838	1
F1	Laurencia	2	10/10/20	11/22/96 12:45	207.6658881	NP	1.385176952	1
F1	Laurencia	2	10/10/20	11/22/96 13:45	291.1788864	NP	3.937611408	1
F1	Laurencia	2	10/10/20	11/22/96 14:45	482.2410847	NP	2.372365226	1
F1	Laurencia	2	10/10/20	11/22/96 15:45	531.1436212	NP	1.867725114	1
F1	Laurencia	2	10/10/20	11/22/96 16:45	162.3333682	NP	2.866195176	1
F1	Laurencia	2	10/10/20	11/22/96 17:45	44.28017805	NP	-1.176130354	1
F1	Laurencia	2	10/10/20	11/22/96 18:15	33.56340498	NP	-0.680272837	1
F2	Laurencia	2	10/10/20	11/22/96 7:45	6.912612796	NP	-0.761140261	1
F2	Laurencia	2	10/10/20	11/22/96 9:15	60.076588	NP	0.260801294	1
F2	Laurencia	2	10/10/20	11/22/96 9:45	99.62839515	NP	1.106703371	1
F2	Laurencia	2	10/10/20	11/22/96 10:15	156.4798998	NP	1.576071497	1
F2	Laurencia	2	10/10/20	11/22/96 10:45	115.2405902	NP	1.340730032	1
F2	Laurencia	2	10/10/20	11/22/96 11:45	475.714034	NP	1.623529737	1
F2	Laurencia	2	10/10/20	11/22/96 12:15	233.7626539	NP	1.679276464	1
F2	Laurencia	2	10/10/20	11/22/96 12:45	194.973888	NP	1.974369203	1
F2	Laurencia	2	10/10/20	11/22/96 13:15	288.6607379	NP	1.418455449	1
F2	Laurencia	2	10/10/20	11/22/96 13:45	186.7049997	NP	0.890833871	1
F2	Laurencia	2	10/10/20	11/22/96 14:45	407.548739	NP	0.960860126	1
F2	Laurencia	2	10/10/20	11/22/96 15:15	126.8374913	NP	1.443421078	1
F2	Laurencia	2	10/10/20	11/22/96 16:15	94.13794617	NP	0.158251333	1
F2	Laurencia	2	10/10/20	11/22/96 17:45	23.23352099	NP	-1.076549927	1
F2	Laurencia	2	10/10/20	11/22/96 18:15	15.87929215	NP	-0.819315879	1
F3	Laurencia	2	10/10/20	11/22/96 7:45	10.54111798	NP	-1.007895712	1
F3	Laurencia	2	10/10/20	11/22/96 8:15	25.69028921	NP	0.148861074	1
F3	Laurencia	2	10/10/20	11/22/96 9:45	117.4051217	NP	1.620047644	1
F3	Laurencia	2	10/10/20	11/22/96 10:15	164.4517793	NP	1.610419579	1
F3	Laurencia	2	10/10/20	11/22/96 10:45	278.5382684	NP	2.161300086	1
F3	Laurencia	2	10/10/20	11/22/96 11:15	341.9598303	NP	2.133025602	1
F3	Laurencia	2	10/10/20	11/22/96 11:45	506.501908	NP	3.051394133	1
F3	Laurencia	2	10/10/20	11/22/96 12:45	211.3496149	NP	2.105639736	1
F3	Laurencia	2	10/10/20	11/22/96 13:15	291.8243348	NP	1.6336055	1
F3	Laurencia	2	10/10/20	11/22/96 13:45	311.64	NP	3.022604612	1
F3	Laurencia	2	10/10/20	11/22/96 14:45	463.0452879	NP	1.508856364	1
F3	Laurencia	2	10/10/20	11/22/96 15:45	405.8308049	NP	2.495020209	1
F3	Laurencia	2	10/10/20	11/22/96 18:45	10.70941828	NP	-0.389288813	1
F4	Laurencia	3	10/13/20	11/22/96 8:15	22.72484895	NP	-0.937970471	1
F4	Laurencia	3	10/13/20	11/22/96 8:45	22.0799784	NP	-0.384619777	1
F4	Laurencia	3	10/13/20	11/22/96 9:15	22.39227963	NP	-0.511066518	1
F4	Laurencia	3	10/13/20	11/22/96 9:45	36.07200609	NP	0.273506187	1
F4	Laurencia	3	10/13/20	11/22/96 11:15	278.6581754	NP	2.286610416	1
F4	Laurencia	3	10/13/20	11/22/96 11:45	512.554349	NP	3.220261312	1
F4	Laurencia	3	10/13/20	11/22/96 12:15	275.561898	NP	2.46931797	1
F4	Laurencia	3	10/13/20	11/22/96 12:45	263.4854862	NP	2.564555182	1
F4	Laurencia	3	10/13/20	11/22/96 13:45	209.8289751	NP	3.180338651	1
F4	Laurencia	3	10/13/20	11/22/96 14:15	278.6908025	NP	2.944076297	1
F4	Laurencia	3	10/13/20	11/22/96 14:45	104.974591	NP	1.980678767	1
F4	Laurencia	3	10/13/20	11/22/96 15:15	202.1838532	NP	1.68712505	1
F4	Laurencia	3	10/13/20	11/22/96 16:45	81.2344356	NP	0.704181101	1
F4	Laurencia	3	10/13/20	11/22/96 17:15	77.47137508	NP	0.913740998	1
F4	Laurencia	3	10/13/20	11/22/96 17:45	80.19238381	NP	0.79818568	1
F4	Laurencia	3	10/13/20	11/22/96 18:15	21.85436056	NP	-0.735346308	1
F5	Laurencia	3	10/13/20	11/22/96 9:15	25.88317304	NP	1.400412917	1
F5	Laurencia	3	10/13/20	11/22/96 9:45	51.69337247	NP	1.330893875	1
F5	Laurencia	3	10/13/20	11/22/96 10:15	227.0063574	NP	4.525878958	1
F5	Laurencia	3	10/13/20	11/22/96 11:45	129.7025473	NP	4.293398398	1
F5	Laurencia	3	10/13/20	11/22/96 12:15	120.4634129	NP	1.672475897	1
F5	Laurencia	3	10/13/20	11/22/96 12:45	330.1916057	NP	2.910245219	1
F5	Laurencia	3	10/13/20	11/22/96 13:15	320.4373119	NP	2.985873934	1
F5	Laurencia	3	10/13/20	11/22/96 13:45	155.1151381	NP	5.817563766	1
F5	Laurencia	3	10/13/20	11/22/96 14:45	72.0942892	NP	3.449077247	1
F5	Laurencia	3	10/13/20	11/22/96 15:15	129.8707572	NP	2.510681749	1
F5	Laurencia	3	10/13/20	11/22/96 15:45	182.2176335	NP	6.587035559	1
F5	Laurencia	3	10/13/20	11/22/96 16:15	131.0413978	NP	1.531741775	1
F5	Laurencia	3	10/13/20	11/22/96 16:45	59.50332119	NP	2.669244205	1
F5	Laurencia	3	10/13/20	11/22/96 17:45	54.4761527	NP	2.286826578	1
F6	Laurencia	3	10/13/20	11/22/96 8:15	24.91961535	NP	0.172551418	1
F6	Laurencia	3	10/13/20	11/22/96 9:45	88.95952128	NP	0.287420125	1
F6	Laurencia	3	10/13/20	11/22/96 10:15	337.5489682	NP	4.28057486	1
F6	Laurencia	3	10/13/20	11/22/96 10:45	374.8171598	NP	4.206859987	1
F6	Laurencia	3	10/13/20	11/22/96 11:15	114.8639879	NP	2.776689482	1
F6	Laurencia	3	10/13/20	11/22/96 11:45	134.4921047	NP	2.685930463	1
F6	Laurencia	3	10/13/20	11/22/96 13:15	295.0974227	NP	2.048613234	1
F6	Laurencia	3	10/13/20	11/22/96 13:45	211.9462604	NP	2.01073011	1
F6	Laurencia	3	10/13/20	11/22/96 14:45	78.906048	NP	1.11449384	1
F6	Laurencia	3	10/13/20	11/22/96 15:45	171.0022161	NP	4.836511939	1
F6	Laurencia	3	10/13/20	11/22/96 16:15	126.0958195	NP	0.547821265	1
F7	Laurencia	3	10/14/20	11/22/96 7:45	10.74894805	NP	-1.18505176	1
F7	Laurencia	3	10/14/20	11/22/96 9:15	56.339484	NP	1.380829324	1
F7	Laurencia	3	10/14/20	11/22/96 10:45	211.5626239	NP	5.202712901	1
F7	Laurencia	3	10/14/20	11/22/96 11:15	322.1284225	NP	2.87755898	1
F7	Laurencia	3	10/14/20	11/22/96 11:45	406.6909454	NP	4.997364602	1
F7	Laurencia	3	10/14/20	11/22/96 12:15	182.3445513	NP	5.202365557	1
F7	Laurencia	3	10/14/20	11/22/96 12:45	354.8937155	NP	7.995404088	1
F7	Laurencia	3	10/14/20	11/22/96 14:15	89.33973384	NP	3.550923724	1
F7	Laurencia	3	10/14/20	11/22/96 15:45	435.4226406	NP	4.596451101	1
F7	Laurencia	3	10/14/20	11/22/96 16:45	150.7270335	NP	2.31666102	1
F7	Laurencia	3	10/14/20	11/22/96 17:15	110.8783767	NP	-0.234793253	1
F7	Laurencia	3	10/14/20	11/22/96 17:45	82.44585105	NP	-1.561232784	1
F8	Laurencia	3	10/14/20	11/22/96 7:45	9.402415347	NP	0.040699882	1
F8	Laurencia	3	10/14/20	11/22/96 8:45	25.22111408	NP	0.583251049	1
F8	Laurencia	3	10/14/20	11/22/96 9:15	82.74721795	NP	2.078433258	1
F8	Laurencia	3	10/14/20	11/22/96 9:45	149.2557082	NP	3.636071523	1
F8	Laurencia	3	10/14/20	11/22/96 10:15	270.588438	NP	4.552535401	1
F8	Laurencia	3	10/14/20	11/22/96 11:45	391.2464339	NP	4.148905706	1
F8	Laurencia	3	10/14/20	11/22/96 12:15	427.2269781	NP	8.603840132	1
F8	Laurencia	3	10/14/20	11/22/96 12:45	319.9551052	NP	6.644726968	1
F8	Laurencia	3	10/14/20	11/22/96 13:45	168.1749198	NP	7.67563301	1
F8	Laurencia	3	10/14/20	11/22/96 14:45	56.31591687	NP	3.861269477	1
F8	Laurencia	3	10/14/20	11/22/96 15:45	338.9823963	NP	9.010051506	1
F8	Laurencia	3	10/14/20	11/22/96 16:15	173.9786865	NP	2.168259242	1
F8	Laurencia	3	10/14/20	11/22/96 16:45	98.19309644	NP	7.153065702	1
F8	Laurencia	3	10/14/20	11/22/96 17:45	56.90724473	NP	-2.994869517	1
F8	Laurencia	3	10/14/20	11/22/96 18:15	10.84257029	NP	-1.69241609	1
F9	Laurencia	3	10/14/20	11/22/96 10:15	211.6886638	NP	5.245673443	1
F9	Laurencia	3	10/14/20	11/22/96 11:45	387.0612962	NP	6.849874879	1
F9	Laurencia	3	10/14/20	11/22/96 12:45	547.025043	NP	6.62144249	1
F9	Laurencia	3	10/14/20	11/22/96 13:15	143.4061287	NP	2.60675476	1
F9	Laurencia	3	10/14/20	11/22/96 14:15	103.8515296	NP	2.66642672	1
F9	Laurencia	3	10/14/20	11/22/96 15:45	345.893418	NP	2.664191541	1
F9	Laurencia	3	10/14/20	11/22/96 17:15	68.16021852	NP	-0.355103453	1
F9	Laurencia	3	10/14/20	11/22/96 17:45	66.98821028	NP	0.374448234	1
