# Supplementary material for: Diurnal pattern of respiration in corals and algae and its implications for gross primary production quantification
Source: PLoS One. 2025 Jun 27;20(6):e0326146. doi: 10.1371/journal.pone.0326146 (PMC12204508; doi:10.1371/journal.pone.0326146)
Supplement: S1 Data — fall_NP_coral.csv – contains raw hourly net photosynthesis rates of corals in fall. fall_NP_algae.csv – contains raw hourly net photosynthesis rates of algae in fall. spring_NP_coral.cvs – contains raw hourly net photosynthesis rates of corals in spring. summer_NP_coral_v2.csv – contains raw hourly net photosynthesis rates of corals in summer. (ZIP) [file pone.0326146.s001.zip › fall_NP_coral.csv]

Coral_ID	Species	Repetition	Day	Time	PAR	type	rate	Weight
A1	Diploria	1	10/17/20	11/22/96 7:25	0	NP	-0.67	100
A1	Diploria	1	10/17/20	11/22/96 18:40	0	NP	-0.9	100
A1	Diploria	1	10/17/20	11/22/96 7:45	5.051434262	NP	-0.959643164	1
A1	Diploria	1	10/17/20	11/22/96 8:45	62.08523664	NP	1.352813004	1
A1	Diploria	1	10/17/20	11/22/96 9:15	40.92772426	NP	-0.083742151	1
A1	Diploria	1	10/17/20	11/22/96 10:15	166.5930297	NP	1.773110554	1
A1	Diploria	1	10/17/20	11/22/96 10:45	338.9839776	NP	4.077525918	1
A1	Diploria	1	10/17/20	11/22/96 11:45	122.676565	NP	2.809929153	1
A1	Diploria	1	10/17/20	11/22/96 12:15	274.9971122	NP	1.576960984	1
A1	Diploria	1	10/17/20	11/22/96 12:45	171.8141434	NP	2.61175721	1
A1	Diploria	1	10/17/20	11/22/96 16:15	155.371611	NP	4.096478488	1
A1	Diploria	1	10/17/20	11/22/96 16:45	93.5057958	NP	1.306301851	1
A1	Diploria	1	10/17/20	11/22/96 17:45	35.98069816	NP	0.446573887	1
A1	Diploria	1	10/17/20	11/22/96 18:15	9.129866809	NP	-1.655874481	1
A2	Diploria	1	10/17/20	11/22/96 7:45	6.618802507	NP	-0.486879404	1
A2	Diploria	1	10/17/20	11/22/96 8:15	18.14047687	NP	-0.60507884	1
A2	Diploria	1	10/17/20	11/22/96 10:15	183.6088812	NP	0.33308444	1
A2	Diploria	1	10/17/20	11/22/96 10:45	331.1228114	NP	1.209183109	1
A2	Diploria	1	10/17/20	11/22/96 11:15	218.9131936	NP	0.722096335	1
A2	Diploria	1	10/17/20	11/22/96 11:45	170.9803829	NP	0.569036699	1
A2	Diploria	1	10/17/20	11/22/96 13:45	255.3788791	NP	0.998458748	1
A2	Diploria	1	10/17/20	11/22/96 14:15	301.0262157	NP	0.79075599	1
A2	Diploria	1	10/17/20	11/22/96 14:45	325.8309407	NP	1.327117478	1
A2	Diploria	1	10/17/20	11/22/96 15:45	321.771399	NP	1.366466171	1
A3	Diploria	1	10/17/20	11/22/96 7:45	6.0673	NP	-0.354844545	1
A3	Diploria	1	10/17/20	11/22/96 8:45	88.19451922	NP	-0.245474359	1
A3	Diploria	1	10/17/20	11/22/96 9:15	37.03625991	NP	0.078977017	1
A3	Diploria	1	10/17/20	11/22/96 9:45	52.44687182	NP	0.256644926	1
A3	Diploria	1	10/17/20	11/22/96 10:45	336.8943502	NP	1.972103673	1
A3	Diploria	1	10/17/20	11/22/96 11:15	372.4312183	NP	1.971989471	1
A3	Diploria	1	10/17/20	11/22/96 11:45	515.7480041	NP	2.381808153	1
A3	Diploria	1	10/17/20	11/22/96 12:15	317.8325993	NP	1.413541336	1
A3	Diploria	1	10/17/20	11/22/96 14:15	163.4503447	NP	1.562303985	1
A3	Diploria	1	10/17/20	11/22/96 15:15	152.0085282	NP	1.002167713	1
A3	Diploria	1	10/17/20	11/22/96 15:45	320.8287041	NP	0.663389777	1
A3	Diploria	1	10/17/20	11/22/96 16:45	203.2974407	NP	0.10655291	1
A3	Diploria	1	10/17/20	11/22/96 17:45	58.07342287	NP	0.587777008	1
A3	Diploria	1	10/17/20	11/22/96 18:15	13.05413388	NP	-1.93842332	1
A4	Diploria	1	10/18/20	11/22/96 7:45	6.361798148	NP	-0.355123031	1
A4	Diploria	1	10/18/20	11/22/96 8:45	29.76392296	NP	0.160780574	1
A4	Diploria	1	10/18/20	11/22/96 9:15	52.87129546	NP	-0.465416529	1
A4	Diploria	1	10/18/20	11/22/96 9:45	72.1811715	NP	0.368941955	1
A4	Diploria	1	10/18/20	11/22/96 10:15	125.9324207	NP	1.045587745	1
A4	Diploria	1	10/18/20	11/22/96 10:45	232.060624	NP	1.898773861	1
A4	Diploria	1	10/18/20	11/22/96 11:45	154.8642424	NP	0.712094295	1
A4	Diploria	1	10/18/20	11/22/96 12:15	240.9960999	NP	0.814758206	1
A4	Diploria	1	10/18/20	11/22/96 12:45	226.5712509	NP	1.031674481	1
A4	Diploria	1	10/18/20	11/22/96 13:15	292.9410515	NP	1.596304784	1
A4	Diploria	1	10/18/20	11/22/96 14:45	341.5465405	NP	1.244474972	1
A4	Diploria	1	10/18/20	11/22/96 15:15	341.3790002	NP	0.732209907	1
A4	Diploria	1	10/18/20	11/22/96 15:45	206.8590382	NP	0.850889602	1
A4	Diploria	1	10/18/20	11/22/96 16:15	182.5302326	NP	0.9231058	1
A4	Diploria	1	10/18/20	11/22/96 17:45	20.55228835	NP	-0.266709007	1
A4	Diploria	1	10/18/20	11/22/96 18:15	7.896878292	NP	-0.546715447	1
A5	Diploria	1	10/18/20	11/22/96 7:45	7.108506122	NP	-0.186371416	1
	Diploria	1	10/18/20	11/22/96 8:15	24.24243628	NP	-0.614805342	1
A5	Diploria	1	10/18/20	11/22/96 9:45	82.39736203	NP	-0.178906948	1
A5	Diploria	1	10/18/20	11/22/96 10:15	109.1656801	NP	0.619719017	1
A5	Diploria	1	10/18/20	11/22/96 10:45	330.4601025	NP	0.769751667	1
A5	Diploria	1	10/18/20	11/22/96 11:15	265.0188547	NP	0.884352261	1
A5	Diploria	1	10/18/20	11/22/96 11:45	297.6320681	NP	0.845678381	1
A5	Diploria	1	10/18/20	11/22/96 12:45	398.8229483	NP	1.182687381	1
A5	Diploria	1	10/18/20	11/22/96 13:15	440.9568781	NP	0.692080095	1
A5	Diploria	1	10/18/20	11/22/96 14:15	425.0313073	NP	1.001998063	1
A5	Diploria	1	10/18/20	11/22/96 15:45	308.556087	NP	0.460364623	1
A5	Diploria	1	10/18/20	11/22/96 16:15	274.6421572	NP	0.285828359	1
A5	Diploria	1	10/18/20	11/22/96 16:45	116.7950404	NP	0.663398744	1
A5	Diploria	1	10/18/20	11/22/96 17:45	20.28914912	NP	-0.024343987	1
A6	Diploria	1	10/18/20	11/22/96 7:45	7.632353395	NP	-0.267434554	1
A6	Diploria	1	10/18/20	11/22/96 8:15	25.73892926	NP	-0.411092152	1
A6	Diploria	1	10/18/20	11/22/96 8:45	30.65000838	NP	-0.234261733	1
A6	Diploria	1	10/18/20	11/22/96 9:45	70.66250111	NP	-0.294964368	1
A6	Diploria	1	10/18/20	11/22/96 10:45	301.1839931	NP	0.931783252	1
A6	Diploria	1	10/18/20	11/22/96 11:15	290.2161157	NP	0.682768898	1
A6	Diploria	1	10/18/20	11/22/96 11:45	214.2081703	NP	0.820931609	1
A6	Diploria	1	10/18/20	11/22/96 12:15	157.3322766	NP	0.718200881	1
A6	Diploria	1	10/18/20	11/22/96 12:45	323.355648	NP	1.200082888	1
A6	Diploria	1	10/18/20	11/22/96 14:15	333.6236125	NP	1.086368573	1
A6	Diploria	1	10/18/20	11/22/96 14:45	379.3255707	NP	1.007024562	1
A6	Diploria	1	10/18/20	11/22/96 15:15	281.4190217	NP	0.69063598	1
A6	Diploria	1	10/18/20	11/22/96 15:45	272.0909915	NP	0.7823881	1
A6	Diploria	1	10/18/20	11/22/96 16:45	173.6283429	NP	1.602535763	1
A6	Diploria	1	10/18/20	11/22/96 17:15	107.8181433	NP	0.983553779	1
A6	Diploria	1	10/18/20	11/22/96 17:45	23.21799602	NP	-0.406107701	1
A6	Diploria	1	10/18/20	11/22/96 18:15	8.637461285	NP	-1.16934788	1
A7	Diploria	1	10/19/20	11/22/96 8:45	36.96861185	NP	0.667694665	1
A7	Diploria	1	10/19/20	11/22/96 9:15	54.6523554	NP	0.270032223	1
A7	Diploria	1	10/19/20	11/22/96 9:45	84.40331616	NP	0.502146461	1
A7	Diploria	1	10/19/20	11/22/96 10:15	171.9477898	NP	1.418275373	1
A7	Diploria	1	10/19/20	11/22/96 10:45	228.2801578	NP	0.90718612	1
A7	Diploria	1	10/19/20	11/22/96 12:15	176.6716937	NP	1.721934952	1
A7	Diploria	1	10/19/20	11/22/96 12:45	173.4601878	NP	0.680811731	1
A7	Diploria	1	10/19/20	11/22/96 13:15	226.040064	NP	1.73336264	1
A7	Diploria	1	10/19/20	11/22/96 13:45	441.6995766	NP	1.420479932	1
A7	Diploria	1	10/19/20	11/22/96 15:15	301.3042533	NP	1.258649326	1
A7	Diploria	1	10/19/20	11/22/96 16:15	180.8374078	NP	2.161614178	1
A7	Diploria	1	10/19/20	11/22/96 16:45	99.73006567	NP	0.876253217	1
A7	Diploria	1	10/19/20	11/22/96 17:45	31.82633476	NP	-1.059362594	1
A7	Diploria	1	10/19/20	11/22/96 18:15	10.73373859	NP	-1.17957262	1
A8	Diploria	1	10/19/20	11/22/96 7:45	9.803470652	NP	-0.012914983	1
A8	Diploria	1	10/19/20	11/22/96 8:45	58.04770764	NP	0.23434288	1
A8	Diploria	1	10/19/20	11/22/96 9:45	123.2252	NP	0.621525406	1
A8	Diploria	1	10/19/20	11/22/96 10:15	200.2472667	NP	1.215621673	1
A8	Diploria	1	10/19/20	11/22/96 10:45	326.4071371	NP	1.811334504	1
A8	Diploria	1	10/19/20	11/22/96 11:15	253.8810939	NP	1.016949417	1
A8	Diploria	1	10/19/20	11/22/96 11:45	433.9326412	NP	2.665438373	1
A8	Diploria	1	10/19/20	11/22/96 12:45	395.5971219	NP	1.286207479	1
A8	Diploria	1	10/19/20	11/22/96 13:15	485.940608	NP	1.57547299	1
A8	Diploria	1	10/19/20	11/22/96 13:45	448.1746512	NP	1.890195245	1
A8	Diploria	1	10/19/20	11/22/96 14:15	255.9790835	NP	1.573719161	1
A8	Diploria	1	10/19/20	11/22/96 15:45	296.34236	NP	0.461603861	1
A8	Diploria	1	10/19/20	11/22/96 16:15	255.585171	NP	2.316066876	1
A8	Diploria	1	10/19/20	11/22/96 16:45	94.2180882	NP	1.511149425	1
A8	Diploria	1	10/19/20	11/22/96 17:15	72.11897092	NP	1.689735506	1
A8	Diploria	1	10/19/20	11/22/96 17:45	27.80140295	NP	0.418685201	1
A8	Diploria	1	10/19/20	11/22/96 18:15	27.80140295	NP	-2.740111753	1
A9	Diploria	1	10/19/20	11/22/96 7:45	10.26879429	NP	0.089435524	1
A9	Diploria	1	10/19/20	11/22/96 8:15	28.23936716	NP	-0.829625183	1
A9	Diploria	1	10/19/20	11/22/96 8:45	59.37482698	NP	0.638036192	1
A9	Diploria	1	10/19/20	11/22/96 9:15	85.29109261	NP	0.243010316	1
A9	Diploria	1	10/19/20	11/22/96 9:45	121.432	NP	0.741947562	1
A9	Diploria	1	10/19/20	11/22/96 11:15	187.1591675	NP	1.397277781	1
A9	Diploria	1	10/19/20	11/22/96 12:45	492.17224	NP	1.035744301	1
A9	Diploria	1	10/19/20	11/22/96 13:45	581.9312137	NP	1.647280773	1
A9	Diploria	1	10/19/20	11/22/96 14:15	481.8361983	NP	2.315974146	1
A9	Diploria	1	10/19/20	11/22/96 14:45	463.0741813	NP	2.350042326	1
A9	Diploria	1	10/19/20	11/22/96 15:45	353.545607	NP	2.015295818	1
A9	Diploria	1	10/19/20	11/22/96 16:45	227.7106722	NP	1.109000595	1
A9	Diploria	1	10/19/20	11/22/96 17:15	129.3944901	NP	0.829100474	1
A9	Diploria	1	10/19/20	11/22/96 17:45	46.76475681	NP	-0.1070211	1
A9	Diploria	1	10/19/20	11/22/96 18:15	16.04088952	NP	-2.885997494	1
A1	Diploria	2	10/20/20	11/22/96 6:45	0	NP	-1.403319055	1
A1	Diploria	2	10/20/20	11/22/96 7:15	0.32114631	NP	-1.133323719	1
A1	Diploria	2	10/20/20	11/22/96 7:45	9.354743622	NP	-1.36620785	1
A1	Diploria	2	10/20/20	11/22/96 8:15	53.53066813	NP	1.576237662	1
A1	Diploria	2	10/20/20	11/22/96 9:15	44.54060038	NP	1.495219481	1
A1	Diploria	2	10/20/20	11/22/96 11:15	174.1013606	NP	1.857617196	1
A1	Diploria	2	10/20/20	11/22/96 11:45	258.9116496	NP	1.258396294	1
A1	Diploria	2	10/20/20	11/22/96 12:15	255.2453515	NP	1.737562754	1
A1	Diploria	2	10/20/20	11/22/96 13:45	323.625984	NP	3.820659561	1
A1	Diploria	2	10/20/20	11/22/96 14:15	373.001447	NP	1.724909147	1
A1	Diploria	2	10/20/20	11/22/96 17:15	39.4630453	NP	-0.316304265	1
A1	Diploria	2	10/20/20	11/22/96 17:45	36.23589127	NP	-1.016192651	1
A1	Diploria	2	10/20/20	11/22/96 18:15	16.69145676	NP	-1.851808954	1
A2	Diploria	2	10/20/20	11/22/96 7:45	6.106100961	NP	-0.319509977	1
A2	Diploria	2	10/20/20	11/22/96 8:15	34.73180194	NP	0.176524052	1
A2	Diploria	2	10/20/20	11/22/96 8:45	46.18700716	NP	0.7194722	1
A2	Diploria	2	10/20/20	11/22/96 9:45	124.9153901	NP	0.376334047	1
A2	Diploria	2	10/20/20	11/22/96 10:15	137.1529209	NP	0.496579054	1
A2	Diploria	2	10/20/20	11/22/96 10:45	171.6555616	NP	1.35641379	1
A2	Diploria	2	10/20/20	11/22/96 11:15	312.4325376	NP	0.59332495	1
A2	Diploria	2	10/20/20	11/22/96 11:45	322.5435199	NP	1.062526858	1
A2	Diploria	2	10/20/20	11/22/96 13:15	408.6570937	NP	0.848532157	1
A2	Diploria	2	10/20/20	11/22/96 14:15	425.2674291	NP	0.616437243	1
A2	Diploria	2	10/20/20	11/22/96 16:15	90.16224	NP	0.262598549	1
A2	Diploria	2	10/20/20	11/22/96 16:45	60.35904	NP	0.192313163	1
A2	Diploria	2	10/20/20	11/22/96 17:15	38.5410724	NP	-0.417514522	1
A2	Diploria	2	10/20/20	11/22/96 17:45	38.32051918	NP	0.089526767	1
A3	Diploria	2	10/20/20	11/22/96 7:45	4.682638583	NP	-0.200306611	1
A3	Diploria	2	10/20/20	11/22/96 8:45	34.91180086	NP	0.320603296	1
A3	Diploria	2	10/20/20	11/22/96 9:45	119.5581902	NP	0.89138773	1
A3	Diploria	2	10/20/20	11/22/96 10:15	163.7136676	NP	0.890430291	1
A3	Diploria	2	10/20/20	11/22/96 11:45	287.702138	NP	1.324096125	1
A3	Diploria	2	10/20/20	11/22/96 12:15	297.079488	NP	1.219546977	1
A3	Diploria	2	10/20/20	11/22/96 12:45	270.1504008	NP	2.768799894	1
A3	Diploria	2	10/20/20	11/22/96 13:15	366.5746122	NP	2.272363726	1
A3	Diploria	2	10/20/20	11/22/96 15:15	133.73038	NP	0.502135895	1
A3	Diploria	2	10/20/20	11/22/96 16:15	64.54982884	NP	2.191571981	1
A3	Diploria	2	10/20/20	11/22/96 18:15	15.88873571	NP	-0.899657966	1
A4	Diploria	2	10/24/20	11/22/96 8:15	13.035996	NP	-0.353652749	1
A4	Diploria	2	10/24/20	11/22/96 8:45	40.62427232	NP	0.605140766	1
A4	Diploria	2	10/24/20	11/22/96 10:15	174.0673229	NP	1.569684196	1
A4	Diploria	2	10/24/20	11/22/96 10:45	115.4405132	NP	0.967515209	1
A4	Diploria	2	10/24/20	11/22/96 11:15	282.818123	NP	1.646998236	1
A4	Diploria	2	10/24/20	11/22/96 11:45	619.0968823	NP	1.171265518	1
A4	Diploria	2	10/24/20	11/22/96 13:15	608.4963055	NP	1.559691125	1
A4	Diploria	2	10/24/20	11/22/96 14:15	374.1914252	NP	1.118138893	1
A4	Diploria	2	10/24/20	11/22/96 14:45	253.893489	NP	0.815915187	1
A4	Diploria	2	10/24/20	11/22/96 15:45	210.3738277	NP	1.827004487	1
A4	Diploria	2	10/24/20	11/22/96 16:15	115.2852737	NP	1.070195983	1
A4	Diploria	2	10/24/20	11/22/96 16:45	83.73618473	NP	-0.493062083	1
A4	Diploria	2	10/24/20	11/22/96 17:45	22.19066622	NP	-1.101430779	1
A5	Diploria	2	10/24/20	11/22/96 7:45	6.219657061	NP	-0.579805835	1
A5	Diploria	2	10/24/20	11/22/96 8:15	18.42546337	NP	-0.253259374	1
A5	Diploria	2	10/24/20	11/22/96 9:15	62.27497109	NP	0.268607949	1
A5	Diploria	2	10/24/20	11/22/96 10:45	136.0669314	NP	1.516042249	1
A5	Diploria	2	10/24/20	11/22/96 11:15	316.3242965	NP	1.656904489	1
A5	Diploria	2	10/24/20	11/22/96 11:45	627.0589972	NP	1.244582688	1
A5	Diploria	2	10/24/20	11/22/96 12:15	596.0707814	NP	1.783135127	1
A5	Diploria	2	10/24/20	11/22/96 13:45	463.9568289	NP	2.209981873	1
A5	Diploria	2	10/24/20	11/22/96 14:15	468.4485428	NP	1.255647729	1
A5	Diploria	2	10/24/20	11/22/96 15:45	212.5921452	NP	0.691095054	1
A5	Diploria	2	10/24/20	11/22/96 17:45	28.4099257	NP	-0.533667137	1
A6	Diploria	2	10/24/20	11/22/96 7:45	5.235434347	NP	-0.4718144	1
A6	Diploria	2	10/24/20	11/22/96 8:45	38.30606396	NP	0.351957724	1
A6	Diploria	2	10/24/20	11/22/96 9:45	135.7347763	NP	1.249621661	1
A6	Diploria	2	10/24/20	11/22/96 10:15	316.6908942	NP	1.383485524	1
A6	Diploria	2	10/24/20	11/22/96 10:45	97.3181799	NP	0.974187592	1
A6	Diploria	2	10/24/20	11/22/96 11:45	222.5061508	NP	2.200303749	1
A6	Diploria	2	10/24/20	11/22/96 12:15	382.0187556	NP	1.734467768	1
A6	Diploria	2	10/24/20	11/22/96 12:45	212.3850321	NP	1.306227522	1
A6	Diploria	2	10/24/20	11/22/96 13:15	220.7309984	NP	1.761031821	1
A6	Diploria	2	10/24/20	11/22/96 13:45	570.4696337	NP	1.6017668	1
A6	Diploria	2	10/24/20	11/22/96 14:45	378.6774914	NP	2.495734508	1
A6	Diploria	2	10/24/20	11/22/96 15:15	117.2902289	NP	0.352635167	1
A6	Diploria	2	10/24/20	11/22/96 15:45	127.3693828	NP	0.17048303	1
A6	Diploria	2	10/24/20	11/22/96 16:45	76.49717418	NP	-0.220565275	1
A6	Diploria	2	10/24/20	11/22/96 17:45	18.80054374	NP	-0.341930317	1
A6	Diploria	2	10/24/20	11/22/96 18:15	5.998020977	NP	-0.560201316	1
A7	Diploria	2	10/26/20	11/22/96 6:45	0	NP	-0.77793295	1
A7	Diploria	2	10/26/20	11/22/96 7:15	0.070832771	NP	-0.830837406	1
A7	Diploria	2	10/26/20	11/22/96 7:45	4.636933629	NP	-0.353033212	1
A7	Diploria	2	10/26/20	11/22/96 8:15	16.64099963	NP	-0.001795256	1
A7	Diploria	2	10/26/20	11/22/96 10:15	177.8259413	NP	0.628090791	1
A7	Diploria	2	10/26/20	11/22/96 10:45	101.3233	NP	1.350996042	1
A7	Diploria	2	10/26/20	11/22/96 11:15	302.2561262	NP	1.732545633	1
A7	Diploria	2	10/26/20	11/22/96 12:45	441.1155251	NP	1.705003884	1
A7	Diploria	2	10/26/20	11/22/96 13:15	333.6752202	NP	1.382455435	1
A7	Diploria	2	10/26/20	11/22/96 13:45	212.8358369	NP	0.838662392	1
A7	Diploria	2	10/26/20	11/22/96 17:15	41.03465593	NP	-0.999783344	1
A7	Diploria	2	10/26/20	11/22/96 17:45	24.02484785	NP	-0.48841923	1
A8	Diploria	2	10/26/20	11/22/96 7:45	4.893191701	NP	-0.406296621	1
A8	Diploria	2	10/26/20	11/22/96 8:15	17.54236715	NP	-0.14359486	1
A8	Diploria	2	10/26/20	11/22/96 8:45	31.1184	NP	-0.06670904	1
A8	Diploria	2	10/26/20	11/22/96 9:15	38.52374228	NP	0.916571969	1
A8	Diploria	2	10/26/20	11/22/96 9:45	73.88287591	NP	2.43777418	1
A8	Diploria	2	10/26/20	11/22/96 12:45	414.5945006	NP	3.568559739	1
A8	Diploria	2	10/26/20	11/22/96 14:15	49.66923619	NP	2.570586586	1
A8	Diploria	2	10/26/20	11/22/96 16:45	40.83610516	NP	-0.659056096	1
A8	Diploria	2	10/26/20	11/22/96 17:45	20.81486228	NP	-0.278807689	1
A2	Diploria	3	10/28/20	11/22/96 7:45	3.854116419	NP	0.407427688	1
A2	Diploria	3	10/28/20	11/22/96 8:15	14.2843149	NP	0.570705834	1
A2	Diploria	3	10/28/20	11/22/96 8:45	17.00810404	NP	0.50106274	1
A2	Diploria	3	10/28/20	11/22/96 9:15	38.53766203	NP	0.792185613	1
A2	Diploria	3	10/28/20	11/22/96 9:45	55.90711317	NP	1.40066117	1
A2	Diploria	3	10/28/20	11/22/96 10:45	214.5379199	NP	2.581242101	1
A2	Diploria	3	10/28/20	11/22/96 11:15	353.4687412	NP	2.936393802	1
A2	Diploria	3	10/28/20	11/22/96 12:15	427.5533517	NP	4.636491654	1
A2	Diploria	3	10/28/20	11/22/96 14:15	432.6444612	NP	3.310261072	1
A2	Diploria	3	10/28/20	11/22/96 14:45	318.2584584	NP	4.426793081	1
A2	Diploria	3	10/28/20	11/22/96 15:15	345.1612807	NP	2.686008554	1
A2	Diploria	3	10/28/20	11/22/96 15:45	352.6611356	NP	2.79670531	1
A2	Diploria	3	10/28/20	11/22/96 16:45	137.0971676	NP	1.791093822	1
A2	Diploria	3	10/28/20	11/22/96 17:15	92.35379911	NP	-0.084085991	1
A2	Diploria	3	10/28/20	11/22/96 17:45	39.27241734	NP	-0.88166115	1
A3	Diploria	3	10/28/20	11/22/96 7:45	4.114446385	NP	-0.1428259	1
A3	Diploria	3	10/28/20	11/22/96 8:45	17.97575814	NP	1.421661634	1
A3	Diploria	3	10/28/20	11/22/96 9:15	47.17271494	NP	1.486325488	1
A3	Diploria	3	10/28/20	11/22/96 9:45	80.8626309	NP	2.014006296	1
A3	Diploria	3	10/28/20	11/22/96 10:15	221.1174375	NP	5.567986232	1
A3	Diploria	3	10/28/20	11/22/96 10:45	236.872704	NP	6.763043722	1
A3	Diploria	3	10/28/20	11/22/96 12:15	404.4779762	NP	6.852691362	1
A3	Diploria	3	10/28/20	11/22/96 12:45	542.5106074	NP	5.178722662	1
A3	Diploria	3	10/28/20	11/22/96 13:15	419.311119	NP	4.821945826	1
A3	Diploria	3	10/28/20	11/22/96 13:45	519.475584	NP	5.665886375	1
A3	Diploria	3	10/28/20	11/22/96 14:45	428.5660267	NP	5.040970119	1
A3	Diploria	3	10/28/20	11/22/96 15:15	306.9945268	NP	4.164122661	1
A3	Diploria	3	10/28/20	11/22/96 17:45	26.76800402	NP	-0.790182981	1
A3	Diploria	3	10/28/20	11/22/96 18:15	8.42829704	NP	-2.058323988	1
A4	Diploria	3	10/28/20	11/22/96 7:45	7.691686049	NP	-0.990920109	1
A4	Diploria	3	10/28/20	11/22/96 8:45	18.50606014	NP	-0.427816745	1
A4	Diploria	3	10/28/20	11/22/96 9:15	32.08984769	NP	0.441030242	1
A4	Diploria	3	10/28/20	11/22/96 9:45	35.87986438	NP	0.640561824	1
A4	Diploria	3	10/28/20	11/22/96 10:45	179.3989372	NP	2.799021368	1
A4	Diploria	3	10/28/20	11/22/96 11:15	328.9188876	NP	3.862461912	1
A4	Diploria	3	10/28/20	11/22/96 11:45	195.7946805	NP	2.691366189	1
A4	Diploria	3	10/28/20	11/22/96 12:15	265.6007322	NP	3.37035133	1
A4	Diploria	3	10/28/20	11/22/96 12:45	97.76204588	NP	0.884386073	1
A4	Diploria	3	10/28/20	11/22/96 14:15	231.2350586	NP	2.985369068	1
A4	Diploria	3	10/28/20	11/22/96 14:45	242.7105452	NP	2.200751542	1
A4	Diploria	3	10/28/20	11/22/96 15:15	164.2517258	NP	2.091057703	1
A4	Diploria	3	10/28/20	11/22/96 15:45	401.4758415	NP	3.542031603	1
A4	Diploria	3	10/28/20	11/22/96 17:15	64.16466107	NP	0.244912557	1
A4	Diploria	3	10/28/20	11/22/96 17:45	20.86002289	NP	-0.57780123	1
A4	Diploria	3	10/28/20	11/22/96 18:15	5.089298565	NP	-2.129747451	1
A5	Diploria	3	10/28/20	11/22/96 7:45	7.358394294	NP	-0.049283499	1
A5	Diploria	3	10/28/20	11/22/96 8:45	17.38132846	NP	0.369790266	1
A5	Diploria	3	10/28/20	11/22/96 9:15	32.0988951	NP	0.363633877	1
A5	Diploria	3	10/28/20	11/22/96 9:45	60.05123162	NP	0.716938067	1
A5	Diploria	3	10/28/20	11/22/96 10:15	191.2	NP	2.767112442	1
A5	Diploria	3	10/28/20	11/22/96 11:45	148.2524417	NP	1.209944961	1
A5	Diploria	3	10/28/20	11/22/96 12:15	269.2606376	NP	1.500684096	1
A5	Diploria	3	10/28/20	11/22/96 12:45	93.82040127	NP	1.06046864	1
A5	Diploria	3	10/28/20	11/22/96 13:15	204.0161418	NP	2.658324697	1
A5	Diploria	3	10/28/20	11/22/96 13:45	206.9504532	NP	2.040532368	1
A5	Diploria	3	10/28/20	11/22/96 14:45	188.9979898	NP	1.895239307	1
A5	Diploria	3	10/28/20	11/22/96 15:15	147.7758409	NP	1.325357993	1
A5	Diploria	3	10/28/20	11/22/96 15:45	192.0646567	NP	0.964249172	1
A5	Diploria	3	10/28/20	11/22/96 16:15	118.4649588	NP	0.368180182	1
A5	Diploria	3	10/28/20	11/22/96 16:45	73.27510935	NP	0.716558427	1
A5	Diploria	3	10/28/20	11/22/96 17:45	18.82712434	NP	-0.319419226	1
A5	Diploria	3	10/28/20	11/22/96 18:15	5.17704249	NP	-0.974211323	1
A6	Diploria	3	10/28/20	11/22/96 6:45	0	NP	-1.205909166	1
A6	Diploria	3	10/28/20	11/22/96 7:15	0.470916622	NP	-0.525022107	1
A6	Diploria	3	10/28/20	11/22/96 9:45	41.66284053	NP	0.814242043	1
A6	Diploria	3	10/28/20	11/22/96 13:45	99.85545706	NP	1.426921854	1
A6	Diploria	3	10/28/20	11/22/96 14:45	191.4954214	NP	1.802686841	1
A6	Diploria	3	10/28/20	11/22/96 15:45	168.8359252	NP	1.57306933	1
A6	Diploria	3	10/28/20	11/22/96 16:15	121.6378151	NP	0.680434484	1
A6	Diploria	3	10/28/20	11/22/96 17:15	50.66148424	NP	0.361082274	1
A7	Diploria	3	10/29/20	11/22/96 8:15	15.01889111	NP	-0.048749827	1
A7	Diploria	3	10/29/20	11/22/96 8:45	23.84058007	NP	0.443683746	1
A7	Diploria	3	10/29/20	11/22/96 9:15	31.02102954	NP	0.581889997	1
A7	Diploria	3	10/29/20	11/22/96 9:45	82.56263114	NP	1.966979386	1
A7	Diploria	3	10/29/20	11/22/96 10:45	288.3200907	NP	3.768901734	1
A7	Diploria	3	10/29/20	11/22/96 11:15	241.7555302	NP	3.287775477	1
A7	Diploria	3	10/29/20	11/22/96 11:45	285.4496743	NP	3.927455521	1
A7	Diploria	3	10/29/20	11/22/96 12:15	356.0225075	NP	3.777320967	1
A7	Diploria	3	10/29/20	11/22/96 12:45	473.0467738	NP	4.250940572	1
A7	Diploria	3	10/29/20	11/22/96 13:45	482.195749	NP	3.514480838	1
A7	Diploria	3	10/29/20	11/22/96 14:15	316.1002166	NP	2.593708755	1
A7	Diploria	3	10/29/20	11/22/96 14:45	239.9510907	NP	2.230011092	1
A7	Diploria	3	10/29/20	11/22/96 15:15	206.3883892	NP	2.120178845	1
A7	Diploria	3	10/29/20	11/22/96 15:45	237.5256535	NP	1.779996693	1
A7	Diploria	3	10/29/20	11/22/96 16:45	98.666496	NP	1.051990386	1
A7	Diploria	3	10/29/20	11/22/96 17:15	57.34985973	NP	-0.389785417	1
A7	Diploria	3	10/29/20	11/22/96 17:45	25.60023764	NP	-1.337489328	1
A7	Diploria	3	10/29/20	11/22/96 18:15	5.561937984	NP	-1.79876082	1
A8	Diploria	3	10/29/20	11/22/96 7:45	3.649755964	NP	-0.085813047	1
A8	Diploria	3	10/29/20	11/22/96 8:45	19.01748195	NP	0.675806393	1
A8	Diploria	3	10/29/20	11/22/96 9:15	26.6400592	NP	1.246435076	1
A8	Diploria	3	10/29/20	11/22/96 9:45	91.69060284	NP	2.561075859	1
A8	Diploria	3	10/29/20	11/22/96 10:15	135.279933	NP	2.910027492	1
A8	Diploria	3	10/29/20	11/22/96 10:45	257.270826	NP	5.13471957	1
A8	Diploria	3	10/29/20	11/22/96 11:45	257.2073949	NP	6.074026724	1
A8	Diploria	3	10/29/20	11/22/96 12:15	342.5965644	NP	5.44286202	1
A8	Diploria	3	10/29/20	11/22/96 12:45	435.2098985	NP	4.194512778	1
A8	Diploria	3	10/29/20	11/22/96 13:15	291.1304422	NP	4.455733409	1
A8	Diploria	3	10/29/20	11/22/96 13:45	352.6388399	NP	4.130503041	1
A8	Diploria	3	10/29/20	11/22/96 14:45	179.4650085	NP	2.465458623	1
A8	Diploria	3	10/29/20	11/22/96 15:15	177.4955452	NP	2.80882509	1
A8	Diploria	3	10/29/20	11/22/96 15:45	163.0972792	NP	1.748994158	1
A8	Diploria	3	10/29/20	11/22/96 16:15	104.3320084	NP	0.379024208	1
A8	Diploria	3	10/29/20	11/22/96 16:45	71.38234726	NP	-1.742878997	1
A8	Diploria	3	10/29/20	11/22/96 17:45	20.1224184	NP	-1.590729196	1
A9	Diploria	3	10/29/20	11/22/96 8:15	13.05465849	NP	-0.916747428	1
A9	Diploria	3	10/29/20	11/22/96 10:15	191.717381	NP	2.33112578	1
A9	Diploria	3	10/29/20	11/22/96 10:45	306.8173243	NP	3.434751495	1
A9	Diploria	3	10/29/20	11/22/96 11:45	349.9240797	NP	5.516532595	1
A9	Diploria	3	10/29/20	11/22/96 13:15	338.9241145	NP	2.893921406	1
A9	Diploria	3	10/29/20	11/22/96 13:45	488.9029824	NP	3.254485587	1
A9	Diploria	3	10/29/20	11/22/96 14:15	343.8009972	NP	3.543471708	1
A9	Diploria	3	10/29/20	11/22/96 14:45	245.2488028	NP	2.57161923	1
A9	Diploria	3	10/29/20	11/22/96 15:45	248.0437682	NP	1.361085542	1
A9	Diploria	3	10/29/20	11/22/96 16:45	105.6264163	NP	1.151310718	1
B3	Porites	1	10/17/20	11/22/96 7:25	0	NP	-0.587	100
B3	Porites	1	10/17/20	11/22/96 18:40	0	NP	-0.79	100
B3	Porites	1	10/17/20	11/22/96 7:45	6.970605569	NP	-0.387672032	1
B3	Porites	1	10/17/20	11/22/96 8:15	20.04133942	NP	-0.109039396	1
B3	Porites	1	10/17/20	11/22/96 8:45	106.5313041	NP	0.989183756	1
B3	Porites	1	10/17/20	11/22/96 9:15	41.91831164	NP	-0.126232782	1
B3	Porites	1	10/17/20	11/22/96 9:45	70.23342718	NP	1.095935615	1
B3	Porites	1	10/17/20	11/22/96 11:15	224.9504178	NP	1.030797035	1
B3	Porites	1	10/17/20	11/22/96 11:45	332.6896788	NP	0.927551706	1
B3	Porites	1	10/17/20	11/22/96 12:15	328.9777958	NP	1.031787843	1
B3	Porites	1	10/17/20	11/22/96 14:15	531.0279464	NP	1.063146419	1
B3	Porites	1	10/17/20	11/22/96 14:45	267.9157911	NP	0.93983168	1
B3	Porites	1	10/17/20	11/22/96 15:15	317.8814831	NP	0.573576418	1
B3	Porites	1	10/17/20	11/22/96 17:15	36.07641623	NP	0.2722599	1
B3	Porites	1	10/17/20	11/22/96 17:45	29.30574626	NP	-0.040203944	1
B3	Porites	1	10/17/20	11/22/96 18:15	9.371692955	NP	-0.88684003	1
B4	Porites	1	10/18/20	11/22/96 7:45	8.214905686	NP	-0.420037799	1
B4	Porites	1	10/18/20	11/22/96 8:45	35.25005714	NP	0.285442954	1
B4	Porites	1	10/18/20	11/22/96 9:15	66.83140912	NP	-0.396940863	1
B4	Porites	1	10/18/20	11/22/96 9:45	109.8248452	NP	-0.685335628	1
B4	Porites	1	10/18/20	11/22/96 10:15	106.5096344	NP	1.081603404	1
B4	Porites	1	10/18/20	11/22/96 10:45	126.705192	NP	0.710289334	1
B4	Porites	1	10/18/20	11/22/96 11:45	357.6258219	NP	1.740164736	1
B4	Porites	1	10/18/20	11/22/96 15:15	426.7115029	NP	2.217772205	1
B4	Porites	1	10/18/20	11/22/96 15:45	133.9101979	NP	1.039356795	1
B4	Porites	1	10/18/20	11/22/96 16:45	60.27124894	NP	0.616597383	1
B4	Porites	1	10/18/20	11/22/96 17:45	25.12679642	NP	0.415377479	1
B4	Porites	1	10/18/20	11/22/96 18:15	9.469289338	NP	-1.031567562	1
B5	Porites	1	10/18/20	11/22/96 7:45	9.058461882	NP	-0.450061162	1
B5	Porites	1	10/18/20	11/22/96 8:15	30.88950412	NP	-1.187040542	1
B5	Porites	1	10/18/20	11/22/96 9:45	88.58559485	NP	0.127630483	1
B5	Porites	1	10/18/20	11/22/96 10:15	119.2665808	NP	0.835177866	1
B6	Porites	1	10/18/20	11/22/96 7:45	8.645257061	NP	-0.053420004	1
B6	Porites	1	10/18/20	11/22/96 8:15	28.83730769	NP	0.135036436	1
B6	Porites	1	10/18/20	11/22/96 8:45	37.01018775	NP	0.306478806	1
B6	Porites	1	10/18/20	11/22/96 9:45	83.65979418	NP	0.112783721	1
B6	Porites	1	10/18/20	11/22/96 10:45	272.7511087	NP	0.864917798	1
B6	Porites	1	10/18/20	11/22/96 11:15	217.8940134	NP	0.890714983	1
B6	Porites	1	10/18/20	11/22/96 11:45	352.4679978	NP	0.527494959	1
B6	Porites	1	10/18/20	11/22/96 12:15	447.9131262	NP	0.616336558	1
B6	Porites	1	10/18/20	11/22/96 12:45	130.4870256	NP	0.397083931	1
B6	Porites	1	10/18/20	11/22/96 13:45	327.8570822	NP	1.222808258	1
B6	Porites	1	10/18/20	11/22/96 17:45	24.83488516	NP	-0.239972954	1
B6	Porites	1	10/18/20	11/22/96 18:15	9.479622578	NP	-0.561132872	1
B6	Porites	1	10/18/20	11/22/96 18:45	2.100572647	NP	-0.591039724	1
B7	Porites	1	10/19/20	11/22/96 7:45	7.934188697	NP	-0.207273854	1
B7	Porites	1	10/19/20	11/22/96 8:45	43.35029867	NP	0.004727288	1
B7	Porites	1	10/19/20	11/22/96 9:15	64.60227067	NP	0.062242631	1
B7	Porites	1	10/19/20	11/22/96 9:45	112.5859315	NP	0.765541755	1
B7	Porites	1	10/19/20	11/22/96 10:15	179.1167846	NP	0.787715332	1
B7	Porites	1	10/19/20	11/22/96 10:45	110.918112	NP	0.379803181	1
B7	Porites	1	10/19/20	11/22/96 11:45	593.4165446	NP	2.199922444	1
B7	Porites	1	10/19/20	11/22/96 12:15	597.6270037	NP	1.424339568	1
B7	Porites	1	10/19/20	11/22/96 12:45	385.9094387	NP	0.581492503	1
B7	Porites	1	10/19/20	11/22/96 13:15	359.903808	NP	0.729048703	1
B7	Porites	1	10/19/20	11/22/96 13:45	595.2910492	NP	0.903078565	1
B7	Porites	1	10/19/20	11/22/96 15:15	483.1970551	NP	1.301627508	1
B7	Porites	1	10/19/20	11/22/96 16:45	73.713837	NP	-0.164235717	1
B7	Porites	1	10/19/20	11/22/96 18:15	11.5499507	NP	-0.815047572	1
B9	Porites	1	10/19/20	11/22/96 7:45	8.605796002	NP	-0.436252532	1
B9	Porites	1	10/19/20	11/22/96 8:15	23.92235667	NP	-0.338628995	1
B9	Porites	1	10/19/20	11/22/96 8:45	48.92705931	NP	0.53551335	1
B9	Porites	1	10/19/20	11/22/96 10:45	224.2385757	NP	0.613097321	1
B9	Porites	1	10/19/20	11/22/96 11:15	126.2627819	NP	0.669824289	1
B9	Porites	1	10/19/20	11/22/96 12:15	454.7590191	NP	1.018133819	1
B9	Porites	1	10/19/20	11/22/96 12:45	270.493431	NP	0.684463822	1
B9	Porites	1	10/19/20	11/22/96 13:45	299.6205458	NP	0.897667774	1
B9	Porites	1	10/19/20	11/22/96 14:45	339.5294735	NP	2.056737308	1
B9	Porites	1	10/19/20	11/22/96 15:45	263.438597	NP	1.516314851	1
B9	Porites	1	10/19/20	11/22/96 17:15	66.30360659	NP	0.403470276	1
B9	Porites	1	10/19/20	11/22/96 17:45	32.20103756	NP	-0.651428295	1
B9	Porites	1	10/19/20	11/22/96 18:15	13.60166016	NP	-1.091898995	1
B1	Porites	2	10/20/20	11/22/96 7:45	9.040932298	NP	-0.563791532	1
B1	Porites	2	10/20/20	11/22/96 8:15	50.47731922	NP	-0.080340803	1
B1	Porites	2	10/20/20	11/22/96 9:15	46.37690163	NP	0.399298603	1
B1	Porites	2	10/20/20	11/22/96 11:15	171.4953856	NP	0.895143599	1
B1	Porites	2	10/20/20	11/22/96 12:15	252.8802284	NP	0.73867931	1
B1	Porites	2	10/20/20	11/22/96 12:45	305.1970287	NP	0.672623772	1
B1	Porites	2	10/20/20	11/22/96 13:45	460.1742222	NP	0.699102909	1
B1	Porites	2	10/20/20	11/22/96 14:15	426.4505286	NP	0.477151852	1
B1	Porites	2	10/20/20	11/22/96 14:45	265.6949856	NP	0.589395605	1
B1	Porites	2	10/20/20	11/22/96 17:15	60.82523438	NP	-0.634868445	1
B1	Porites	2	10/20/20	11/22/96 17:45	47.78731139	NP	-0.607899255	1
B1	Porites	2	10/20/20	11/22/96 18:15	18.28482219	NP	-0.500768664	1
B2	Porites	2	10/20/20	11/22/96 10:15	135.1286542	NP	5.041897	1
B2	Porites	2	10/20/20	11/22/96 11:15	237.6785791	NP	2.104345339	1
B2	Porites	2	10/20/20	11/22/96 11:45	219.0288961	NP	3.206078056	1
B2	Porites	2	10/20/20	11/22/96 12:45	325.8682057	NP	7.154097743	1
B2	Porites	2	10/20/20	11/22/96 13:45	440.9895263	NP	3.612880082	1
B2	Porites	2	10/20/20	11/22/96 14:15	322.0931013	NP	2.281126923	1
B2	Porites	2	10/20/20	11/22/96 14:45	223.600932	NP	1.835020718	1
B2	Porites	2	10/20/20	11/22/96 16:15	77.51509312	NP	3.847775964	1
B2	Porites	2	10/20/20	11/22/96 16:45	54.2559791	NP	2.897295647	1
B2	Porites	2	10/20/20	11/22/96 17:45	33.54883244	NP	-0.343891501	1
B2	Porites	2	10/20/20	11/22/96 18:45	3.291158833	NP	-3.446249222	1
B3	Porites	2	10/20/20	11/22/96 7:45	4.403319479	NP	-0.456448417	1
B3	Porites	2	10/20/20	11/22/96 8:45	31.74188516	NP	0.15957347	1
B3	Porites	2	10/20/20	11/22/96 9:45	87.90261769	NP	0.869102049	1
B3	Porites	2	10/20/20	11/22/96 10:15	140.332864	NP	0.27948365	1
B3	Porites	2	10/20/20	11/22/96 10:45	138.7697754	NP	0.937070575	1
B3	Porites	2	10/20/20	11/22/96 12:15	256.3056	NP	1.021087127	1
B3	Porites	2	10/20/20	11/22/96 12:45	276.0545385	NP	1.523864869	1
B3	Porites	2	10/20/20	11/22/96 13:15	296.7160352	NP	1.459229553	1
B3	Porites	2	10/20/20	11/22/96 13:45	311.1277886	NP	0.993029209	1
B3	Porites	2	10/20/20	11/22/96 15:15	140.1465322	NP	0.333048004	1
B3	Porites	2	10/20/20	11/22/96 15:45	102.9780264	NP	0.260480446	1
B3	Porites	2	10/20/20	11/22/96 16:15	90.11858091	NP	0.795057576	1
B3	Porites	2	10/20/20	11/22/96 16:45	51.94790723	NP	0.452468732	1
B3	Porites	2	10/20/20	11/22/96 17:45	33.38238488	NP	-0.257704045	1
B3	Porites	2	10/20/20	11/22/96 18:15	14.81418981	NP	-1.353190194	1
B4	Porites	2	10/24/20	11/22/96 8:15	13.40400007	NP	-0.795685791	1
B4	Porites	2	10/24/20	11/22/96 10:15	194.6227673	NP	2.19767593	1
B4	Porites	2	10/24/20	11/22/96 11:15	193.8127063	NP	1.13868671	1
B4	Porites	2	10/24/20	11/22/96 13:15	705.4665724	NP	5.102143278	1
B4	Porites	2	10/24/20	11/22/96 14:15	615.3976215	NP	2.093037648	1
B4	Porites	2	10/24/20	11/22/96 16:45	131.1791172	NP	0.200754856	1
B5	Porites	2	10/24/20	11/22/96 7:45	5.926663889	NP	-0.454247758	1
B5	Porites	2	10/24/20	11/22/96 8:15	17.22188346	NP	-0.425947807	1
B5	Porites	2	10/24/20	11/22/96 9:15	57.58028619	NP	0.114362505	1
B5	Porites	2	10/24/20	11/22/96 9:45	45.41256905	NP	0.468876441	1
B5	Porites	2	10/24/20	11/22/96 10:45	218.2141955	NP	1.587185794	1
B5	Porites	2	10/24/20	11/22/96 11:15	349.0476302	NP	1.8949504	1
B5	Porites	2	10/24/20	11/22/96 11:45	622.2186059	NP	2.063119309	1
B5	Porites	2	10/24/20	11/22/96 12:15	409.6757626	NP	1.994915971	1
B5	Porites	2	10/24/20	11/22/96 12:45	498.9799227	NP	1.057183671	1
B5	Porites	2	10/24/20	11/22/96 13:45	570.8178438	NP	1.941021696	1
B5	Porites	2	10/24/20	11/22/96 14:15	529.3489572	NP	1.834704128	1
B5	Porites	2	10/24/20	11/22/96 15:45	194.4711347	NP	0.616375248	1
B5	Porites	2	10/24/20	11/22/96 17:15	79.48959208	NP	-0.106749297	1
B5	Porites	2	10/24/20	11/22/96 17:45	31.75587515	NP	-1.009698923	1
B5	Porites	2	10/24/20	11/22/96 18:15	8.806433367	NP	-1.167322116	1
B6	Porites	2	10/24/20	11/22/96 7:45	5.022439981	NP	-0.150714083	1
B6	Porites	2	10/24/20	11/22/96 8:45	35.96405836	NP	0.454811561	1
B6	Porites	2	10/24/20	11/22/96 9:15	58.04788145	NP	0.382384326	1
B6	Porites	2	10/24/20	11/22/96 9:45	94.36327714	NP	0.731933946	1
B6	Porites	2	10/24/20	11/22/96 10:15	256.8903562	NP	0.628883533	1
B6	Porites	2	10/24/20	11/22/96 10:45	174.8147144	NP	1.348532118	1
B6	Porites	2	10/24/20	11/22/96 11:45	258.6376862	NP	1.938589012	1
B6	Porites	2	10/24/20	11/22/96 12:15	375.2889482	NP	1.329994716	1
B6	Porites	2	10/24/20	11/22/96 12:45	378.5061421	NP	1.599732424	1
B6	Porites	2	10/24/20	11/22/96 13:15	218.6179073	NP	1.349800678	1
B6	Porites	2	10/24/20	11/22/96 13:45	566.703328	NP	1.193459862	1
B6	Porites	2	10/24/20	11/22/96 14:45	391.0589677	NP	1.333924503	1
B6	Porites	2	10/24/20	11/22/96 15:15	251.7020664	NP	1.299643894	1
B6	Porites	2	10/24/20	11/22/96 15:45	224.5067256	NP	0.954339073	1
B6	Porites	2	10/24/20	11/22/96 16:15	129.5805991	NP	0.463013726	1
B6	Porites	2	10/24/20	11/22/96 17:45	21.30932026	NP	-0.776791879	1
B6	Porites	2	10/24/20	11/22/96 18:15	6.082061312	NP	-0.731866865	1
B7	Porites	2	10/26/20	11/22/96 7:45	5.727973182	NP	-0.7395049	1
B7	Porites	2	10/26/20	11/22/96 8:15	20.30796145	NP	-0.80259168	1
B7	Porites	2	10/26/20	11/22/96 10:15	210.2010603	NP	0.963922686	1
B7	Porites	2	10/26/20	11/22/96 10:45	219.6989106	NP	1.253333252	1
B7	Porites	2	10/26/20	11/22/96 12:45	177.0038353	NP	1.386470457	1
B7	Porites	2	10/26/20	11/22/96 13:15	429.6829047	NP	2.191328473	1
B7	Porites	2	10/26/20	11/22/96 13:45	247.0115684	NP	2.178923799	1
B7	Porites	2	10/26/20	11/22/96 14:45	341.6015536	NP	1.317133322	1
B7	Porites	2	10/26/20	11/22/96 17:45	32.75032744	NP	-0.89038043	1
B8	Porites	2	10/26/20	11/22/96 7:45	4.68641577	NP	-0.108759141	1
B8	Porites	2	10/26/20	11/22/96 8:15	16.64148588	NP	-0.243473696	1
B8	Porites	2	10/26/20	11/22/96 8:45	28.05771012	NP	-0.197905348	1
B8	Porites	2	10/26/20	11/22/96 9:15	34.74468391	NP	0.052382711	1
B8	Porites	2	10/26/20	11/22/96 9:45	60.49203324	NP	0.561581167	1
B8	Porites	2	10/26/20	11/22/96 11:15	209.8755644	NP	1.34375989	1
B8	Porites	2	10/26/20	11/22/96 12:15	319.0561522	NP	1.704677911	1
B8	Porites	2	10/26/20	11/22/96 12:45	424.3025371	NP	3.837115426	1
B8	Porites	2	10/26/20	11/22/96 13:45	253.0156	NP	1.707465031	1
B8	Porites	2	10/26/20	11/22/96 14:15	48.60971695	NP	1.02168381	1
B8	Porites	2	10/26/20	11/22/96 14:45	283.9866382	NP	2.630866142	1
B8	Porites	2	10/26/20	11/22/96 16:45	81.66277446	NP	0.537138401	1
B8	Porites	2	10/26/20	11/22/96 17:15	70.00750907	NP	0.333088496	1
B8	Porites	2	10/26/20	11/22/96 17:45	28.3352229	NP	-0.698551831	1
B8	Porites	2	10/26/20	11/22/96 18:15	5.671164114	NP	-1.278181721	1
B1	Porites	3	10/28/20	11/22/96 8:15	16.92000654	NP	0.11635409	1
B1	Porites	3	10/28/20	11/22/96 8:45	20.20105258	NP	0.42237025	1
B1	Porites	3	10/28/20	11/22/96 9:45	73.63678788	NP	1.51475151	1
B1	Porites	3	10/28/20	11/22/96 10:15	195.9294129	NP	2.444595628	1
B1	Porites	3	10/28/20	11/22/96 10:45	227.233952	NP	3.367166894	1
B1	Porites	3	10/28/20	11/22/96 11:15	298.8569945	NP	4.037420616	1
B1	Porites	3	10/28/20	11/22/96 12:45	236.850912	NP	3.685793494	1
B1	Porites	3	10/28/20	11/22/96 13:15	252.7585459	NP	3.036003671	1
B1	Porites	3	10/28/20	11/22/96 14:15	523.5353997	NP	4.192913913	1
B1	Porites	3	10/28/20	11/22/96 14:45	437.080959	NP	3.799637237	1
B1	Porites	3	10/28/20	11/22/96 17:45	27.12441173	NP	-0.274563577	1
B2	Porites	3	10/28/20	11/22/96 7:45	4.035708264	NP	0.053705266	1
B2	Porites	3	10/28/20	11/22/96 8:15	14.97811466	NP	0.594498306	1
B2	Porites	3	10/28/20	11/22/96 8:45	16.05866668	NP	1.358299539	1
B2	Porites	3	10/28/20	11/22/96 9:15	36.86355188	NP	1.135410042	1
B2	Porites	3	10/28/20	11/22/96 9:45	48.0533604	NP	1.802914865	1
B2	Porites	3	10/28/20	11/22/96 11:15	492.6563682	NP	7.339206677	1
B2	Porites	3	10/28/20	11/22/96 12:15	223.4826937	NP	5.24295094	1
B2	Porites	3	10/28/20	11/22/96 12:45	222.41856	NP	4.247896726	1
B2	Porites	3	10/28/20	11/22/96 14:15	402.5131526	NP	6.547601641	1
B2	Porites	3	10/28/20	11/22/96 14:45	229.0420355	NP	4.769032372	1
B2	Porites	3	10/28/20	11/22/96 15:15	344.6971805	NP	6.017716221	1
B2	Porites	3	10/28/20	11/22/96 16:45	219.0364095	NP	3.277721193	1
B2	Porites	3	10/28/20	11/22/96 17:45	55.19550412	NP	-2.698502244	1
B2	Porites	3	10/28/20	11/22/96 18:15	9.235674375	NP	-4.539238868	1
B3	Porites	3	10/28/20	11/22/96 7:45	3.63128794	NP	-0.709826594	1
B3	Porites	3	10/28/20	11/22/96 8:45	16.6158464	NP	0.147835327	1
B3	Porites	3	10/28/20	11/22/96 9:45	58.54497376	NP	1.169639349	1
B3	Porites	3	10/28/20	11/22/96 10:15	234.5308074	NP	1.829387657	1
B3	Porites	3	10/28/20	11/22/96 10:45	246.239853	NP	2.56390906	1
B3	Porites	3	10/28/20	11/22/96 12:15	315.1959175	NP	3.365219652	1
B3	Porites	3	10/28/20	11/22/96 12:45	561.5522714	NP	4.312092869	1
B3	Porites	3	10/28/20	11/22/96 13:15	284.9598234	NP	2.755210087	1
B3	Porites	3	10/28/20	11/22/96 14:45	522.3798325	NP	2.895535542	1
B3	Porites	3	10/28/20	11/22/96 15:15	378.2532025	NP	1.749807641	1
B3	Porites	3	10/28/20	11/22/96 17:45	30.57015822	NP	-1.097869585	1
B3	Porites	3	10/28/20	11/22/96 18:15	8.35528106	NP	-1.233086009	1
B4	Porites	3	10/28/20	11/22/96 8:15	11.26820301	NP	-0.458204845	1
B4	Porites	3	10/28/20	11/22/96 8:45	19.24884587	NP	-0.737470426	1
B4	Porites	3	10/28/20	11/22/96 9:15	31.99894981	NP	0.366999216	1
B4	Porites	3	10/28/20	11/22/96 9:45	34.1984012	NP	0.410587011	1
B4	Porites	3	10/28/20	11/22/96 11:15	437.0018494	NP	4.710272863	1
B4	Porites	3	10/28/20	11/22/96 12:15	213.8458312	NP	3.027458742	1
B4	Porites	3	10/28/20	11/22/96 13:45	257.2199508	NP	2.825690626	1
B4	Porites	3	10/28/20	11/22/96 14:15	268.7969184	NP	3.577654469	1
B4	Porites	3	10/28/20	11/22/96 14:45	288.94704	NP	3.520163672	1
B4	Porites	3	10/28/20	11/22/96 15:15	176.4197047	NP	2.355407452	1
B4	Porites	3	10/28/20	11/22/96 15:45	545.3193747	NP	5.211113433	1
B4	Porites	3	10/28/20	11/22/96 17:15	88.91696745	NP	-0.742437613	1
B4	Porites	3	10/28/20	11/22/96 18:15	5.570419844	NP	-2.346293546	1
B5	Porites	3	10/28/20	11/22/96 7:45	6.655695029	NP	-0.484329926	1
B5	Porites	3	10/28/20	11/22/96 8:45	16.85930167	NP	0.443879577	1
B5	Porites	3	10/28/20	11/22/96 9:15	30.49246841	NP	0.337901562	1
B5	Porites	3	10/28/20	11/22/96 9:45	40.40621629	NP	0.61389168	1
B5	Porites	3	10/28/20	11/22/96 10:15	215.8077601	NP	3.305781786	1
B5	Porites	3	10/28/20	11/22/96 11:45	93.99320306	NP	1.34665445	1
B5	Porites	3	10/28/20	11/22/96 12:15	218.5232117	NP	2.66566088	1
B5	Porites	3	10/28/20	11/22/96 13:15	185.575744	NP	1.786504126	1
B5	Porites	3	10/28/20	11/22/96 13:45	216.3745833	NP	2.43001852	1
B5	Porites	3	10/28/20	11/22/96 14:45	187.6387738	NP	1.918155443	1
B5	Porites	3	10/28/20	11/22/96 15:15	144.3445641	NP	1.566746281	1
B5	Porites	3	10/28/20	11/22/96 15:45	299.8899945	NP	2.396080082	1
B5	Porites	3	10/28/20	11/22/96 16:45	93.82040127	NP	0.383865153	1
B5	Porites	3	10/28/20	11/22/96 17:45	19.289342	NP	0.061049559	1
B5	Porites	3	10/28/20	11/22/96 18:15	4.881585567	NP	-0.4743691	1
B6	Porites	3	10/28/20	11/22/96 8:15	12.72272134	NP	-0.078291836	1
B6	Porites	3	10/28/20	11/22/96 8:45	18.41604309	NP	-0.036090664	1
B6	Porites	3	10/28/20	11/22/96 9:45	39.20088996	NP	0.553951239	1
B6	Porites	3	10/28/20	11/22/96 10:15	129.9411853	NP	1.325870548	1
B6	Porites	3	10/28/20	11/22/96 10:45	138.9728765	NP	1.543289818	1
B6	Porites	3	10/28/20	11/22/96 11:15	239.0674402	NP	2.439913138	1
B6	Porites	3	10/28/20	11/22/96 13:15	192.0768498	NP	2.148661712	1
B6	Porites	3	10/28/20	11/22/96 14:15	216.9476444	NP	2.530576485	1
B6	Porites	3	10/28/20	11/22/96 14:45	216.8733586	NP	2.664167183	1
B6	Porites	3	10/28/20	11/22/96 15:45	353.7600523	NP	2.940773556	1
B6	Porites	3	10/28/20	11/22/96 16:15	214.693632	NP	1.317188863	1
B6	Porites	3	10/28/20	11/22/96 17:45	16.87898411	NP	-0.988692775	1
B7	Porites	3	10/29/20	11/22/96 7:45	5.249726701	NP	0.009084819	1
B7	Porites	3	10/29/20	11/22/96 8:15	15.94292486	NP	0.177752384	1
B7	Porites	3	10/29/20	11/22/96 9:15	32.23676921	NP	0.489614831	1
B7	Porites	3	10/29/20	11/22/96 9:45	59.76086363	NP	0.93270692	1
B7	Porites	3	10/29/20	11/22/96 10:45	363.0071623	NP	3.246508211	1
B7	Porites	3	10/29/20	11/22/96 11:15	303.4673978	NP	2.470858882	1
B7	Porites	3	10/29/20	11/22/96 11:45	286.461432	NP	2.551164682	1
B7	Porites	3	10/29/20	11/22/96 12:15	295.5578471	NP	2.828780374	1
B7	Porites	3	10/29/20	11/22/96 12:45	605.589845	NP	3.945448086	1
B7	Porites	3	10/29/20	11/22/96 13:45	612.76144	NP	3.957388335	1
B7	Porites	3	10/29/20	11/22/96 14:15	405.2614233	NP	2.273729941	1
B7	Porites	3	10/29/20	11/22/96 15:15	227.82936	NP	1.535505276	1
B7	Porites	3	10/29/20	11/22/96 16:45	115.1108821	NP	0.329059714	1
B7	Porites	3	10/29/20	11/22/96 17:15	64.48660442	NP	-0.28799132	1
B7	Porites	3	10/29/20	11/22/96 17:45	28.25261708	NP	-1.349654349	1
B7	Porites	3	10/29/20	11/22/96 18:15	6.092332419	NP	-0.841228739	1
B8	Porites	3	10/29/20	11/22/96 8:45	17.25641604	NP	0.767729191	1
B8	Porites	3	10/29/20	11/22/96 9:15	24.84096577	NP	1.008580671	1
B8	Porites	3	10/29/20	11/22/96 9:45	70.52072877	NP	1.381023952	1
B8	Porites	3	10/29/20	11/22/96 10:15	130.2870063	NP	1.86789035	1
B8	Porites	3	10/29/20	11/22/96 10:45	284.378776	NP	2.617375288	1
B8	Porites	3	10/29/20	11/22/96 11:45	236.8080018	NP	2.135154202	1
B8	Porites	3	10/29/20	11/22/96 12:15	327.9315534	NP	2.664437828	1
B8	Porites	3	10/29/20	11/22/96 12:45	418.807424	NP	2.937043905	1
B8	Porites	3	10/29/20	11/22/96 13:15	210.466828	NP	2.047035159	1
B8	Porites	3	10/29/20	11/22/96 13:45	309.6287574	NP	2.11464131	1
B8	Porites	3	10/29/20	11/22/96 14:45	178.1859171	NP	1.358629572	1
B8	Porites	3	10/29/20	11/22/96 15:15	184.1015824	NP	1.208431696	1
B8	Porites	3	10/29/20	11/22/96 15:45	182.3026502	NP	1.529768591	1
B8	Porites	3	10/29/20	11/22/96 16:15	108.1915721	NP	1.01037405	1
B8	Porites	3	10/29/20	11/22/96 17:45	20.0865942	NP	-1.186412695	1
B9	Porites	3	10/29/20	11/22/96 7:45	3.322963998	NP	-0.11213632	1
B9	Porites	3	10/29/20	11/22/96 8:15	10.73391528	NP	0.042169571	1
B9	Porites	3	10/29/20	11/22/96 8:45	23.429088	NP	0.668051053	1
B9	Porites	3	10/29/20	11/22/96 9:45	56.11220304	NP	1.043957933	1
B9	Porites	3	10/29/20	11/22/96 10:15	149.7496886	NP	2.312954332	1
B9	Porites	3	10/29/20	11/22/96 10:45	249.010147	NP	3.627144478	1
B9	Porites	3	10/29/20	11/22/96 11:15	232.7301643	NP	2.16345109	1
B9	Porites	3	10/29/20	11/22/96 11:45	262.9105702	NP	2.171517744	1
B9	Porites	3	10/29/20	11/22/96 12:45	246.7615431	NP	2.513380733	1
B9	Porites	3	10/29/20	11/22/96 13:15	216.3965498	NP	2.177631083	1
B9	Porites	3	10/29/20	11/22/96 13:45	534.9397363	NP	4.243354947	1
B9	Porites	3	10/29/20	11/22/96 14:15	299.862878	NP	2.172188577	1
B9	Porites	3	10/29/20	11/22/96 15:45	226.9876009	NP	1.81009534	1
B9	Porites	3	10/29/20	11/22/96 16:15	133.3392661	NP	0.822683895	1
B9	Porites	3	10/29/20	11/22/96 17:15	55.24158697	NP	0.249535519	1
B9	Porites	3	10/29/20	11/22/96 17:45	24.11588389	NP	-0.884223636	1
C1	Montastrea	1	10/17/20	11/22/96 7:25	0	NP	-0.512	100
C1	Montastrea	1	10/17/20	11/22/96 18:40	0	NP	-0.75	100
C1	Montastrea	1	10/17/20	11/22/96 7:45	5.859339796	NP	-0.263185615	1
C1	Montastrea	1	10/17/20	11/22/96 8:45	76.58348481	NP	0.513082419	1
C1	Montastrea	1	10/17/20	11/22/96 9:15	59.578056	NP	0.062419073	1
C1	Montastrea	1	10/17/20	11/22/96 9:45	195.3652453	NP	0.58280051	1
C1	Montastrea	1	10/17/20	11/22/96 10:15	244.0731994	NP	0.916871643	1
C1	Montastrea	1	10/17/20	11/22/96 10:45	270.6058402	NP	1.204963948	1
C1	Montastrea	1	10/17/20	11/22/96 11:45	322.0142302	NP	0.973893488	1
C1	Montastrea	1	10/17/20	11/22/96 12:15	430.8959708	NP	1.287207443	1
C1	Montastrea	1	10/17/20	11/22/96 12:45	168.4496823	NP	1.058595723	1
C1	Montastrea	1	10/17/20	11/22/96 15:15	335.5694285	NP	0.958815458	1
C1	Montastrea	1	10/17/20	11/22/96 15:45	290.6513527	NP	0.99423001	1
C1	Montastrea	1	10/17/20	11/22/96 16:15	149.0173363	NP	0.42632945	1
C1	Montastrea	1	10/17/20	11/22/96 16:45	120.4743119	NP	1.155446655	1
C1	Montastrea	1	10/17/20	11/22/96 17:45	39.7815185	NP	0.014652822	1
C1	Montastrea	1	10/17/20	11/22/96 18:15	10.25208712	NP	-0.822006757	1
C2	Montastrea	1	10/17/20	11/22/96 8:15	16.08321228	NP	-1.26736048	1
C2	Montastrea	1	10/17/20	11/22/96 9:45	110.5278362	NP	0.142579369	1
C2	Montastrea	1	10/17/20	11/22/96 10:15	172.7196494	NP	0.424977823	1
C2	Montastrea	1	10/17/20	11/22/96 10:45	285.3421437	NP	0.331260151	1
C2	Montastrea	1	10/17/20	11/22/96 11:45	312.2988951	NP	2.017364811	1
C2	Montastrea	1	10/17/20	11/22/96 13:45	270.1217431	NP	1.784692607	1
C2	Montastrea	1	10/17/20	11/22/96 15:45	240.558666	NP	0.921038359	1
C2	Montastrea	1	10/17/20	11/22/96 16:15	162.2614464	NP	0.941247249	1
C2	Montastrea	1	10/17/20	11/22/96 16:45	84.99695085	NP	1.10611053	1
C2	Montastrea	1	10/17/20	11/22/96 17:15	57.617624	NP	0.939650773	1
C2	Montastrea	1	10/17/20	11/22/96 17:45	30.40425174	NP	-1.581389552	1
C3	Montastrea	1	10/17/20	11/22/96 7:45	6.70693909	NP	-0.002012116	1
C3	Montastrea	1	10/17/20	11/22/96 8:15	18.59808729	NP	-0.181126895	1
C3	Montastrea	1	10/17/20	11/22/96 8:45	104.2275429	NP	1.291561653	1
C3	Montastrea	1	10/17/20	11/22/96 9:15	42.66735284	NP	0.037106342	1
C3	Montastrea	1	10/17/20	11/22/96 10:45	396.824542	NP	1.870197818	1
C3	Montastrea	1	10/17/20	11/22/96 11:15	327.0524459	NP	1.536502823	1
C3	Montastrea	1	10/17/20	11/22/96 11:45	191.3249587	NP	1.116806969	1
C3	Montastrea	1	10/17/20	11/22/96 12:15	491.9579298	NP	1.61664458	1
C3	Montastrea	1	10/17/20	11/22/96 13:45	591.7487863	NP	1.67880839	1
C3	Montastrea	1	10/17/20	11/22/96 14:15	405.2094118	NP	1.379476419	1
C3	Montastrea	1	10/17/20	11/22/96 15:45	365.18224	NP	1.152990331	1
C3	Montastrea	1	10/17/20	11/22/96 16:45	185.1189789	NP	0.58982711	1
C3	Montastrea	1	10/17/20	11/22/96 17:15	103.0423073	NP	0.525261537	1
C3	Montastrea	1	10/17/20	11/22/96 17:45	49.31471734	NP	-0.608501479	1
C3	Montastrea	1	10/17/20	11/22/96 18:15	13.11283999	NP	-0.979499166	1
C4	Montastrea	1	10/18/20	11/22/96 7:45	7.383949901	NP	0.200168547	1
C4	Montastrea	1	10/18/20	11/22/96 8:45	32.92762152	NP	-0.35265269	1
C4	Montastrea	1	10/18/20	11/22/96 9:15	60.67533229	NP	-0.340215861	1
C4	Montastrea	1	10/18/20	11/22/96 9:45	92.44006476	NP	0.099012632	1
C4	Montastrea	1	10/18/20	11/22/96 10:15	117.5767417	NP	0.762638522	1
C4	Montastrea	1	10/18/20	11/22/96 10:45	181.2984333	NP	1.115752512	1
C4	Montastrea	1	10/18/20	11/22/96 11:45	263.1017261	NP	0.922568874	1
C4	Montastrea	1	10/18/20	11/22/96 12:15	367.6197518	NP	1.15206104	1
C4	Montastrea	1	10/18/20	11/22/96 13:45	406.4476366	NP	2.459472949	1
C4	Montastrea	1	10/18/20	11/22/96 15:15	391.353829	NP	1.386576106	1
C4	Montastrea	1	10/18/20	11/22/96 15:45	172.2505939	NP	0.949204286	1
C4	Montastrea	1	10/18/20	11/22/96 16:15	151.6076075	NP	0.783664611	1
C4	Montastrea	1	10/18/20	11/22/96 16:45	79.83277355	NP	-0.312723833	1
C4	Montastrea	1	10/18/20	11/22/96 18:15	8.79336074	NP	-1.104520323	1
C5	Montastrea	1	10/18/20	11/22/96 7:45	7.648199222	NP	0.0930967	1
C5	Montastrea	1	10/18/20	11/22/96 9:45	81.246912	NP	2.519859883	1
C5	Montastrea	1	10/18/20	11/22/96 10:15	108.5968312	NP	0.465845677	1
C5	Montastrea	1	10/18/20	11/22/96 11:15	221.9367872	NP	2.945745464	1
C5	Montastrea	1	10/18/20	11/22/96 12:45	282.5394397	NP	1.400096224	1
C5	Montastrea	1	10/18/20	11/22/96 13:15	447.4456241	NP	3.525574732	1
C5	Montastrea	1	10/18/20	11/22/96 14:45	362.2425597	NP	1.887751257	1
C5	Montastrea	1	10/18/20	11/22/96 16:15	247.8872239	NP	0.525946364	1
C6	Montastrea	1	10/18/20	11/22/96 7:45	10.83931122	NP	-0.069511722	1
C6	Montastrea	1	10/18/20	11/22/96 8:15	35.45002982	NP	0.558166596	1
C6	Montastrea	1	10/18/20	11/22/96 8:45	40.21237188	NP	0.463927827	1
C6	Montastrea	1	10/18/20	11/22/96 10:45	327.4888555	NP	1.076895085	1
C6	Montastrea	1	10/18/20	11/22/96 11:15	294.2333656	NP	1.064789663	1
C6	Montastrea	1	10/18/20	11/22/96 11:45	248.6452544	NP	0.678138698	1
C6	Montastrea	1	10/18/20	11/22/96 12:15	560.3654134	NP	0.738260767	1
C6	Montastrea	1	10/18/20	11/22/96 13:45	610.1663296	NP	1.167691751	1
C6	Montastrea	1	10/18/20	11/22/96 14:15	410.0377448	NP	0.747893196	1
C6	Montastrea	1	10/18/20	11/22/96 14:45	569.8590119	NP	0.753873481	1
C6	Montastrea	1	10/18/20	11/22/96 15:15	488.4283217	NP	1.316586798	1
C6	Montastrea	1	10/18/20	11/22/96 15:45	336.6707389	NP	0.395689795	1
C6	Montastrea	1	10/18/20	11/22/96 17:45	28.94802663	NP	-0.224280988	1
C6	Montastrea	1	10/18/20	11/22/96 18:15	11.00883098	NP	-0.927768112	1
C7	Montastrea	1	10/19/20	11/22/96 7:45	7.503767868	NP	-0.366775682	1
C7	Montastrea	1	10/19/20	11/22/96 8:45	40.68056197	NP	0.145407881	1
C7	Montastrea	1	10/19/20	11/22/96 9:15	60.41964266	NP	0.349906217	1
C7	Montastrea	1	10/19/20	11/22/96 9:45	99.95259016	NP	0.188767936	1
C7	Montastrea	1	10/19/20	11/22/96 10:15	177.9466824	NP	0.197011883	1
C7	Montastrea	1	10/19/20	11/22/96 10:45	171.3642429	NP	1.020296469	1
C7	Montastrea	1	10/19/20	11/22/96 11:45	382.797824	NP	0.482976925	1
C7	Montastrea	1	10/19/20	11/22/96 12:15	404.2914322	NP	0.768243517	1
C7	Montastrea	1	10/19/20	11/22/96 12:45	287.267961	NP	0.902859116	1
C7	Montastrea	1	10/19/20	11/22/96 13:15	299.1866667	NP	0.806327964	1
C7	Montastrea	1	10/19/20	11/22/96 13:45	530.6382238	NP	1.140437187	1
C7	Montastrea	1	10/19/20	11/22/96 15:15	401.7368922	NP	0.807290542	1
C7	Montastrea	1	10/19/20	11/22/96 15:45	162.2278989	NP	0.782930307	1
C7	Montastrea	1	10/19/20	11/22/96 16:15	172.6877381	NP	1.04282488	1
C7	Montastrea	1	10/19/20	11/22/96 16:45	87.64454449	NP	0.736205243	1
C7	Montastrea	1	10/19/20	11/22/96 18:15	11.27653007	NP	-0.734384952	1
C8	Montastrea	1	10/19/20	11/22/96 10:15	134.031183	NP	0.697610417	1
C8	Montastrea	1	10/19/20	11/22/96 10:45	204.7123388	NP	1.926913344	1
C8	Montastrea	1	10/19/20	11/22/96 11:45	446.8468049	NP	1.463701742	1
C8	Montastrea	1	10/19/20	11/22/96 12:45	318.07344	NP	1.422531006	1
C8	Montastrea	1	10/19/20	11/22/96 13:15	498.8238926	NP	2.084514968	1
C8	Montastrea	1	10/19/20	11/22/96 14:45	464.4332367	NP	2.401282968	1
C8	Montastrea	1	10/19/20	11/22/96 15:45	236.9497336	NP	2.558975933	1
C8	Montastrea	1	10/19/20	11/22/96 17:45	32.63952889	NP	-0.754667254	1
C9	Montastrea	1	10/19/20	11/22/96 7:45	8.605796002	NP	-0.490946501	1
C9	Montastrea	1	10/19/20	11/22/96 8:15	23.92235667	NP	-0.068135484	1
C9	Montastrea	1	10/19/20	11/22/96 8:45	48.92705931	NP	0.199838154	1
C9	Montastrea	1	10/19/20	11/22/96 11:15	126.2627819	NP	0.872045671	1
C9	Montastrea	1	10/19/20	11/22/96 12:15	454.7590191	NP	1.116219446	1
C9	Montastrea	1	10/19/20	11/22/96 12:45	270.493431	NP	0.545346977	1
C9	Montastrea	1	10/19/20	11/22/96 13:45	299.6205458	NP	1.179107667	1
C9	Montastrea	1	10/19/20	11/22/96 14:15	417.7004372	NP	0.591770493	1
C9	Montastrea	1	10/19/20	11/22/96 14:45	339.5294735	NP	0.877744339	1
C9	Montastrea	1	10/19/20	11/22/96 15:15	343.1864264	NP	0.474535126	1
C9	Montastrea	1	10/19/20	11/22/96 17:15	66.30360659	NP	0.71075559	1
C9	Montastrea	1	10/19/20	11/22/96 17:45	32.20103756	NP	0.131616434	1
C9	Montastrea	1	10/19/20	11/22/96 18:15	13.60166016	NP	-1.115678142	1
C1	Montastrea	2	10/20/20	11/22/96 8:15	17.79771422	NP	-0.090048153	1
C1	Montastrea	2	10/20/20	11/22/96 9:15	37.3425	NP	0.030220311	1
C1	Montastrea	2	10/20/20	11/22/96 9:45	49.86125486	NP	0.106424217	1
C1	Montastrea	2	10/20/20	11/22/96 10:45	197.429952	NP	0.330971813	1
C1	Montastrea	2	10/20/20	11/22/96 11:15	192.207294	NP	0.805727167	1
C1	Montastrea	2	10/20/20	11/22/96 11:45	236.3173235	NP	0.526642252	1
C1	Montastrea	2	10/20/20	11/22/96 12:15	203.0938977	NP	0.565342334	1
C1	Montastrea	2	10/20/20	11/22/96 12:45	322.2173417	NP	0.871408458	1
C1	Montastrea	2	10/20/20	11/22/96 13:45	341.5224017	NP	0.623972628	1
C1	Montastrea	2	10/20/20	11/22/96 14:15	398.4021383	NP	0.892726451	1
C1	Montastrea	2	10/20/20	11/22/96 14:45	239.7891053	NP	0.731552671	1
C1	Montastrea	2	10/20/20	11/22/96 15:15	139.5194181	NP	0.482896757	1
C1	Montastrea	2	10/20/20	11/22/96 16:45	58.63543008	NP	0.425841491	1
C1	Montastrea	2	10/20/20	11/22/96 17:15	41.74051956	NP	-0.03804589	1
C1	Montastrea	2	10/20/20	11/22/96 17:45	32.67193483	NP	-0.072192654	1
C1	Montastrea	2	10/20/20	11/22/96 18:15	12.30557389	NP	-0.804948722	1
C2	Montastrea	2	10/20/20	11/22/96 7:45	5.038086222	NP	-0.075614849	1
C2	Montastrea	2	10/20/20	11/22/96 9:45	76.13865941	NP	0.435982207	1
C2	Montastrea	2	10/20/20	11/22/96 10:15	146.2689227	NP	0.746871469	1
C2	Montastrea	2	10/20/20	11/22/96 10:45	192.2064845	NP	1.082710897	1
C2	Montastrea	2	10/20/20	11/22/96 11:15	187.4718693	NP	1.156547095	1
C2	Montastrea	2	10/20/20	11/22/96 11:45	138.8799289	NP	0.72410297	1
C2	Montastrea	2	10/20/20	11/22/96 12:45	339.0589308	NP	1.472040343	1
C2	Montastrea	2	10/20/20	11/22/96 13:15	203.1464049	NP	0.982612377	1
C2	Montastrea	2	10/20/20	11/22/96 13:45	296.0257653	NP	1.436556797	1
C2	Montastrea	2	10/20/20	11/22/96 14:15	249.6792744	NP	0.829714411	1
C2	Montastrea	2	10/20/20	11/22/96 14:45	254.8614925	NP	0.705051772	1
C2	Montastrea	2	10/20/20	11/22/96 16:15	73.29289472	NP	0.458717414	1
C3	Montastrea	2	10/20/20	11/22/96 7:45	4.015444912	NP	-0.203435419	1
C3	Montastrea	2	10/20/20	11/22/96 8:45	27.73777576	NP	0.780475446	1
C3	Montastrea	2	10/20/20	11/22/96 9:15	47.97787852	NP	0.218769221	1
C3	Montastrea	2	10/20/20	11/22/96 9:45	52.93216522	NP	0.959961546	1
C3	Montastrea	2	10/20/20	11/22/96 10:15	112.436419	NP	0.728794474	1
C3	Montastrea	2	10/20/20	11/22/96 10:45	152.4408858	NP	0.691599785	1
C3	Montastrea	2	10/20/20	11/22/96 12:15	206.164224	NP	1.128930809	1
C3	Montastrea	2	10/20/20	11/22/96 12:45	274.121344	NP	1.228350484	1
C3	Montastrea	2	10/20/20	11/22/96 13:15	213.8207672	NP	0.779408361	1
C3	Montastrea	2	10/20/20	11/22/96 13:45	384.8435755	NP	1.04123133	1
C3	Montastrea	2	10/20/20	11/22/96 15:15	143.0959138	NP	1.30113777	1
C3	Montastrea	2	10/20/20	11/22/96 17:45	33.23873368	NP	-0.428043469	1
C3	Montastrea	2	10/20/20	11/22/96 18:15	13.36732027	NP	-0.661391898	1
C4	Montastrea	2	10/24/20	11/22/96 7:45	6.254521873	NP	-0.493487141	1
C4	Montastrea	2	10/24/20	11/22/96 8:15	16.84310652	NP	-0.281316963	1
C4	Montastrea	2	10/24/20	11/22/96 9:45	84.31653507	NP	0.590670833	1
C4	Montastrea	2	10/24/20	11/22/96 10:15	195.0249133	NP	1.877604424	1
C4	Montastrea	2	10/24/20	11/22/96 10:45	390.6433893	NP	1.968019407	1
C4	Montastrea	2	10/24/20	11/22/96 11:15	244.9816366	NP	2.846888767	1
C4	Montastrea	2	10/24/20	11/22/96 11:45	239.8320222	NP	2.510681904	1
C4	Montastrea	2	10/24/20	11/22/96 12:45	457.960686	NP	2.814108819	1
C4	Montastrea	2	10/24/20	11/22/96 13:15	388.0976808	NP	1.56734574	1
C4	Montastrea	2	10/24/20	11/22/96 13:45	524.540399	NP	3.309117765	1
C4	Montastrea	2	10/24/20	11/22/96 15:45	245.2825745	NP	0.983979127	1
C4	Montastrea	2	10/24/20	11/22/96 17:15	82.06825892	NP	-0.552585757	1
C5	Montastrea	2	10/24/20	11/22/96 7:45	6.202594971	NP	-0.200049032	1
C5	Montastrea	2	10/24/20	11/22/96 8:15	17.63535433	NP	0.017928258	1
C5	Montastrea	2	10/24/20	11/22/96 9:15	58.21650572	NP	0.377808061	1
C5	Montastrea	2	10/24/20	11/22/96 9:45	42.73399433	NP	0.401174914	1
C5	Montastrea	2	10/24/20	11/22/96 10:45	328.3901737	NP	1.986159194	1
C5	Montastrea	2	10/24/20	11/22/96 11:15	419.731169	NP	3.080411237	1
C5	Montastrea	2	10/24/20	11/22/96 11:45	679.1043741	NP	2.49830367	1
C5	Montastrea	2	10/24/20	11/22/96 13:45	740.7698466	NP	4.61326232	1
C5	Montastrea	2	10/24/20	11/22/96 14:15	647.832364	NP	2.659714631	1
C5	Montastrea	2	10/24/20	11/22/96 14:45	561.9912514	NP	2.194892648	1
C5	Montastrea	2	10/24/20	11/22/96 15:45	194.0098478	NP	1.958951127	1
C5	Montastrea	2	10/24/20	11/22/96 17:15	108.2834016	NP	0.360071349	1
C5	Montastrea	2	10/24/20	11/22/96 17:45	38.64206072	NP	-1.685665948	1
C5	Montastrea	2	10/24/20	11/22/96 18:15	9.547354507	NP	-2.809080794	1
C6	Montastrea	2	10/24/20	11/22/96 7:45	4.688026993	NP	-0.602904909	1
C6	Montastrea	2	10/24/20	11/22/96 8:45	32.70546793	NP	-0.021628609	1
C6	Montastrea	2	10/24/20	11/22/96 9:15	49.6528904	NP	0.019764082	1
C6	Montastrea	2	10/24/20	11/22/96 9:45	49.0419179	NP	1.186102713	1
C6	Montastrea	2	10/24/20	11/22/96 10:15	186.4510822	NP	1.467700366	1
C6	Montastrea	2	10/24/20	11/22/96 10:45	248.6625971	NP	0.755492965	1
C6	Montastrea	2	10/24/20	11/22/96 11:45	288.360865	NP	1.407982805	1
C6	Montastrea	2	10/24/20	11/22/96 12:15	356.3526886	NP	1.729171935	1
C6	Montastrea	2	10/24/20	11/22/96 12:45	532.8546314	NP	1.345241727	1
C6	Montastrea	2	10/24/20	11/22/96 13:15	210.3403391	NP	1.438858607	1
C6	Montastrea	2	10/24/20	11/22/96 13:45	541.8106267	NP	1.078049376	1
C6	Montastrea	2	10/24/20	11/22/96 14:45	391.4566827	NP	2.010994085	1
C6	Montastrea	2	10/24/20	11/22/96 15:15	379.3464954	NP	1.737260454	1
C6	Montastrea	2	10/24/20	11/22/96 15:45	316.4457194	NP	0.84006155	1
C6	Montastrea	2	10/24/20	11/22/96 17:45	23.37604355	NP	-1.131842957	1
C6	Montastrea	2	10/24/20	11/22/96 18:15	6.026928827	NP	-0.744984826	1
C8	Montastrea	2	10/26/20	11/22/96 8:15	17.32980818	NP	-0.199434096	1
C8	Montastrea	2	10/26/20	11/22/96 8:45	27.51805518	NP	0.14210177	1
C8	Montastrea	2	10/26/20	11/22/96 9:15	34.08755206	NP	0.08010726	1
C8	Montastrea	2	10/26/20	11/22/96 9:45	51.80098306	NP	1.034336111	1
C8	Montastrea	2	10/26/20	11/22/96 11:15	138.6539147	NP	1.491325633	1
C8	Montastrea	2	10/26/20	11/22/96 11:45	257.2005951	NP	2.797414811	1
C8	Montastrea	2	10/26/20	11/22/96 12:15	316.5302282	NP	2.645359627	1
C8	Montastrea	2	10/26/20	11/22/96 12:45	477.5226128	NP	2.288984271	1
C8	Montastrea	2	10/26/20	11/22/96 13:45	289.183281	NP	2.897186075	1
C8	Montastrea	2	10/26/20	11/22/96 14:15	52.34928406	NP	1.678816801	1
C8	Montastrea	2	10/26/20	11/22/96 17:15	112.1508889	NP	0.826212681	1
C8	Montastrea	2	10/26/20	11/22/96 18:15	7.119023553	NP	-1.585935437	1
C1	Montastrea	3	10/28/20	11/22/96 7:45	3.552751871	NP	-0.306750611	1
C1	Montastrea	3	10/28/20	11/22/96 8:15	13.84539879	NP	0.119625954	1
C1	Montastrea	3	10/28/20	11/22/96 8:45	15.91057051	NP	0.429895754	1
C1	Montastrea	3	10/28/20	11/22/96 11:15	304.5211275	NP	0.903808566	1
C1	Montastrea	3	10/28/20	11/22/96 12:45	517.873152	NP	1.492137498	1
C1	Montastrea	3	10/28/20	11/22/96 13:15	397.0408844	NP	1.133463271	1
C1	Montastrea	3	10/28/20	11/22/96 13:45	609.318558	NP	1.547294914	1
C1	Montastrea	3	10/28/20	11/22/96 14:15	521.6637907	NP	1.345518284	1
C1	Montastrea	3	10/28/20	11/22/96 15:45	70.51519883	NP	0.173147588	1
C1	Montastrea	3	10/28/20	11/22/96 16:45	51.59030183	NP	-0.29255619	1
C2	Montastrea	3	10/28/20	11/22/96 8:15	14.96416022	NP	0.064981022	1
C2	Montastrea	3	10/28/20	11/22/96 9:15	43.58510285	NP	0.614552973	1
C2	Montastrea	3	10/28/20	11/22/96 9:45	68.12564022	NP	1.296629632	1
C2	Montastrea	3	10/28/20	11/22/96 10:45	130.4631	NP	2.052530075	1
C2	Montastrea	3	10/28/20	11/22/96 11:15	256.1982968	NP	2.79134713	1
C2	Montastrea	3	10/28/20	11/22/96 12:45	364.0884158	NP	3.066225595	1
C2	Montastrea	3	10/28/20	11/22/96 14:15	498.0119323	NP	3.581700329	1
C2	Montastrea	3	10/28/20	11/22/96 14:45	424.6833936	NP	2.524150654	1
C2	Montastrea	3	10/28/20	11/22/96 15:15	376.7865114	NP	0.991205561	1
C2	Montastrea	3	10/28/20	11/22/96 15:45	318.1558044	NP	0.489861639	1
C2	Montastrea	3	10/28/20	11/22/96 16:45	74.0831547	NP	0.005896573	1
C2	Montastrea	3	10/28/20	11/22/96 17:15	52.69483976	NP	0.147335168	1
C2	Montastrea	3	10/28/20	11/22/96 17:45	28.37741665	NP	-0.82274307	1
C2	Montastrea	3	10/28/20	11/22/96 18:15	9.70039839	NP	-1.17316574	1
C3	Montastrea	3	10/28/20	11/22/96 7:45	4.493435009	NP	-0.005842733	1
C3	Montastrea	3	10/28/20	11/22/96 8:45	18.89193067	NP	0.658386725	1
C3	Montastrea	3	10/28/20	11/22/96 9:15	51.80576605	NP	0.395356724	1
C3	Montastrea	3	10/28/20	11/22/96 9:45	100.5441741	NP	1.969245939	1
C3	Montastrea	3	10/28/20	11/22/96 10:15	202.1190777	NP	2.672223065	1
C3	Montastrea	3	10/28/20	11/22/96 10:45	221.317284	NP	2.089679322	1
C3	Montastrea	3	10/28/20	11/22/96 12:15	475.6337813	NP	4.498993812	1
C3	Montastrea	3	10/28/20	11/22/96 12:45	505.696668	NP	3.519438964	1
C3	Montastrea	3	10/28/20	11/22/96 13:15	530.5080676	NP	3.266854091	1
C3	Montastrea	3	10/28/20	11/22/96 13:45	454.9493397	NP	2.676398007	1
C3	Montastrea	3	10/28/20	11/22/96 15:15	228.1510675	NP	2.588784029	1
C3	Montastrea	3	10/28/20	11/22/96 17:45	22.43474711	NP	-0.566272592	1
C3	Montastrea	3	10/28/20	11/22/96 18:15	8.30814393	NP	-1.906542439	1
C4	Montastrea	3	10/28/20	11/22/96 8:15	13.59059584	NP	0.469743081	1
C4	Montastrea	3	10/28/20	11/22/96 8:45	19.52838414	NP	0.749265098	1
C4	Montastrea	3	10/28/20	11/22/96 9:45	40.69100918	NP	1.614375764	1
C4	Montastrea	3	10/28/20	11/22/96 11:15	259.1778119	NP	3.958240679	1
C4	Montastrea	3	10/28/20	11/22/96 11:45	171.969875	NP	3.785435113	1
C4	Montastrea	3	10/28/20	11/22/96 12:15	335.3855951	NP	5.6679599	1
C4	Montastrea	3	10/28/20	11/22/96 14:15	218.2018426	NP	4.800510178	1
C4	Montastrea	3	10/28/20	11/22/96 14:45	222.7692922	NP	4.473875091	1
C4	Montastrea	3	10/28/20	11/22/96 15:15	168.2300179	NP	3.832961413	1
C4	Montastrea	3	10/28/20	11/22/96 16:45	64.96628013	NP	1.623713576	1
C4	Montastrea	3	10/28/20	11/22/96 17:15	47.48478245	NP	0.070047425	1
C4	Montastrea	3	10/28/20	11/22/96 17:45	19.85539636	NP	-0.541118279	1
C4	Montastrea	3	10/28/20	11/22/96 18:15	5.119140016	NP	-2.569618243	1
C5	Montastrea	3	10/28/20	11/22/96 7:45	7.877898579	NP	-0.128491316	1
C5	Montastrea	3	10/28/20	11/22/96 8:45	17.49326604	NP	1.025054462	1
C5	Montastrea	3	10/28/20	11/22/96 9:15	32.92258331	NP	0.821619144	1
C5	Montastrea	3	10/28/20	11/22/96 9:45	77.69754122	NP	2.117351691	1
C5	Montastrea	3	10/28/20	11/22/96 10:15	162.1559687	NP	4.598082825	1
C5	Montastrea	3	10/28/20	11/22/96 10:45	94.85815257	NP	2.82355267	1
C5	Montastrea	3	10/28/20	11/22/96 12:15	310.1298255	NP	3.868939352	1
C5	Montastrea	3	10/28/20	11/22/96 13:15	216.3756173	NP	4.63861826	1
C5	Montastrea	3	10/28/20	11/22/96 13:45	192.2746642	NP	2.319121841	1
C5	Montastrea	3	10/28/20	11/22/96 14:45	185.3423493	NP	2.822383218	1
C5	Montastrea	3	10/28/20	11/22/96 15:15	147.342921	NP	3.544855357	1
C5	Montastrea	3	10/28/20	11/22/96 15:45	79.66184617	NP	1.366958264	1
C5	Montastrea	3	10/28/20	11/22/96 17:45	17.94409524	NP	-0.810233178	1
C5	Montastrea	3	10/28/20	11/22/96 18:15	5.348452755	NP	-1.765787523	1
C6	Montastrea	3	10/28/20	11/22/96 7:45	7.626051062	NP	-0.08757721	1
C6	Montastrea	3	10/28/20	11/22/96 8:15	11.83249171	NP	0.002953187	1
C6	Montastrea	3	10/28/20	11/22/96 8:45	19.61213589	NP	0.38768503	1
C6	Montastrea	3	10/28/20	11/22/96 9:45	47.13215745	NP	0.512680048	1
C6	Montastrea	3	10/28/20	11/22/96 10:15	189.6874912	NP	1.155287529	1
C6	Montastrea	3	10/28/20	11/22/96 10:45	87.16068014	NP	0.402030349	1
C6	Montastrea	3	10/28/20	11/22/96 11:15	354.7818383	NP	2.322731436	1
C6	Montastrea	3	10/28/20	11/22/96 11:45	247.6179482	NP	1.580981938	1
C6	Montastrea	3	10/28/20	11/22/96 13:15	259.6423769	NP	1.979334909	1
C6	Montastrea	3	10/28/20	11/22/96 13:45	191.7980484	NP	1.448403634	1
C6	Montastrea	3	10/28/20	11/22/96 14:15	148.6395187	NP	0.988646314	1
C6	Montastrea	3	10/28/20	11/22/96 14:45	216.480192	NP	0.696129529	1
C6	Montastrea	3	10/28/20	11/22/96 15:45	101.235616	NP	0.831375508	1
C6	Montastrea	3	10/28/20	11/22/96 16:15	93.50810718	NP	0.631298868	1
C6	Montastrea	3	10/28/20	11/22/96 17:15	62.10924975	NP	0.092560502	1
C6	Montastrea	3	10/28/20	11/22/96 17:45	28.10452226	NP	-0.592640283	1
C7	Montastrea	3	10/29/20	11/22/96 7:45	4.994684469	NP	-0.152190667	1
C7	Montastrea	3	10/29/20	11/22/96 8:15	15.55702384	NP	-0.041053775	1
C7	Montastrea	3	10/29/20	11/22/96 8:45	24.58286284	NP	0.290630371	1
C7	Montastrea	3	10/29/20	11/22/96 9:15	32.76061162	NP	0.496133823	1
C7	Montastrea	3	10/29/20	11/22/96 9:45	110.6225193	NP	1.510085339	1
C7	Montastrea	3	10/29/20	11/22/96 10:45	246.2394181	NP	2.444092703	1
C7	Montastrea	3	10/29/20	11/22/96 11:15	207.4264389	NP	2.431487721	1
C7	Montastrea	3	10/29/20	11/22/96 11:45	310.4304132	NP	3.329296913	1
C7	Montastrea	3	10/29/20	11/22/96 12:15	441.0691227	NP	3.974798296	1
C7	Montastrea	3	10/29/20	11/22/96 12:45	393.4353021	NP	3.296349742	1
C7	Montastrea	3	10/29/20	11/22/96 13:45	405.3420542	NP	3.231443589	1
C7	Montastrea	3	10/29/20	11/22/96 15:15	205.7915882	NP	0.906521807	1
C7	Montastrea	3	10/29/20	11/22/96 16:45	92.75816078	NP	0.400724235	1
C7	Montastrea	3	10/29/20	11/22/96 17:15	56.12403781	NP	-0.157132915	1
C7	Montastrea	3	10/29/20	11/22/96 17:45	25.53876085	NP	-1.117180209	1
C7	Montastrea	3	10/29/20	11/22/96 18:15	5.590377045	NP	-0.776826596	1
C8	Montastrea	3	10/29/20	11/22/96 8:45	20.30089695	NP	0.566357591	1
C8	Montastrea	3	10/29/20	11/22/96 9:15	27.78139729	NP	0.842451781	1
C8	Montastrea	3	10/29/20	11/22/96 9:45	109.9743776	NP	1.374244006	1
C8	Montastrea	3	10/29/20	11/22/96 10:15	136.716325	NP	1.006666062	1
C8	Montastrea	3	10/29/20	11/22/96 10:45	223.7474438	NP	1.547012692	1
C8	Montastrea	3	10/29/20	11/22/96 12:15	346.5221066	NP	1.825472666	1
C8	Montastrea	3	10/29/20	11/22/96 13:15	359.1417923	NP	2.515296213	1
C8	Montastrea	3	10/29/20	11/22/96 13:45	383.0534927	NP	2.733404901	1
C8	Montastrea	3	10/29/20	11/22/96 14:45	176.0183849	NP	2.24664489	1
C8	Montastrea	3	10/29/20	11/22/96 15:15	166.4471663	NP	1.67663875	1
C8	Montastrea	3	10/29/20	11/22/96 15:45	140.1605835	NP	0.942372989	1
C8	Montastrea	3	10/29/20	11/22/96 16:15	98.0059438	NP	0.397000258	1
C8	Montastrea	3	10/29/20	11/22/96 16:45	66.13258522	NP	0.115652321	1
C8	Montastrea	3	10/29/20	11/22/96 17:45	19.69568927	NP	-0.730559542	1
C9	Montastrea	3	10/29/20	11/22/96 7:45	4.421195665	NP	-0.007065376	1
C9	Montastrea	3	10/29/20	11/22/96 8:15	14.77962037	NP	0.062546265	1
C9	Montastrea	3	10/29/20	11/22/96 8:45	24.47420981	NP	0.374508752	1
C9	Montastrea	3	10/29/20	11/22/96 10:15	178.4554935	NP	1.563635754	1
C9	Montastrea	3	10/29/20	11/22/96 10:45	153.274368	NP	1.180072632	1
C9	Montastrea	3	10/29/20	11/22/96 11:15	255.747511	NP	1.771296283	1
C9	Montastrea	3	10/29/20	11/22/96 11:45	481.3219502	NP	2.323441072	1
C9	Montastrea	3	10/29/20	11/22/96 12:45	424.8813457	NP	2.057006058	1
C9	Montastrea	3	10/29/20	11/22/96 13:15	436.969657	NP	2.592110926	1
C9	Montastrea	3	10/29/20	11/22/96 14:15	360.7442282	NP	1.484854759	1
C9	Montastrea	3	10/29/20	11/22/96 14:45	227.4237535	NP	0.870074431	1
C9	Montastrea	3	10/29/20	11/22/96 15:45	154.3515003	NP	0.867139577	1
C9	Montastrea	3	10/29/20	11/22/96 16:15	96.924352	NP	0.224638116	1
C9	Montastrea	3	10/29/20	11/22/96 16:45	74.61033109	NP	-0.4638603	1
C9	Montastrea	3	10/29/20	11/22/96 17:15	44.8325948	NP	-0.560738804	1
C9	Montastrea	3	10/29/20	11/22/96 17:45	22.71242033	NP	-0.797386898	1
