# Supplementary material for: Diurnal pattern of respiration in corals and algae and its implications for gross primary production quantification
Source: PLoS One. 2025 Jun 27;20(6):e0326146. doi: 10.1371/journal.pone.0326146 (PMC12204508; doi:10.1371/journal.pone.0326146)
Supplement: S1 Data — fall_NP_coral.csv – contains raw hourly net photosynthesis rates of corals in fall. fall_NP_algae.csv – contains raw hourly net photosynthesis rates of algae in fall. spring_NP_coral.cvs – contains raw hourly net photosynthesis rates of corals in spring. summer_NP_coral_v2.csv – contains raw hourly net photosynthesis rates of corals in summer. (ZIP) [file pone.0326146.s001.zip › my_data_resp.csv]

Day	Time	rate	Species	Replicate	Repetition	D_N	Season	Class	sunrises	sunsets	max_par_time	solar_noon	sun_hours	temperature	groupings
2020-09-01	1996-11-22 06:45:00	-1.44614959	Caulerpa	5	1	D	Fall	Algae	1996-11-22 07:15:00	1996-11-22 19:00:00	1996-11-22 13:15:00	1996-11-22 13:05:00	11.75	27.1	Fall_Caulerpa
2020-09-01	1996-11-22 09:15:00	-0.741723814	Caulerpa	5	1	D	Fall	Algae	1996-11-22 07:15:00	1996-11-22 19:00:00	1996-11-22 13:15:00	1996-11-22 13:05:00	11.75	27.1	Fall_Caulerpa
2020-09-01	1996-11-22 12:15:00	-1.110106369	Caulerpa	5	1	D	Fall	Algae	1996-11-22 07:15:00	1996-11-22 19:00:00	1996-11-22 13:15:00	1996-11-22 13:05:00	11.75	27.1	Fall_Caulerpa
2020-09-01	1996-11-22 18:15:00	-2.000835959	Caulerpa	5	1	D	Fall	Algae	1996-11-22 07:15:00	1996-11-22 19:00:00	1996-11-22 13:15:00	1996-11-22 13:05:00	11.75	27.1	Fall_Caulerpa
2020-09-01	1996-11-22 18:45:00	-2.030781108	Caulerpa	5	1	D	Fall	Algae	1996-11-22 07:15:00	1996-11-22 19:00:00	1996-11-22 13:15:00	1996-11-22 13:05:00	11.75	27.1	Fall_Caulerpa
2020-09-01	1996-11-22 19:15:00	-1.758923376	Caulerpa	5	1	D	Fall	Algae	1996-11-22 07:15:00	1996-11-22 19:00:00	1996-11-22 13:15:00	1996-11-22 13:05:00	11.75	27.1	Fall_Caulerpa
2020-09-01	1996-11-22 19:45:00	-1.555639949	Caulerpa	5	1	D	Fall	Algae	1996-11-22 07:15:00	1996-11-22 19:00:00	1996-11-22 13:15:00	1996-11-22 13:05:00	11.75	27.1	Fall_Caulerpa
2020-09-01	1996-11-22 20:15:00	-1.388562455	Caulerpa	5	1	D	Fall	Algae	1996-11-22 07:15:00	1996-11-22 19:00:00	1996-11-22 13:15:00	1996-11-22 13:05:00	11.75	27.1	Fall_Caulerpa
2020-09-01	1996-11-22 20:45:00	-1.549616195	Caulerpa	5	1	D	Fall	Algae	1996-11-22 07:15:00	1996-11-22 19:00:00	1996-11-22 13:15:00	1996-11-22 13:05:00	11.75	27.1	Fall_Caulerpa
2020-09-01	1996-11-22 06:45:00	-0.674397718	Caulerpa	6	1	D	Fall	Algae	1996-11-22 07:15:00	1996-11-22 19:00:00	1996-11-22 13:15:00	1996-11-22 13:05:00	11.75	27.1	Fall_Caulerpa
2020-09-01	1996-11-22 10:15:00	-0.734560442	Caulerpa	6	1	D	Fall	Algae	1996-11-22 07:15:00	1996-11-22 19:00:00	1996-11-22 13:15:00	1996-11-22 13:05:00	11.75	27.1	Fall_Caulerpa
2020-09-01	1996-11-22 18:45:00	-1.111054874	Caulerpa	6	1	D	Fall	Algae	1996-11-22 07:15:00	1996-11-22 19:00:00	1996-11-22 13:15:00	1996-11-22 13:05:00	11.75	27.1	Fall_Caulerpa
2020-09-01	1996-11-22 19:15:00	-0.89251477	Caulerpa	6	1	D	Fall	Algae	1996-11-22 07:15:00	1996-11-22 19:00:00	1996-11-22 13:15:00	1996-11-22 13:05:00	11.75	27.1	Fall_Caulerpa
2020-09-01	1996-11-22 19:45:00	-1.044249902	Caulerpa	6	1	D	Fall	Algae	1996-11-22 07:15:00	1996-11-22 19:00:00	1996-11-22 13:15:00	1996-11-22 13:05:00	11.75	27.1	Fall_Caulerpa
2020-09-01	1996-11-22 20:15:00	-1.018337133	Caulerpa	6	1	D	Fall	Algae	1996-11-22 07:15:00	1996-11-22 19:00:00	1996-11-22 13:15:00	1996-11-22 13:05:00	11.75	27.1	Fall_Caulerpa
2020-09-01	1996-11-22 20:45:00	-0.907884755	Caulerpa	6	1	D	Fall	Algae	1996-11-22 07:15:00	1996-11-22 19:00:00	1996-11-22 13:15:00	1996-11-22 13:05:00	11.75	27.1	Fall_Caulerpa
2020-10-01	1996-11-22 06:45:00	-0.521911715	Caulerpa	7	1	D	Fall	Algae	1996-11-22 07:15:00	1996-11-22 19:00:00	1996-11-22 13:15:00	1996-11-22 13:05:00	11.75	27.1	Fall_Caulerpa
2020-10-01	1996-11-22 11:15:00	-1.872597002	Caulerpa	7	1	D	Fall	Algae	1996-11-22 07:15:00	1996-11-22 19:00:00	1996-11-22 13:15:00	1996-11-22 13:05:00	11.75	27.1	Fall_Caulerpa
2020-10-01	1996-11-22 14:14:00	-1.856194533	Caulerpa	7	1	D	Fall	Algae	1996-11-22 07:15:00	1996-11-22 19:00:00	1996-11-22 13:15:00	1996-11-22 13:05:00	11.75	27.1	Fall_Caulerpa
2020-10-01	1996-11-22 17:14:00	-1.823412948	Caulerpa	7	1	D	Fall	Algae	1996-11-22 07:15:00	1996-11-22 19:00:00	1996-11-22 13:15:00	1996-11-22 13:05:00	11.75	27.1	Fall_Caulerpa
2020-10-01	1996-11-22 19:44:00	-1.218315823	Caulerpa	7	1	D	Fall	Algae	1996-11-22 07:15:00	1996-11-22 19:00:00	1996-11-22 13:15:00	1996-11-22 13:05:00	11.75	27.1	Fall_Caulerpa
2020-10-01	1996-11-22 20:15:00	-0.898819305	Caulerpa	7	1	D	Fall	Algae	1996-11-22 07:15:00	1996-11-22 19:00:00	1996-11-22 13:15:00	1996-11-22 13:05:00	11.75	27.1	Fall_Caulerpa
2020-10-01	1996-11-22 09:16:00	-2.366408314	Caulerpa	8	1	D	Fall	Algae	1996-11-22 07:15:00	1996-11-22 19:00:00	1996-11-22 13:15:00	1996-11-22 13:05:00	11.75	27.1	Fall_Caulerpa
2020-10-01	1996-11-22 12:16:00	-3.571330336	Caulerpa	8	1	D	Fall	Algae	1996-11-22 07:15:00	1996-11-22 19:00:00	1996-11-22 13:15:00	1996-11-22 13:05:00	11.75	27.1	Fall_Caulerpa
2020-10-01	1996-11-22 15:15:00	-2.160117693	Caulerpa	8	1	D	Fall	Algae	1996-11-22 07:15:00	1996-11-22 19:00:00	1996-11-22 13:15:00	1996-11-22 13:05:00	11.75	27.1	Fall_Caulerpa
2020-10-01	1996-11-22 18:15:00	-1.110976096	Caulerpa	8	1	D	Fall	Algae	1996-11-22 07:15:00	1996-11-22 19:00:00	1996-11-22 13:15:00	1996-11-22 13:05:00	11.75	27.1	Fall_Caulerpa
2020-10-01	1996-11-22 19:14:00	-3.136908765	Caulerpa	8	1	D	Fall	Algae	1996-11-22 07:15:00	1996-11-22 19:00:00	1996-11-22 13:15:00	1996-11-22 13:05:00	11.75	27.1	Fall_Caulerpa
2020-10-01	1996-11-22 19:44:00	-1.826262507	Caulerpa	8	1	D	Fall	Algae	1996-11-22 07:15:00	1996-11-22 19:00:00	1996-11-22 13:15:00	1996-11-22 13:05:00	11.75	27.1	Fall_Caulerpa
2020-10-01	1996-11-22 20:15:00	-1.51364742	Caulerpa	8	1	D	Fall	Algae	1996-11-22 07:15:00	1996-11-22 19:00:00	1996-11-22 13:15:00	1996-11-22 13:05:00	11.75	27.1	Fall_Caulerpa
2020-10-01	1996-11-22 20:44:00	-1.392536995	Caulerpa	8	1	D	Fall	Algae	1996-11-22 07:15:00	1996-11-22 19:00:00	1996-11-22 13:15:00	1996-11-22 13:05:00	11.75	27.1	Fall_Caulerpa
2020-10-01	1996-11-22 06:45:00	-1.905181985	Caulerpa	9	1	D	Fall	Algae	1996-11-22 07:15:00	1996-11-22 19:00:00	1996-11-22 13:15:00	1996-11-22 13:05:00	11.75	27.1	Fall_Caulerpa
2020-10-01	1996-11-22 10:15:00	-2.242078254	Caulerpa	9	1	D	Fall	Algae	1996-11-22 07:15:00	1996-11-22 19:00:00	1996-11-22 13:15:00	1996-11-22 13:05:00	11.75	27.1	Fall_Caulerpa
2020-10-01	1996-11-22 13:17:00	-2.494337725	Caulerpa	9	1	D	Fall	Algae	1996-11-22 07:15:00	1996-11-22 19:00:00	1996-11-22 13:15:00	1996-11-22 13:05:00	11.75	27.1	Fall_Caulerpa
2020-10-01	1996-11-22 16:14:00	-2.990398064	Caulerpa	9	1	D	Fall	Algae	1996-11-22 07:15:00	1996-11-22 19:00:00	1996-11-22 13:15:00	1996-11-22 13:05:00	11.75	27.1	Fall_Caulerpa
2020-10-01	1996-11-22 19:44:00	-2.571601823	Caulerpa	9	1	D	Fall	Algae	1996-11-22 07:15:00	1996-11-22 19:00:00	1996-11-22 13:15:00	1996-11-22 13:05:00	11.75	27.1	Fall_Caulerpa
2020-10-05	1996-11-22 06:53:00	-1.274322102	Caulerpa	1	1	D	Fall	Algae	1996-11-22 07:15:00	1996-11-22 19:00:00	1996-11-22 13:15:00	1996-11-22 13:05:00	11.75	27.1	Fall_Caulerpa
2020-10-05	1996-11-22 09:14:00	-0.674283336	Caulerpa	1	1	D	Fall	Algae	1996-11-22 07:15:00	1996-11-22 19:00:00	1996-11-22 13:15:00	1996-11-22 13:05:00	11.75	27.1	Fall_Caulerpa
2020-10-05	1996-11-22 12:15:00	-1.450736787	Caulerpa	1	1	D	Fall	Algae	1996-11-22 07:15:00	1996-11-22 19:00:00	1996-11-22 13:15:00	1996-11-22 13:05:00	11.75	27.1	Fall_Caulerpa
2020-10-05	1996-11-22 15:14:00	-1.561107473	Caulerpa	1	1	D	Fall	Algae	1996-11-22 07:15:00	1996-11-22 19:00:00	1996-11-22 13:15:00	1996-11-22 13:05:00	11.75	27.1	Fall_Caulerpa
2020-10-05	1996-11-22 18:14:00	-1.566789658	Caulerpa	1	1	D	Fall	Algae	1996-11-22 07:15:00	1996-11-22 19:00:00	1996-11-22 13:15:00	1996-11-22 13:05:00	11.75	27.1	Fall_Caulerpa
2020-10-05	1996-11-22 19:44:00	-1.172475799	Caulerpa	1	1	D	Fall	Algae	1996-11-22 07:15:00	1996-11-22 19:00:00	1996-11-22 13:15:00	1996-11-22 13:05:00	11.75	27.1	Fall_Caulerpa
2020-10-05	1996-11-22 20:14:00	-1.191033313	Caulerpa	1	1	D	Fall	Algae	1996-11-22 07:15:00	1996-11-22 19:00:00	1996-11-22 13:15:00	1996-11-22 13:05:00	11.75	27.1	Fall_Caulerpa
2020-10-05	1996-11-22 20:46:00	-1.059271615	Caulerpa	1	1	D	Fall	Algae	1996-11-22 07:15:00	1996-11-22 19:00:00	1996-11-22 13:15:00	1996-11-22 13:05:00	11.75	27.1	Fall_Caulerpa
2020-10-05	1996-11-22 06:53:00	-1.481035167	Caulerpa	2	1	D	Fall	Algae	1996-11-22 07:15:00	1996-11-22 19:00:00	1996-11-22 13:15:00	1996-11-22 13:05:00	11.75	27.1	Fall_Caulerpa
2020-10-05	1996-11-22 10:14:00	-1.038836518	Caulerpa	2	1	D	Fall	Algae	1996-11-22 07:15:00	1996-11-22 19:00:00	1996-11-22 13:15:00	1996-11-22 13:05:00	11.75	27.1	Fall_Caulerpa
2020-10-05	1996-11-22 19:17:00	-1.716247086	Caulerpa	2	1	D	Fall	Algae	1996-11-22 07:15:00	1996-11-22 19:00:00	1996-11-22 13:15:00	1996-11-22 13:05:00	11.75	27.1	Fall_Caulerpa
2020-10-05	1996-11-22 19:44:00	-1.144132511	Caulerpa	2	1	D	Fall	Algae	1996-11-22 07:15:00	1996-11-22 19:00:00	1996-11-22 13:15:00	1996-11-22 13:05:00	11.75	27.1	Fall_Caulerpa
2020-10-05	1996-11-22 20:14:00	-1.357675243	Caulerpa	2	1	D	Fall	Algae	1996-11-22 07:15:00	1996-11-22 19:00:00	1996-11-22 13:15:00	1996-11-22 13:05:00	11.75	27.1	Fall_Caulerpa
2020-10-05	1996-11-22 20:46:00	-1.408961385	Caulerpa	2	1	D	Fall	Algae	1996-11-22 07:15:00	1996-11-22 19:00:00	1996-11-22 13:15:00	1996-11-22 13:05:00	11.75	27.1	Fall_Caulerpa
2020-10-05	1996-11-22 06:53:00	-0.59586807	Caulerpa	3	1	D	Fall	Algae	1996-11-22 07:15:00	1996-11-22 19:00:00	1996-11-22 13:15:00	1996-11-22 13:05:00	11.75	27.1	Fall_Caulerpa
2020-10-05	1996-11-22 11:14:00	-1.958280268	Caulerpa	3	1	D	Fall	Algae	1996-11-22 07:15:00	1996-11-22 19:00:00	1996-11-22 13:15:00	1996-11-22 13:05:00	11.75	27.1	Fall_Caulerpa
2020-10-05	1996-11-22 17:14:00	-1.282268427	Caulerpa	3	1	D	Fall	Algae	1996-11-22 07:15:00	1996-11-22 19:00:00	1996-11-22 13:15:00	1996-11-22 13:05:00	11.75	27.1	Fall_Caulerpa
2020-10-05	1996-11-22 20:46:00	-0.797293481	Caulerpa	3	1	D	Fall	Algae	1996-11-22 07:15:00	1996-11-22 19:00:00	1996-11-22 13:15:00	1996-11-22 13:05:00	11.75	27.1	Fall_Caulerpa
2020-10-06	1996-11-22 06:44:00	-0.515563069	Caulerpa	5	2	D	Fall	Algae	1996-11-22 07:15:00	1996-11-22 19:00:00	1996-11-22 13:15:00	1996-11-22 13:05:00	11.75	27.1	Fall_Caulerpa
2020-10-06	1996-11-22 19:14:00	-0.598322601	Caulerpa	5	2	D	Fall	Algae	1996-11-22 07:15:00	1996-11-22 19:00:00	1996-11-22 13:15:00	1996-11-22 13:05:00	11.75	27.1	Fall_Caulerpa
2020-10-06	1996-11-22 20:14:00	-0.747434108	Caulerpa	5	2	D	Fall	Algae	1996-11-22 07:15:00	1996-11-22 19:00:00	1996-11-22 13:15:00	1996-11-22 13:05:00	11.75	27.1	Fall_Caulerpa
2020-10-06	1996-11-22 20:47:00	-0.759765888	Caulerpa	5	2	D	Fall	Algae	1996-11-22 07:15:00	1996-11-22 19:00:00	1996-11-22 13:15:00	1996-11-22 13:05:00	11.75	27.1	Fall_Caulerpa
2020-10-06	1996-11-22 06:44:00	-1.352465486	Caulerpa	6	2	D	Fall	Algae	1996-11-22 07:15:00	1996-11-22 19:00:00	1996-11-22 13:15:00	1996-11-22 13:05:00	11.75	27.1	Fall_Caulerpa
2020-10-06	1996-11-22 07:44:00	-0.97087839	Caulerpa	6	2	D	Fall	Algae	1996-11-22 07:15:00	1996-11-22 19:00:00	1996-11-22 13:15:00	1996-11-22 13:05:00	11.75	27.1	Fall_Caulerpa
2020-10-06	1996-11-22 11:14:00	-1.858761669	Caulerpa	6	2	D	Fall	Algae	1996-11-22 07:15:00	1996-11-22 19:00:00	1996-11-22 13:15:00	1996-11-22 13:05:00	11.75	27.1	Fall_Caulerpa
2020-10-06	1996-11-22 17:14:00	-1.714220388	Caulerpa	6	2	D	Fall	Algae	1996-11-22 07:15:00	1996-11-22 19:00:00	1996-11-22 13:15:00	1996-11-22 13:05:00	11.75	27.1	Fall_Caulerpa
2020-10-06	1996-11-22 19:14:00	-1.114310076	Caulerpa	6	2	D	Fall	Algae	1996-11-22 07:15:00	1996-11-22 19:00:00	1996-11-22 13:15:00	1996-11-22 13:05:00	11.75	27.1	Fall_Caulerpa
2020-10-06	1996-11-22 19:44:00	-1.448146072	Caulerpa	6	2	D	Fall	Algae	1996-11-22 07:15:00	1996-11-22 19:00:00	1996-11-22 13:15:00	1996-11-22 13:05:00	11.75	27.1	Fall_Caulerpa
2020-10-06	1996-11-22 20:14:00	-0.890802255	Caulerpa	6	2	D	Fall	Algae	1996-11-22 07:15:00	1996-11-22 19:00:00	1996-11-22 13:15:00	1996-11-22 13:05:00	11.75	27.1	Fall_Caulerpa
2020-10-06	1996-11-22 20:47:00	-1.272482328	Caulerpa	6	2	D	Fall	Algae	1996-11-22 07:15:00	1996-11-22 19:00:00	1996-11-22 13:15:00	1996-11-22 13:05:00	11.75	27.1	Fall_Caulerpa
2020-10-07	1996-11-22 06:45:00	-2.215871648	Caulerpa	7	2	D	Fall	Algae	1996-11-22 07:15:00	1996-11-22 19:00:00	1996-11-22 13:15:00	1996-11-22 13:05:00	11.75	27.1	Fall_Caulerpa
2020-10-07	1996-11-22 07:15:00	-0.974102863	Caulerpa	7	2	D	Fall	Algae	1996-11-22 07:15:00	1996-11-22 19:00:00	1996-11-22 13:15:00	1996-11-22 13:05:00	11.75	27.1	Fall_Caulerpa
2020-10-07	1996-11-22 09:15:00	-2.313573016	Caulerpa	7	2	D	Fall	Algae	1996-11-22 07:15:00	1996-11-22 19:00:00	1996-11-22 13:15:00	1996-11-22 13:05:00	11.75	27.1	Fall_Caulerpa
2020-10-07	1996-11-22 12:15:00	-3.059829272	Caulerpa	7	2	D	Fall	Algae	1996-11-22 07:15:00	1996-11-22 19:00:00	1996-11-22 13:15:00	1996-11-22 13:05:00	11.75	27.1	Fall_Caulerpa
2020-10-07	1996-11-22 18:15:00	-1.496424807	Caulerpa	7	2	D	Fall	Algae	1996-11-22 07:15:00	1996-11-22 19:00:00	1996-11-22 13:15:00	1996-11-22 13:05:00	11.75	27.1	Fall_Caulerpa
2020-10-07	1996-11-22 19:45:00	-2.268484746	Caulerpa	7	2	D	Fall	Algae	1996-11-22 07:15:00	1996-11-22 19:00:00	1996-11-22 13:15:00	1996-11-22 13:05:00	11.75	27.1	Fall_Caulerpa
2020-10-07	1996-11-22 20:15:00	-1.683768856	Caulerpa	7	2	D	Fall	Algae	1996-11-22 07:15:00	1996-11-22 19:00:00	1996-11-22 13:15:00	1996-11-22 13:05:00	11.75	27.1	Fall_Caulerpa
2020-10-07	1996-11-22 10:15:00	-1.431570966	Caulerpa	8	2	D	Fall	Algae	1996-11-22 07:15:00	1996-11-22 19:00:00	1996-11-22 13:15:00	1996-11-22 13:05:00	11.75	27.1	Fall_Caulerpa
2020-10-07	1996-11-22 19:15:00	-1.936495356	Caulerpa	8	2	D	Fall	Algae	1996-11-22 07:15:00	1996-11-22 19:00:00	1996-11-22 13:15:00	1996-11-22 13:05:00	11.75	27.1	Fall_Caulerpa
2020-10-07	1996-11-22 19:45:00	-1.638336044	Caulerpa	8	2	D	Fall	Algae	1996-11-22 07:15:00	1996-11-22 19:00:00	1996-11-22 13:15:00	1996-11-22 13:05:00	11.75	27.1	Fall_Caulerpa
2020-10-07	1996-11-22 20:15:00	-1.894864313	Caulerpa	8	2	D	Fall	Algae	1996-11-22 07:15:00	1996-11-22 19:00:00	1996-11-22 13:15:00	1996-11-22 13:05:00	11.75	27.1	Fall_Caulerpa
2020-10-07	1996-11-22 20:45:00	-1.513354788	Caulerpa	8	2	D	Fall	Algae	1996-11-22 07:15:00	1996-11-22 19:00:00	1996-11-22 13:15:00	1996-11-22 13:05:00	11.75	27.1	Fall_Caulerpa
2020-10-07	1996-11-22 11:15:00	-3.158547852	Caulerpa	9	2	D	Fall	Algae	1996-11-22 07:15:00	1996-11-22 19:00:00	1996-11-22 13:15:00	1996-11-22 13:05:00	11.75	27.1	Fall_Caulerpa
2020-10-07	1996-11-22 19:15:00	-2.534649479	Caulerpa	9	2	D	Fall	Algae	1996-11-22 07:15:00	1996-11-22 19:00:00	1996-11-22 13:15:00	1996-11-22 13:05:00	11.75	27.1	Fall_Caulerpa
2020-10-07	1996-11-22 19:45:00	-1.38169084	Caulerpa	9	2	D	Fall	Algae	1996-11-22 07:15:00	1996-11-22 19:00:00	1996-11-22 13:15:00	1996-11-22 13:05:00	11.75	27.1	Fall_Caulerpa
2020-10-10	1996-11-22 06:45:00	-1.520501506	Caulerpa	1	2	D	Fall	Algae	1996-11-22 07:15:00	1996-11-22 19:00:00	1996-11-22 13:15:00	1996-11-22 13:05:00	11.75	27.1	Fall_Caulerpa
2020-10-10	1996-11-22 07:15:00	-1.337176576	Caulerpa	1	2	D	Fall	Algae	1996-11-22 07:15:00	1996-11-22 19:00:00	1996-11-22 13:15:00	1996-11-22 13:05:00	11.75	27.1	Fall_Caulerpa
2020-10-10	1996-11-22 07:45:00	-1.893473567	Caulerpa	1	2	D	Fall	Algae	1996-11-22 07:15:00	1996-11-22 19:00:00	1996-11-22 13:15:00	1996-11-22 13:05:00	11.75	27.1	Fall_Caulerpa
2020-10-10	1996-11-22 10:15:00	-1.038322752	Caulerpa	1	2	D	Fall	Algae	1996-11-22 07:15:00	1996-11-22 19:00:00	1996-11-22 13:15:00	1996-11-22 13:05:00	11.75	27.1	Fall_Caulerpa
2020-10-10	1996-11-22 13:15:00	-2.124026409	Caulerpa	1	2	D	Fall	Algae	1996-11-22 07:15:00	1996-11-22 19:00:00	1996-11-22 13:15:00	1996-11-22 13:05:00	11.75	27.1	Fall_Caulerpa
2020-10-10	1996-11-22 19:15:00	-1.00817044	Caulerpa	1	2	D	Fall	Algae	1996-11-22 07:15:00	1996-11-22 19:00:00	1996-11-22 13:15:00	1996-11-22 13:05:00	11.75	27.1	Fall_Caulerpa
2020-10-10	1996-11-22 19:45:00	-1.340951835	Caulerpa	1	2	D	Fall	Algae	1996-11-22 07:15:00	1996-11-22 19:00:00	1996-11-22 13:15:00	1996-11-22 13:05:00	11.75	27.1	Fall_Caulerpa
2020-10-10	1996-11-22 20:15:00	-1.029484838	Caulerpa	1	2	D	Fall	Algae	1996-11-22 07:15:00	1996-11-22 19:00:00	1996-11-22 13:15:00	1996-11-22 13:05:00	11.75	27.1	Fall_Caulerpa
2020-10-10	1996-11-22 20:45:00	-0.902226762	Caulerpa	1	2	D	Fall	Algae	1996-11-22 07:15:00	1996-11-22 19:00:00	1996-11-22 13:15:00	1996-11-22 13:05:00	11.75	27.1	Fall_Caulerpa
2020-10-10	1996-11-22 06:45:00	-2.041938341	Caulerpa	2	2	D	Fall	Algae	1996-11-22 07:15:00	1996-11-22 19:00:00	1996-11-22 13:15:00	1996-11-22 13:05:00	11.75	27.1	Fall_Caulerpa
2020-10-10	1996-11-22 07:15:00	-1.641367888	Caulerpa	2	2	D	Fall	Algae	1996-11-22 07:15:00	1996-11-22 19:00:00	1996-11-22 13:15:00	1996-11-22 13:05:00	11.75	27.1	Fall_Caulerpa
2020-10-10	1996-11-22 07:45:00	-0.71767276	Caulerpa	2	2	D	Fall	Algae	1996-11-22 07:15:00	1996-11-22 19:00:00	1996-11-22 13:15:00	1996-11-22 13:05:00	11.75	27.1	Fall_Caulerpa
2020-10-10	1996-11-22 08:15:00	-1.974403079	Caulerpa	2	2	D	Fall	Algae	1996-11-22 07:15:00	1996-11-22 19:00:00	1996-11-22 13:15:00	1996-11-22 13:05:00	11.75	27.1	Fall_Caulerpa
2020-10-10	1996-11-22 11:15:00	-2.327146845	Caulerpa	2	2	D	Fall	Algae	1996-11-22 07:15:00	1996-11-22 19:00:00	1996-11-22 13:15:00	1996-11-22 13:05:00	11.75	27.1	Fall_Caulerpa
2020-10-10	1996-11-22 17:15:00	-2.244075229	Caulerpa	2	2	D	Fall	Algae	1996-11-22 07:15:00	1996-11-22 19:00:00	1996-11-22 13:15:00	1996-11-22 13:05:00	11.75	27.1	Fall_Caulerpa
2020-10-10	1996-11-22 19:15:00	-1.591680457	Caulerpa	2	2	D	Fall	Algae	1996-11-22 07:15:00	1996-11-22 19:00:00	1996-11-22 13:15:00	1996-11-22 13:05:00	11.75	27.1	Fall_Caulerpa
2020-10-10	1996-11-22 19:45:00	-2.034349694	Caulerpa	2	2	D	Fall	Algae	1996-11-22 07:15:00	1996-11-22 19:00:00	1996-11-22 13:15:00	1996-11-22 13:05:00	11.75	27.1	Fall_Caulerpa
2020-10-10	1996-11-22 20:15:00	-1.972968572	Caulerpa	2	2	D	Fall	Algae	1996-11-22 07:15:00	1996-11-22 19:00:00	1996-11-22 13:15:00	1996-11-22 13:05:00	11.75	27.1	Fall_Caulerpa
2020-10-10	1996-11-22 20:45:00	-1.429035092	Caulerpa	2	2	D	Fall	Algae	1996-11-22 07:15:00	1996-11-22 19:00:00	1996-11-22 13:15:00	1996-11-22 13:05:00	11.75	27.1	Fall_Caulerpa
2020-10-10	1996-11-22 09:15:00	-2.128644927	Caulerpa	3	2	D	Fall	Algae	1996-11-22 07:15:00	1996-11-22 19:00:00	1996-11-22 13:15:00	1996-11-22 13:05:00	11.75	27.1	Fall_Caulerpa
2020-10-10	1996-11-22 19:15:00	-0.940803372	Caulerpa	3	2	D	Fall	Algae	1996-11-22 07:15:00	1996-11-22 19:00:00	1996-11-22 13:15:00	1996-11-22 13:05:00	11.75	27.1	Fall_Caulerpa
2020-10-10	1996-11-22 19:45:00	-1.101322272	Caulerpa	3	2	D	Fall	Algae	1996-11-22 07:15:00	1996-11-22 19:00:00	1996-11-22 13:15:00	1996-11-22 13:05:00	11.75	27.1	Fall_Caulerpa
2020-10-10	1996-11-22 20:15:00	-1.217154209	Caulerpa	3	2	D	Fall	Algae	1996-11-22 07:15:00	1996-11-22 19:00:00	1996-11-22 13:15:00	1996-11-22 13:05:00	11.75	27.1	Fall_Caulerpa
2020-10-10	1996-11-22 20:45:00	-0.890201615	Caulerpa	3	2	D	Fall	Algae	1996-11-22 07:15:00	1996-11-22 19:00:00	1996-11-22 13:15:00	1996-11-22 13:05:00	11.75	27.1	Fall_Caulerpa
2020-10-13	1996-11-22 06:45:00	-2.126376671	Caulerpa	5	3	D	Fall	Algae	1996-11-22 07:15:00	1996-11-22 19:00:00	1996-11-22 13:15:00	1996-11-22 13:05:00	11.75	27.1	Fall_Caulerpa
2020-10-13	1996-11-22 07:15:00	-1.838245513	Caulerpa	5	3	D	Fall	Algae	1996-11-22 07:15:00	1996-11-22 19:00:00	1996-11-22 13:15:00	1996-11-22 13:05:00	11.75	27.1	Fall_Caulerpa
2020-10-13	1996-11-22 08:15:00	-1.527787468	Caulerpa	5	3	D	Fall	Algae	1996-11-22 07:15:00	1996-11-22 19:00:00	1996-11-22 13:15:00	1996-11-22 13:05:00	11.75	27.1	Fall_Caulerpa
2020-10-13	1996-11-22 11:15:00	-2.457521318	Caulerpa	5	3	D	Fall	Algae	1996-11-22 07:15:00	1996-11-22 19:00:00	1996-11-22 13:15:00	1996-11-22 13:05:00	11.75	27.1	Fall_Caulerpa
2020-10-13	1996-11-22 14:15:00	-2.534795207	Caulerpa	5	3	D	Fall	Algae	1996-11-22 07:15:00	1996-11-22 19:00:00	1996-11-22 13:15:00	1996-11-22 13:05:00	11.75	27.1	Fall_Caulerpa
2020-10-13	1996-11-22 17:15:00	-1.577400224	Caulerpa	5	3	D	Fall	Algae	1996-11-22 07:15:00	1996-11-22 19:00:00	1996-11-22 13:15:00	1996-11-22 13:05:00	11.75	27.1	Fall_Caulerpa
2020-10-13	1996-11-22 18:45:00	-1.913956546	Caulerpa	5	3	D	Fall	Algae	1996-11-22 07:15:00	1996-11-22 19:00:00	1996-11-22 13:15:00	1996-11-22 13:05:00	11.75	27.1	Fall_Caulerpa
2020-10-13	1996-11-22 19:15:00	-1.792043286	Caulerpa	5	3	D	Fall	Algae	1996-11-22 07:15:00	1996-11-22 19:00:00	1996-11-22 13:15:00	1996-11-22 13:05:00	11.75	27.1	Fall_Caulerpa
2020-10-13	1996-11-22 19:45:00	-1.711028343	Caulerpa	5	3	D	Fall	Algae	1996-11-22 07:15:00	1996-11-22 19:00:00	1996-11-22 13:15:00	1996-11-22 13:05:00	11.75	27.1	Fall_Caulerpa
2020-10-13	1996-11-22 20:15:00	-1.581028169	Caulerpa	5	3	D	Fall	Algae	1996-11-22 07:15:00	1996-11-22 19:00:00	1996-11-22 13:15:00	1996-11-22 13:05:00	11.75	27.1	Fall_Caulerpa
2020-10-13	1996-11-22 20:45:00	-2.06123673	Caulerpa	5	3	D	Fall	Algae	1996-11-22 07:15:00	1996-11-22 19:00:00	1996-11-22 13:15:00	1996-11-22 13:05:00	11.75	27.1	Fall_Caulerpa
2020-10-13	1996-11-22 06:45:00	-1.485691923	Caulerpa	6	3	D	Fall	Algae	1996-11-22 07:15:00	1996-11-22 19:00:00	1996-11-22 13:15:00	1996-11-22 13:05:00	11.75	27.1	Fall_Caulerpa
2020-10-13	1996-11-22 07:15:00	-1.076194619	Caulerpa	6	3	D	Fall	Algae	1996-11-22 07:15:00	1996-11-22 19:00:00	1996-11-22 13:15:00	1996-11-22 13:05:00	11.75	27.1	Fall_Caulerpa
2020-10-13	1996-11-22 07:45:00	-1.13176683	Caulerpa	6	3	D	Fall	Algae	1996-11-22 07:15:00	1996-11-22 19:00:00	1996-11-22 13:15:00	1996-11-22 13:05:00	11.75	27.1	Fall_Caulerpa
2020-10-13	1996-11-22 09:15:00	-1.098251964	Caulerpa	6	3	D	Fall	Algae	1996-11-22 07:15:00	1996-11-22 19:00:00	1996-11-22 13:15:00	1996-11-22 13:05:00	11.75	27.1	Fall_Caulerpa
2020-10-13	1996-11-22 12:15:00	-1.293347188	Caulerpa	6	3	D	Fall	Algae	1996-11-22 07:15:00	1996-11-22 19:00:00	1996-11-22 13:15:00	1996-11-22 13:05:00	11.75	27.1	Fall_Caulerpa
2020-10-13	1996-11-22 15:15:00	-2.055937102	Caulerpa	6	3	D	Fall	Algae	1996-11-22 07:15:00	1996-11-22 19:00:00	1996-11-22 13:15:00	1996-11-22 13:05:00	11.75	27.1	Fall_Caulerpa
2020-10-13	1996-11-22 18:15:00	-1.617935935	Caulerpa	6	3	D	Fall	Algae	1996-11-22 07:15:00	1996-11-22 19:00:00	1996-11-22 13:15:00	1996-11-22 13:05:00	11.75	27.1	Fall_Caulerpa
2020-10-13	1996-11-22 18:45:00	-2.405988523	Caulerpa	6	3	D	Fall	Algae	1996-11-22 07:15:00	1996-11-22 19:00:00	1996-11-22 13:15:00	1996-11-22 13:05:00	11.75	27.1	Fall_Caulerpa
2020-10-13	1996-11-22 19:15:00	-1.823370256	Caulerpa	6	3	D	Fall	Algae	1996-11-22 07:15:00	1996-11-22 19:00:00	1996-11-22 13:15:00	1996-11-22 13:05:00	11.75	27.1	Fall_Caulerpa
2020-10-13	1996-11-22 19:45:00	-2.274565846	Caulerpa	6	3	D	Fall	Algae	1996-11-22 07:15:00	1996-11-22 19:00:00	1996-11-22 13:15:00	1996-11-22 13:05:00	11.75	27.1	Fall_Caulerpa
2020-10-13	1996-11-22 20:15:00	-1.088065783	Caulerpa	6	3	D	Fall	Algae	1996-11-22 07:15:00	1996-11-22 19:00:00	1996-11-22 13:15:00	1996-11-22 13:05:00	11.75	27.1	Fall_Caulerpa
2020-10-13	1996-11-22 20:45:00	-1.27020557	Caulerpa	6	3	D	Fall	Algae	1996-11-22 07:15:00	1996-11-22 19:00:00	1996-11-22 13:15:00	1996-11-22 13:05:00	11.75	27.1	Fall_Caulerpa
2020-10-14	1996-11-22 06:45:00	-1.364083911	Caulerpa	7	3	D	Fall	Algae	1996-11-22 07:15:00	1996-11-22 19:00:00	1996-11-22 13:15:00	1996-11-22 13:05:00	11.75	27.1	Fall_Caulerpa
2020-10-14	1996-11-22 07:15:00	-1.244981237	Caulerpa	7	3	D	Fall	Algae	1996-11-22 07:15:00	1996-11-22 19:00:00	1996-11-22 13:15:00	1996-11-22 13:05:00	11.75	27.1	Fall_Caulerpa
2020-10-14	1996-11-22 07:45:00	-2.049381824	Caulerpa	7	3	D	Fall	Algae	1996-11-22 07:15:00	1996-11-22 19:00:00	1996-11-22 13:15:00	1996-11-22 13:05:00	11.75	27.1	Fall_Caulerpa
2020-10-14	1996-11-22 10:15:00	-1.158003527	Caulerpa	7	3	D	Fall	Algae	1996-11-22 07:15:00	1996-11-22 19:00:00	1996-11-22 13:15:00	1996-11-22 13:05:00	11.75	27.1	Fall_Caulerpa
2020-10-14	1996-11-22 18:45:00	-2.255861537	Caulerpa	7	3	D	Fall	Algae	1996-11-22 07:15:00	1996-11-22 19:00:00	1996-11-22 13:15:00	1996-11-22 13:05:00	11.75	27.1	Fall_Caulerpa
2020-10-14	1996-11-22 19:15:00	-1.689734712	Caulerpa	7	3	D	Fall	Algae	1996-11-22 07:15:00	1996-11-22 19:00:00	1996-11-22 13:15:00	1996-11-22 13:05:00	11.75	27.1	Fall_Caulerpa
2020-10-14	1996-11-22 19:45:00	-1.681090036	Caulerpa	7	3	D	Fall	Algae	1996-11-22 07:15:00	1996-11-22 19:00:00	1996-11-22 13:15:00	1996-11-22 13:05:00	11.75	27.1	Fall_Caulerpa
2020-10-14	1996-11-22 20:15:00	-1.435532436	Caulerpa	7	3	D	Fall	Algae	1996-11-22 07:15:00	1996-11-22 19:00:00	1996-11-22 13:15:00	1996-11-22 13:05:00	11.75	27.1	Fall_Caulerpa
2020-10-14	1996-11-22 20:45:00	-1.11832585	Caulerpa	7	3	D	Fall	Algae	1996-11-22 07:15:00	1996-11-22 19:00:00	1996-11-22 13:15:00	1996-11-22 13:05:00	11.75	27.1	Fall_Caulerpa
2020-10-14	1996-11-22 06:45:00	-1.887453653	Caulerpa	8	3	D	Fall	Algae	1996-11-22 07:15:00	1996-11-22 19:00:00	1996-11-22 13:15:00	1996-11-22 13:05:00	11.75	27.1	Fall_Caulerpa
2020-10-14	1996-11-22 07:15:00	-1.746900341	Caulerpa	8	3	D	Fall	Algae	1996-11-22 07:15:00	1996-11-22 19:00:00	1996-11-22 13:15:00	1996-11-22 13:05:00	11.75	27.1	Fall_Caulerpa
2020-10-14	1996-11-22 07:45:00	-1.241465339	Caulerpa	8	3	D	Fall	Algae	1996-11-22 07:15:00	1996-11-22 19:00:00	1996-11-22 13:15:00	1996-11-22 13:05:00	11.75	27.1	Fall_Caulerpa
2020-10-14	1996-11-22 08:15:00	-1.745253631	Caulerpa	8	3	D	Fall	Algae	1996-11-22 07:15:00	1996-11-22 19:00:00	1996-11-22 13:15:00	1996-11-22 13:05:00	11.75	27.1	Fall_Caulerpa
2020-10-14	1996-11-22 11:15:00	-1.736049155	Caulerpa	8	3	D	Fall	Algae	1996-11-22 07:15:00	1996-11-22 19:00:00	1996-11-22 13:15:00	1996-11-22 13:05:00	11.75	27.1	Fall_Caulerpa
2020-10-14	1996-11-22 14:15:00	-2.772634275	Caulerpa	8	3	D	Fall	Algae	1996-11-22 07:15:00	1996-11-22 19:00:00	1996-11-22 13:15:00	1996-11-22 13:05:00	11.75	27.1	Fall_Caulerpa
2020-10-14	1996-11-22 18:45:00	-2.22403535	Caulerpa	8	3	D	Fall	Algae	1996-11-22 07:15:00	1996-11-22 19:00:00	1996-11-22 13:15:00	1996-11-22 13:05:00	11.75	27.1	Fall_Caulerpa
2020-10-14	1996-11-22 19:15:00	-1.703234618	Caulerpa	8	3	D	Fall	Algae	1996-11-22 07:15:00	1996-11-22 19:00:00	1996-11-22 13:15:00	1996-11-22 13:05:00	11.75	27.1	Fall_Caulerpa
2020-10-14	1996-11-22 19:45:00	-1.602714327	Caulerpa	8	3	D	Fall	Algae	1996-11-22 07:15:00	1996-11-22 19:00:00	1996-11-22 13:15:00	1996-11-22 13:05:00	11.75	27.1	Fall_Caulerpa
2020-10-14	1996-11-22 20:45:00	-1.100610948	Caulerpa	8	3	D	Fall	Algae	1996-11-22 07:15:00	1996-11-22 19:00:00	1996-11-22 13:15:00	1996-11-22 13:05:00	11.75	27.1	Fall_Caulerpa
2020-10-14	1996-11-22 21:28:00	-1.923006041	Caulerpa	7	3	N	Fall	Algae	1996-11-22 07:15:00	1996-11-22 19:00:00	1996-11-22 13:15:00	1996-11-22 13:05:00	11.75	27.1	Fall_Caulerpa
2020-10-14	1996-11-22 21:45:00	-1.679707123	Caulerpa	7	3	N	Fall	Algae	1996-11-22 07:15:00	1996-11-22 19:00:00	1996-11-22 13:15:00	1996-11-22 13:05:00	11.75	27.1	Fall_Caulerpa
2020-10-14	1996-11-22 22:15:00	-1.553718284	Caulerpa	7	3	N	Fall	Algae	1996-11-22 07:15:00	1996-11-22 19:00:00	1996-11-22 13:15:00	1996-11-22 13:05:00	11.75	27.1	Fall_Caulerpa
2020-10-14	1996-11-22 22:45:00	-1.333516257	Caulerpa	7	3	N	Fall	Algae	1996-11-22 07:15:00	1996-11-22 19:00:00	1996-11-22 13:15:00	1996-11-22 13:05:00	11.75	27.1	Fall_Caulerpa
2020-10-14	1996-11-22 23:15:00	-1.270097653	Caulerpa	7	3	N	Fall	Algae	1996-11-22 07:15:00	1996-11-22 19:00:00	1996-11-22 13:15:00	1996-11-22 13:05:00	11.75	27.1	Fall_Caulerpa
2020-10-14	1996-11-22 23:45:00	-1.315513035	Caulerpa	7	3	N	Fall	Algae	1996-11-22 07:15:00	1996-11-22 19:00:00	1996-11-22 13:15:00	1996-11-22 13:05:00	11.75	27.1	Fall_Caulerpa
2020-10-14	1996-11-22 21:45:00	-1.509562796	Caulerpa	8	3	N	Fall	Algae	1996-11-22 07:15:00	1996-11-22 19:00:00	1996-11-22 13:15:00	1996-11-22 13:05:00	11.75	27.1	Fall_Caulerpa
2020-10-14	1996-11-22 22:15:00	-1.904692864	Caulerpa	8	3	N	Fall	Algae	1996-11-22 07:15:00	1996-11-22 19:00:00	1996-11-22 13:15:00	1996-11-22 13:05:00	11.75	27.1	Fall_Caulerpa
2020-10-14	1996-11-22 23:15:00	-1.814785114	Caulerpa	8	3	N	Fall	Algae	1996-11-22 07:15:00	1996-11-22 19:00:00	1996-11-22 13:15:00	1996-11-22 13:05:00	11.75	27.1	Fall_Caulerpa
2020-10-14	1996-11-22 23:45:00	-1.329612744	Caulerpa	8	3	N	Fall	Algae	1996-11-22 07:15:00	1996-11-22 19:00:00	1996-11-22 13:15:00	1996-11-22 13:05:00	11.75	27.1	Fall_Caulerpa
2020-10-15	1996-11-22 00:15:00	-1.410713077	Caulerpa	7	3	N	Fall	Algae	1996-11-22 07:15:00	1996-11-22 19:00:00	1996-11-22 13:15:00	1996-11-22 13:05:00	11.75	27.1	Fall_Caulerpa
2020-10-15	1996-11-22 02:15:00	-1.436350224	Caulerpa	7	3	N	Fall	Algae	1996-11-22 07:15:00	1996-11-22 19:00:00	1996-11-22 13:15:00	1996-11-22 13:05:00	11.75	27.1	Fall_Caulerpa
2020-10-15	1996-11-22 02:45:00	-1.254537385	Caulerpa	7	3	N	Fall	Algae	1996-11-22 07:15:00	1996-11-22 19:00:00	1996-11-22 13:15:00	1996-11-22 13:05:00	11.75	27.1	Fall_Caulerpa
2020-10-15	1996-11-22 03:15:00	-1.403604206	Caulerpa	7	3	N	Fall	Algae	1996-11-22 07:15:00	1996-11-22 19:00:00	1996-11-22 13:15:00	1996-11-22 13:05:00	11.75	27.1	Fall_Caulerpa
2020-10-15	1996-11-22 03:45:00	-1.21149908	Caulerpa	7	3	N	Fall	Algae	1996-11-22 07:15:00	1996-11-22 19:00:00	1996-11-22 13:15:00	1996-11-22 13:05:00	11.75	27.1	Fall_Caulerpa
2020-10-15	1996-11-22 04:15:00	-1.191943586	Caulerpa	7	3	N	Fall	Algae	1996-11-22 07:15:00	1996-11-22 19:00:00	1996-11-22 13:15:00	1996-11-22 13:05:00	11.75	27.1	Fall_Caulerpa
2020-10-15	1996-11-22 04:45:00	-1.136454148	Caulerpa	7	3	N	Fall	Algae	1996-11-22 07:15:00	1996-11-22 19:00:00	1996-11-22 13:15:00	1996-11-22 13:05:00	11.75	27.1	Fall_Caulerpa
2020-10-15	1996-11-22 05:15:00	-1.132350543	Caulerpa	7	3	N	Fall	Algae	1996-11-22 07:15:00	1996-11-22 19:00:00	1996-11-22 13:15:00	1996-11-22 13:05:00	11.75	27.1	Fall_Caulerpa
2020-10-15	1996-11-22 05:45:00	-0.940207956	Caulerpa	7	3	N	Fall	Algae	1996-11-22 07:15:00	1996-11-22 19:00:00	1996-11-22 13:15:00	1996-11-22 13:05:00	11.75	27.1	Fall_Caulerpa
2020-10-15	1996-11-22 00:15:00	-1.827254646	Caulerpa	8	3	N	Fall	Algae	1996-11-22 07:15:00	1996-11-22 19:00:00	1996-11-22 13:15:00	1996-11-22 13:05:00	11.75	27.1	Fall_Caulerpa
2020-10-15	1996-11-22 00:45:00	-1.286645655	Caulerpa	8	3	N	Fall	Algae	1996-11-22 07:15:00	1996-11-22 19:00:00	1996-11-22 13:15:00	1996-11-22 13:05:00	11.75	27.1	Fall_Caulerpa
2020-10-15	1996-11-22 01:15:00	-1.608873827	Caulerpa	8	3	N	Fall	Algae	1996-11-22 07:15:00	1996-11-22 19:00:00	1996-11-22 13:15:00	1996-11-22 13:05:00	11.75	27.1	Fall_Caulerpa
2020-10-15	1996-11-22 03:15:00	-2.039519468	Caulerpa	8	3	N	Fall	Algae	1996-11-22 07:15:00	1996-11-22 19:00:00	1996-11-22 13:15:00	1996-11-22 13:05:00	11.75	27.1	Fall_Caulerpa
2020-10-15	1996-11-22 03:45:00	-1.845076689	Caulerpa	8	3	N	Fall	Algae	1996-11-22 07:15:00	1996-11-22 19:00:00	1996-11-22 13:15:00	1996-11-22 13:05:00	11.75	27.1	Fall_Caulerpa
2020-10-15	1996-11-22 04:45:00	-1.712010187	Caulerpa	8	3	N	Fall	Algae	1996-11-22 07:15:00	1996-11-22 19:00:00	1996-11-22 13:15:00	1996-11-22 13:05:00	11.75	27.1	Fall_Caulerpa
2020-10-15	1996-11-22 05:15:00	-1.471848559	Caulerpa	8	3	N	Fall	Algae	1996-11-22 07:15:00	1996-11-22 19:00:00	1996-11-22 13:15:00	1996-11-22 13:05:00	11.75	27.1	Fall_Caulerpa
2020-10-15	1996-11-22 05:45:00	-1.114296857	Caulerpa	8	3	N	Fall	Algae	1996-11-22 07:15:00	1996-11-22 19:00:00	1996-11-22 13:15:00	1996-11-22 13:05:00	11.75	27.1	Fall_Caulerpa
2020-09-30	1996-11-22 08:15:00	-0.732608374	Ceramium	4	1	D	Fall	Algae	1996-11-22 07:15:00	1996-11-22 19:00:00	1996-11-22 13:15:00	1996-11-22 13:05:00	11.75	27.1	Fall_Ceramium
2020-09-30	1996-11-22 11:15:00	-2.351603545	Ceramium	4	1	D	Fall	Algae	1996-11-22 07:15:00	1996-11-22 19:00:00	1996-11-22 13:15:00	1996-11-22 13:05:00	11.75	27.1	Fall_Ceramium
2020-09-30	1996-11-22 20:15:00	-1.162866977	Ceramium	4	1	D	Fall	Algae	1996-11-22 07:15:00	1996-11-22 19:00:00	1996-11-22 13:15:00	1996-11-22 13:05:00	11.75	27.1	Fall_Ceramium
2020-09-30	1996-11-22 20:45:00	-0.880174986	Ceramium	4	1	D	Fall	Algae	1996-11-22 07:15:00	1996-11-22 19:00:00	1996-11-22 13:15:00	1996-11-22 13:05:00	11.75	27.1	Fall_Ceramium
2020-09-30	1996-11-22 06:45:00	-1.430924535	Ceramium	5	1	D	Fall	Algae	1996-11-22 07:15:00	1996-11-22 19:00:00	1996-11-22 13:15:00	1996-11-22 13:05:00	11.75	27.1	Fall_Ceramium
2020-09-30	1996-11-22 07:15:00	-1.857996524	Ceramium	5	1	D	Fall	Algae	1996-11-22 07:15:00	1996-11-22 19:00:00	1996-11-22 13:15:00	1996-11-22 13:05:00	11.75	27.1	Fall_Ceramium
2020-09-30	1996-11-22 18:45:00	-1.985271564	Ceramium	5	1	D	Fall	Algae	1996-11-22 07:15:00	1996-11-22 19:00:00	1996-11-22 13:15:00	1996-11-22 13:05:00	11.75	27.1	Fall_Ceramium
2020-09-30	1996-11-22 19:15:00	-1.343294178	Ceramium	5	1	D	Fall	Algae	1996-11-22 07:15:00	1996-11-22 19:00:00	1996-11-22 13:15:00	1996-11-22 13:05:00	11.75	27.1	Fall_Ceramium
2020-09-30	1996-11-22 19:45:00	-1.433339944	Ceramium	5	1	D	Fall	Algae	1996-11-22 07:15:00	1996-11-22 19:00:00	1996-11-22 13:15:00	1996-11-22 13:05:00	11.75	27.1	Fall_Ceramium
2020-09-30	1996-11-22 20:15:00	-1.332017445	Ceramium	5	1	D	Fall	Algae	1996-11-22 07:15:00	1996-11-22 19:00:00	1996-11-22 13:15:00	1996-11-22 13:05:00	11.75	27.1	Fall_Ceramium
2020-09-30	1996-11-22 20:45:00	-1.193728149	Ceramium	5	1	D	Fall	Algae	1996-11-22 07:15:00	1996-11-22 19:00:00	1996-11-22 13:15:00	1996-11-22 13:05:00	11.75	27.1	Fall_Ceramium
2020-09-30	1996-11-22 06:45:00	-1.526210776	Ceramium	6	1	D	Fall	Algae	1996-11-22 07:15:00	1996-11-22 19:00:00	1996-11-22 13:15:00	1996-11-22 13:05:00	11.75	27.1	Fall_Ceramium
2020-09-30	1996-11-22 10:15:00	-1.037214579	Ceramium	6	1	D	Fall	Algae	1996-11-22 07:15:00	1996-11-22 19:00:00	1996-11-22 13:15:00	1996-11-22 13:05:00	11.75	27.1	Fall_Ceramium
2020-09-30	1996-11-22 19:15:00	-1.546592536	Ceramium	6	1	D	Fall	Algae	1996-11-22 07:15:00	1996-11-22 19:00:00	1996-11-22 13:15:00	1996-11-22 13:05:00	11.75	27.1	Fall_Ceramium
2020-09-30	1996-11-22 19:45:00	-1.467814913	Ceramium	6	1	D	Fall	Algae	1996-11-22 07:15:00	1996-11-22 19:00:00	1996-11-22 13:15:00	1996-11-22 13:05:00	11.75	27.1	Fall_Ceramium
2020-09-30	1996-11-22 20:15:00	-1.480766825	Ceramium	6	1	D	Fall	Algae	1996-11-22 07:15:00	1996-11-22 19:00:00	1996-11-22 13:15:00	1996-11-22 13:05:00	11.75	27.1	Fall_Ceramium
2020-09-30	1996-11-22 20:45:00	-1.362522751	Ceramium	6	1	D	Fall	Algae	1996-11-22 07:15:00	1996-11-22 19:00:00	1996-11-22 13:15:00	1996-11-22 13:05:00	11.75	27.1	Fall_Ceramium
2020-10-01	1996-11-22 06:45:00	-0.572761696	Ceramium	7	1	D	Fall	Algae	1996-11-22 07:15:00	1996-11-22 19:00:00	1996-11-22 13:15:00	1996-11-22 13:05:00	11.75	27.1	Fall_Ceramium
2020-10-01	1996-11-22 07:15:00	-0.461517141	Ceramium	7	1	D	Fall	Algae	1996-11-22 07:15:00	1996-11-22 19:00:00	1996-11-22 13:15:00	1996-11-22 13:05:00	11.75	27.1	Fall_Ceramium
2020-10-01	1996-11-22 08:15:00	-0.577827616	Ceramium	7	1	D	Fall	Algae	1996-11-22 07:15:00	1996-11-22 19:00:00	1996-11-22 13:15:00	1996-11-22 13:05:00	11.75	27.1	Fall_Ceramium
2020-10-01	1996-11-22 11:15:00	-0.806275254	Ceramium	7	1	D	Fall	Algae	1996-11-22 07:15:00	1996-11-22 19:00:00	1996-11-22 13:15:00	1996-11-22 13:05:00	11.75	27.1	Fall_Ceramium
2020-10-01	1996-11-22 17:14:00	-0.984349962	Ceramium	7	1	D	Fall	Algae	1996-11-22 07:15:00	1996-11-22 19:00:00	1996-11-22 13:15:00	1996-11-22 13:05:00	11.75	27.1	Fall_Ceramium
2020-10-01	1996-11-22 19:14:00	-1.076674721	Ceramium	7	1	D	Fall	Algae	1996-11-22 07:15:00	1996-11-22 19:00:00	1996-11-22 13:15:00	1996-11-22 13:05:00	11.75	27.1	Fall_Ceramium
2020-10-01	1996-11-22 19:44:00	-1.316014724	Ceramium	7	1	D	Fall	Algae	1996-11-22 07:15:00	1996-11-22 19:00:00	1996-11-22 13:15:00	1996-11-22 13:05:00	11.75	27.1	Fall_Ceramium
2020-10-01	1996-11-22 20:15:00	-0.948924995	Ceramium	7	1	D	Fall	Algae	1996-11-22 07:15:00	1996-11-22 19:00:00	1996-11-22 13:15:00	1996-11-22 13:05:00	11.75	27.1	Fall_Ceramium
2020-10-01	1996-11-22 20:44:00	-1.257677814	Ceramium	7	1	D	Fall	Algae	1996-11-22 07:15:00	1996-11-22 19:00:00	1996-11-22 13:15:00	1996-11-22 13:05:00	11.75	27.1	Fall_Ceramium
2020-10-01	1996-11-22 06:45:00	-1.313613515	Ceramium	8	1	D	Fall	Algae	1996-11-22 07:15:00	1996-11-22 19:00:00	1996-11-22 13:15:00	1996-11-22 13:05:00	11.75	27.1	Fall_Ceramium
2020-10-01	1996-11-22 09:16:00	-0.786354604	Ceramium	8	1	D	Fall	Algae	1996-11-22 07:15:00	1996-11-22 19:00:00	1996-11-22 13:15:00	1996-11-22 13:05:00	11.75	27.1	Fall_Ceramium
2020-10-01	1996-11-22 12:16:00	-1.278038956	Ceramium	8	1	D	Fall	Algae	1996-11-22 07:15:00	1996-11-22 19:00:00	1996-11-22 13:15:00	1996-11-22 13:05:00	11.75	27.1	Fall_Ceramium
2020-10-01	1996-11-22 15:15:00	-1.639823815	Ceramium	8	1	D	Fall	Algae	1996-11-22 07:15:00	1996-11-22 19:00:00	1996-11-22 13:15:00	1996-11-22 13:05:00	11.75	27.1	Fall_Ceramium
2020-10-01	1996-11-22 18:15:00	-1.721277197	Ceramium	8	1	D	Fall	Algae	1996-11-22 07:15:00	1996-11-22 19:00:00	1996-11-22 13:15:00	1996-11-22 13:05:00	11.75	27.1	Fall_Ceramium
2020-10-01	1996-11-22 19:14:00	-1.590661502	Ceramium	8	1	D	Fall	Algae	1996-11-22 07:15:00	1996-11-22 19:00:00	1996-11-22 13:15:00	1996-11-22 13:05:00	11.75	27.1	Fall_Ceramium
2020-10-01	1996-11-22 19:44:00	-1.431103367	Ceramium	8	1	D	Fall	Algae	1996-11-22 07:15:00	1996-11-22 19:00:00	1996-11-22 13:15:00	1996-11-22 13:05:00	11.75	27.1	Fall_Ceramium
2020-10-01	1996-11-22 20:15:00	-1.359462232	Ceramium	8	1	D	Fall	Algae	1996-11-22 07:15:00	1996-11-22 19:00:00	1996-11-22 13:15:00	1996-11-22 13:05:00	11.75	27.1	Fall_Ceramium
2020-10-01	1996-11-22 20:44:00	-1.491807882	Ceramium	8	1	D	Fall	Algae	1996-11-22 07:15:00	1996-11-22 19:00:00	1996-11-22 13:15:00	1996-11-22 13:05:00	11.75	27.1	Fall_Ceramium
2020-10-01	1996-11-22 06:45:00	-0.971526559	Ceramium	9	1	D	Fall	Algae	1996-11-22 07:15:00	1996-11-22 19:00:00	1996-11-22 13:15:00	1996-11-22 13:05:00	11.75	27.1	Fall_Ceramium
2020-10-01	1996-11-22 13:17:00	-1.711580739	Ceramium	9	1	D	Fall	Algae	1996-11-22 07:15:00	1996-11-22 19:00:00	1996-11-22 13:15:00	1996-11-22 13:05:00	11.75	27.1	Fall_Ceramium
2020-10-01	1996-11-22 16:14:00	-2.188905257	Ceramium	9	1	D	Fall	Algae	1996-11-22 07:15:00	1996-11-22 19:00:00	1996-11-22 13:15:00	1996-11-22 13:05:00	11.75	27.1	Fall_Ceramium
2020-10-01	1996-11-22 19:14:00	-1.425882611	Ceramium	9	1	D	Fall	Algae	1996-11-22 07:15:00	1996-11-22 19:00:00	1996-11-22 13:15:00	1996-11-22 13:05:00	11.75	27.1	Fall_Ceramium
2020-10-01	1996-11-22 19:44:00	-0.868861005	Ceramium	9	1	D	Fall	Algae	1996-11-22 07:15:00	1996-11-22 19:00:00	1996-11-22 13:15:00	1996-11-22 13:05:00	11.75	27.1	Fall_Ceramium
2020-10-01	1996-11-22 20:15:00	-0.900418138	Ceramium	9	1	D	Fall	Algae	1996-11-22 07:15:00	1996-11-22 19:00:00	1996-11-22 13:15:00	1996-11-22 13:05:00	11.75	27.1	Fall_Ceramium
2020-10-01	1996-11-22 20:44:00	-0.925862913	Ceramium	9	1	D	Fall	Algae	1996-11-22 07:15:00	1996-11-22 19:00:00	1996-11-22 13:15:00	1996-11-22 13:05:00	11.75	27.1	Fall_Ceramium
2020-10-05	1996-11-22 06:45:00	-1.290964415	Ceramium	1	1	D	Fall	Algae	1996-11-22 07:15:00	1996-11-22 19:00:00	1996-11-22 13:15:00	1996-11-22 13:05:00	11.75	27.1	Fall_Ceramium
2020-10-05	1996-11-22 09:16:00	-1.078953446	Ceramium	1	1	D	Fall	Algae	1996-11-22 07:15:00	1996-11-22 19:00:00	1996-11-22 13:15:00	1996-11-22 13:05:00	11.75	27.1	Fall_Ceramium
2020-10-05	1996-11-22 12:16:00	-1.497128851	Ceramium	1	1	D	Fall	Algae	1996-11-22 07:15:00	1996-11-22 19:00:00	1996-11-22 13:15:00	1996-11-22 13:05:00	11.75	27.1	Fall_Ceramium
2020-10-05	1996-11-22 15:15:00	-1.681705129	Ceramium	1	1	D	Fall	Algae	1996-11-22 07:15:00	1996-11-22 19:00:00	1996-11-22 13:15:00	1996-11-22 13:05:00	11.75	27.1	Fall_Ceramium
2020-10-05	1996-11-22 18:15:00	-1.105262913	Ceramium	1	1	D	Fall	Algae	1996-11-22 07:15:00	1996-11-22 19:00:00	1996-11-22 13:15:00	1996-11-22 13:05:00	11.75	27.1	Fall_Ceramium
2020-10-05	1996-11-22 19:14:00	-1.473162135	Ceramium	1	1	D	Fall	Algae	1996-11-22 07:15:00	1996-11-22 19:00:00	1996-11-22 13:15:00	1996-11-22 13:05:00	11.75	27.1	Fall_Ceramium
2020-10-05	1996-11-22 19:44:00	-1.747628758	Ceramium	1	1	D	Fall	Algae	1996-11-22 07:15:00	1996-11-22 19:00:00	1996-11-22 13:15:00	1996-11-22 13:05:00	11.75	27.1	Fall_Ceramium
2020-10-05	1996-11-22 20:15:00	-1.749160904	Ceramium	1	1	D	Fall	Algae	1996-11-22 07:15:00	1996-11-22 19:00:00	1996-11-22 13:15:00	1996-11-22 13:05:00	11.75	27.1	Fall_Ceramium
2020-10-05	1996-11-22 20:44:00	-1.320591089	Ceramium	1	1	D	Fall	Algae	1996-11-22 07:15:00	1996-11-22 19:00:00	1996-11-22 13:15:00	1996-11-22 13:05:00	11.75	27.1	Fall_Ceramium
2020-10-05	1996-11-22 10:14:00	-0.940654723	Ceramium	2	1	D	Fall	Algae	1996-11-22 07:15:00	1996-11-22 19:00:00	1996-11-22 13:15:00	1996-11-22 13:05:00	11.75	27.1	Fall_Ceramium
2020-10-05	1996-11-22 16:14:00	-1.344372783	Ceramium	2	1	D	Fall	Algae	1996-11-22 07:15:00	1996-11-22 19:00:00	1996-11-22 13:15:00	1996-11-22 13:05:00	11.75	27.1	Fall_Ceramium
2020-10-05	1996-11-22 19:17:00	-1.382505512	Ceramium	2	1	D	Fall	Algae	1996-11-22 07:15:00	1996-11-22 19:00:00	1996-11-22 13:15:00	1996-11-22 13:05:00	11.75	27.1	Fall_Ceramium
2020-10-05	1996-11-22 19:44:00	-1.11054393	Ceramium	2	1	D	Fall	Algae	1996-11-22 07:15:00	1996-11-22 19:00:00	1996-11-22 13:15:00	1996-11-22 13:05:00	11.75	27.1	Fall_Ceramium
2020-10-05	1996-11-22 20:14:00	-0.897365336	Ceramium	2	1	D	Fall	Algae	1996-11-22 07:15:00	1996-11-22 19:00:00	1996-11-22 13:15:00	1996-11-22 13:05:00	11.75	27.1	Fall_Ceramium
2020-10-05	1996-11-22 20:46:00	-0.594921062	Ceramium	2	1	D	Fall	Algae	1996-11-22 07:15:00	1996-11-22 19:00:00	1996-11-22 13:15:00	1996-11-22 13:05:00	11.75	27.1	Fall_Ceramium
2020-10-05	1996-11-22 06:53:00	-1.728419942	Ceramium	3	1	D	Fall	Algae	1996-11-22 07:15:00	1996-11-22 19:00:00	1996-11-22 13:15:00	1996-11-22 13:05:00	11.75	27.1	Fall_Ceramium
2020-10-05	1996-11-22 08:14:00	-1.944684889	Ceramium	3	1	D	Fall	Algae	1996-11-22 07:15:00	1996-11-22 19:00:00	1996-11-22 13:15:00	1996-11-22 13:05:00	11.75	27.1	Fall_Ceramium
2020-10-05	1996-11-22 11:14:00	-1.565349221	Ceramium	3	1	D	Fall	Algae	1996-11-22 07:15:00	1996-11-22 19:00:00	1996-11-22 13:15:00	1996-11-22 13:05:00	11.75	27.1	Fall_Ceramium
2020-10-05	1996-11-22 19:17:00	-2.366059483	Ceramium	3	1	D	Fall	Algae	1996-11-22 07:15:00	1996-11-22 19:00:00	1996-11-22 13:15:00	1996-11-22 13:05:00	11.75	27.1	Fall_Ceramium
2020-10-05	1996-11-22 19:44:00	-1.780685052	Ceramium	3	1	D	Fall	Algae	1996-11-22 07:15:00	1996-11-22 19:00:00	1996-11-22 13:15:00	1996-11-22 13:05:00	11.75	27.1	Fall_Ceramium
2020-10-05	1996-11-22 20:46:00	-2.238435442	Ceramium	3	1	D	Fall	Algae	1996-11-22 07:15:00	1996-11-22 19:00:00	1996-11-22 13:15:00	1996-11-22 13:05:00	11.75	27.1	Fall_Ceramium
2020-10-06	1996-11-22 06:44:00	-1.952578587	Ceramium	4	2	D	Fall	Algae	1996-11-22 07:15:00	1996-11-22 19:00:00	1996-11-22 13:15:00	1996-11-22 13:05:00	11.75	27.1	Fall_Ceramium
2020-10-06	1996-11-22 09:15:00	-1.693598508	Ceramium	4	2	D	Fall	Algae	1996-11-22 07:15:00	1996-11-22 19:00:00	1996-11-22 13:15:00	1996-11-22 13:05:00	11.75	27.1	Fall_Ceramium
2020-10-06	1996-11-22 19:44:00	-2.691661129	Ceramium	4	2	D	Fall	Algae	1996-11-22 07:15:00	1996-11-22 19:00:00	1996-11-22 13:15:00	1996-11-22 13:05:00	11.75	27.1	Fall_Ceramium
2020-10-06	1996-11-22 20:14:00	-1.621535223	Ceramium	4	2	D	Fall	Algae	1996-11-22 07:15:00	1996-11-22 19:00:00	1996-11-22 13:15:00	1996-11-22 13:05:00	11.75	27.1	Fall_Ceramium
2020-10-06	1996-11-22 20:47:00	-1.221835563	Ceramium	4	2	D	Fall	Algae	1996-11-22 07:15:00	1996-11-22 19:00:00	1996-11-22 13:15:00	1996-11-22 13:05:00	11.75	27.1	Fall_Ceramium
2020-10-06	1996-11-22 06:44:00	-0.891953846	Ceramium	5	2	D	Fall	Algae	1996-11-22 07:15:00	1996-11-22 19:00:00	1996-11-22 13:15:00	1996-11-22 13:05:00	11.75	27.1	Fall_Ceramium
2020-10-06	1996-11-22 19:14:00	-1.110626712	Ceramium	5	2	D	Fall	Algae	1996-11-22 07:15:00	1996-11-22 19:00:00	1996-11-22 13:15:00	1996-11-22 13:05:00	11.75	27.1	Fall_Ceramium
2020-10-06	1996-11-22 19:44:00	-1.087676605	Ceramium	5	2	D	Fall	Algae	1996-11-22 07:15:00	1996-11-22 19:00:00	1996-11-22 13:15:00	1996-11-22 13:05:00	11.75	27.1	Fall_Ceramium
2020-10-06	1996-11-22 20:14:00	-0.967736431	Ceramium	5	2	D	Fall	Algae	1996-11-22 07:15:00	1996-11-22 19:00:00	1996-11-22 13:15:00	1996-11-22 13:05:00	11.75	27.1	Fall_Ceramium
2020-10-06	1996-11-22 20:47:00	-1.09790999	Ceramium	5	2	D	Fall	Algae	1996-11-22 07:15:00	1996-11-22 19:00:00	1996-11-22 13:15:00	1996-11-22 13:05:00	11.75	27.1	Fall_Ceramium
2020-10-06	1996-11-22 08:14:00	-2.269500799	Ceramium	6	2	D	Fall	Algae	1996-11-22 07:15:00	1996-11-22 19:00:00	1996-11-22 13:15:00	1996-11-22 13:05:00	11.75	27.1	Fall_Ceramium
2020-10-06	1996-11-22 11:14:00	-2.790043599	Ceramium	6	2	D	Fall	Algae	1996-11-22 07:15:00	1996-11-22 19:00:00	1996-11-22 13:15:00	1996-11-22 13:05:00	11.75	27.1	Fall_Ceramium
2020-10-06	1996-11-22 17:14:00	-2.56552072	Ceramium	6	2	D	Fall	Algae	1996-11-22 07:15:00	1996-11-22 19:00:00	1996-11-22 13:15:00	1996-11-22 13:05:00	11.75	27.1	Fall_Ceramium
2020-10-06	1996-11-22 19:14:00	-2.533877913	Ceramium	6	2	D	Fall	Algae	1996-11-22 07:15:00	1996-11-22 19:00:00	1996-11-22 13:15:00	1996-11-22 13:05:00	11.75	27.1	Fall_Ceramium
2020-10-06	1996-11-22 20:14:00	-2.077643012	Ceramium	6	2	D	Fall	Algae	1996-11-22 07:15:00	1996-11-22 19:00:00	1996-11-22 13:15:00	1996-11-22 13:05:00	11.75	27.1	Fall_Ceramium
2020-10-06	1996-11-22 20:47:00	-1.943539053	Ceramium	6	2	D	Fall	Algae	1996-11-22 07:15:00	1996-11-22 19:00:00	1996-11-22 13:15:00	1996-11-22 13:05:00	11.75	27.1	Fall_Ceramium
2020-10-07	1996-11-22 09:15:00	-2.500803323	Ceramium	7	2	D	Fall	Algae	1996-11-22 07:15:00	1996-11-22 19:00:00	1996-11-22 13:15:00	1996-11-22 13:05:00	11.75	27.1	Fall_Ceramium
2020-10-07	1996-11-22 18:15:00	-2.756485466	Ceramium	7	2	D	Fall	Algae	1996-11-22 07:15:00	1996-11-22 19:00:00	1996-11-22 13:15:00	1996-11-22 13:05:00	11.75	27.1	Fall_Ceramium
2020-10-07	1996-11-22 18:45:00	-2.74104156	Ceramium	7	2	D	Fall	Algae	1996-11-22 07:15:00	1996-11-22 19:00:00	1996-11-22 13:15:00	1996-11-22 13:05:00	11.75	27.1	Fall_Ceramium
2020-10-07	1996-11-22 19:45:00	-2.188843169	Ceramium	7	2	D	Fall	Algae	1996-11-22 07:15:00	1996-11-22 19:00:00	1996-11-22 13:15:00	1996-11-22 13:05:00	11.75	27.1	Fall_Ceramium
2020-10-07	1996-11-22 20:15:00	-2.165823654	Ceramium	7	2	D	Fall	Algae	1996-11-22 07:15:00	1996-11-22 19:00:00	1996-11-22 13:15:00	1996-11-22 13:05:00	11.75	27.1	Fall_Ceramium
2020-10-07	1996-11-22 20:45:00	-2.414066408	Ceramium	7	2	D	Fall	Algae	1996-11-22 07:15:00	1996-11-22 19:00:00	1996-11-22 13:15:00	1996-11-22 13:05:00	11.75	27.1	Fall_Ceramium
2020-10-07	1996-11-22 06:45:00	-1.343240909	Ceramium	8	2	D	Fall	Algae	1996-11-22 07:15:00	1996-11-22 19:00:00	1996-11-22 13:15:00	1996-11-22 13:05:00	11.75	27.1	Fall_Ceramium
2020-10-07	1996-11-22 07:15:00	-0.565329156	Ceramium	8	2	D	Fall	Algae	1996-11-22 07:15:00	1996-11-22 19:00:00	1996-11-22 13:15:00	1996-11-22 13:05:00	11.75	27.1	Fall_Ceramium
2020-10-07	1996-11-22 10:15:00	-0.563253805	Ceramium	8	2	D	Fall	Algae	1996-11-22 07:15:00	1996-11-22 19:00:00	1996-11-22 13:15:00	1996-11-22 13:05:00	11.75	27.1	Fall_Ceramium
2020-10-07	1996-11-22 13:15:00	-1.319904376	Ceramium	8	2	D	Fall	Algae	1996-11-22 07:15:00	1996-11-22 19:00:00	1996-11-22 13:15:00	1996-11-22 13:05:00	11.75	27.1	Fall_Ceramium
2020-10-07	1996-11-22 18:45:00	-1.649145841	Ceramium	8	2	D	Fall	Algae	1996-11-22 07:15:00	1996-11-22 19:00:00	1996-11-22 13:15:00	1996-11-22 13:05:00	11.75	27.1	Fall_Ceramium
2020-10-07	1996-11-22 19:15:00	-0.958250749	Ceramium	8	2	D	Fall	Algae	1996-11-22 07:15:00	1996-11-22 19:00:00	1996-11-22 13:15:00	1996-11-22 13:05:00	11.75	27.1	Fall_Ceramium
2020-10-07	1996-11-22 19:45:00	-0.731728832	Ceramium	8	2	D	Fall	Algae	1996-11-22 07:15:00	1996-11-22 19:00:00	1996-11-22 13:15:00	1996-11-22 13:05:00	11.75	27.1	Fall_Ceramium
2020-10-07	1996-11-22 20:15:00	-1.033296326	Ceramium	8	2	D	Fall	Algae	1996-11-22 07:15:00	1996-11-22 19:00:00	1996-11-22 13:15:00	1996-11-22 13:05:00	11.75	27.1	Fall_Ceramium
2020-10-07	1996-11-22 20:45:00	-0.786090911	Ceramium	8	2	D	Fall	Algae	1996-11-22 07:15:00	1996-11-22 19:00:00	1996-11-22 13:15:00	1996-11-22 13:05:00	11.75	27.1	Fall_Ceramium
2020-10-07	1996-11-22 06:45:00	-1.961511203	Ceramium	9	2	D	Fall	Algae	1996-11-22 07:15:00	1996-11-22 19:00:00	1996-11-22 13:15:00	1996-11-22 13:05:00	11.75	27.1	Fall_Ceramium
2020-10-07	1996-11-22 07:15:00	-1.520165699	Ceramium	9	2	D	Fall	Algae	1996-11-22 07:15:00	1996-11-22 19:00:00	1996-11-22 13:15:00	1996-11-22 13:05:00	11.75	27.1	Fall_Ceramium
2020-10-07	1996-11-22 08:15:00	-1.220938864	Ceramium	9	2	D	Fall	Algae	1996-11-22 07:15:00	1996-11-22 19:00:00	1996-11-22 13:15:00	1996-11-22 13:05:00	11.75	27.1	Fall_Ceramium
2020-10-07	1996-11-22 11:15:00	-1.077232797	Ceramium	9	2	D	Fall	Algae	1996-11-22 07:15:00	1996-11-22 19:00:00	1996-11-22 13:15:00	1996-11-22 13:05:00	11.75	27.1	Fall_Ceramium
2020-10-07	1996-11-22 14:15:00	-1.608488289	Ceramium	9	2	D	Fall	Algae	1996-11-22 07:15:00	1996-11-22 19:00:00	1996-11-22 13:15:00	1996-11-22 13:05:00	11.75	27.1	Fall_Ceramium
2020-10-07	1996-11-22 17:15:00	-1.986366076	Ceramium	9	2	D	Fall	Algae	1996-11-22 07:15:00	1996-11-22 19:00:00	1996-11-22 13:15:00	1996-11-22 13:05:00	11.75	27.1	Fall_Ceramium
2020-10-07	1996-11-22 19:15:00	-1.687778053	Ceramium	9	2	D	Fall	Algae	1996-11-22 07:15:00	1996-11-22 19:00:00	1996-11-22 13:15:00	1996-11-22 13:05:00	11.75	27.1	Fall_Ceramium
2020-10-07	1996-11-22 19:45:00	-1.598427506	Ceramium	9	2	D	Fall	Algae	1996-11-22 07:15:00	1996-11-22 19:00:00	1996-11-22 13:15:00	1996-11-22 13:05:00	11.75	27.1	Fall_Ceramium
2020-10-07	1996-11-22 20:15:00	-1.608289918	Ceramium	9	2	D	Fall	Algae	1996-11-22 07:15:00	1996-11-22 19:00:00	1996-11-22 13:15:00	1996-11-22 13:05:00	11.75	27.1	Fall_Ceramium
2020-10-07	1996-11-22 20:45:00	-2.017312994	Ceramium	9	2	D	Fall	Algae	1996-11-22 07:15:00	1996-11-22 19:00:00	1996-11-22 13:15:00	1996-11-22 13:05:00	11.75	27.1	Fall_Ceramium
2020-10-10	1996-11-22 06:45:00	-1.792569497	Ceramium	1	2	D	Fall	Algae	1996-11-22 07:15:00	1996-11-22 19:00:00	1996-11-22 13:15:00	1996-11-22 13:05:00	11.75	27.1	Fall_Ceramium
2020-10-10	1996-11-22 07:15:00	-0.992573413	Ceramium	1	2	D	Fall	Algae	1996-11-22 07:15:00	1996-11-22 19:00:00	1996-11-22 13:15:00	1996-11-22 13:05:00	11.75	27.1	Fall_Ceramium
2020-10-10	1996-11-22 10:15:00	-0.700665318	Ceramium	1	2	D	Fall	Algae	1996-11-22 07:15:00	1996-11-22 19:00:00	1996-11-22 13:15:00	1996-11-22 13:05:00	11.75	27.1	Fall_Ceramium
2020-10-10	1996-11-22 16:15:00	-0.935463587	Ceramium	1	2	D	Fall	Algae	1996-11-22 07:15:00	1996-11-22 19:00:00	1996-11-22 13:15:00	1996-11-22 13:05:00	11.75	27.1	Fall_Ceramium
2020-10-10	1996-11-22 19:15:00	-0.958010509	Ceramium	1	2	D	Fall	Algae	1996-11-22 07:15:00	1996-11-22 19:00:00	1996-11-22 13:15:00	1996-11-22 13:05:00	11.75	27.1	Fall_Ceramium
2020-10-10	1996-11-22 19:45:00	-0.925661781	Ceramium	1	2	D	Fall	Algae	1996-11-22 07:15:00	1996-11-22 19:00:00	1996-11-22 13:15:00	1996-11-22 13:05:00	11.75	27.1	Fall_Ceramium
2020-10-10	1996-11-22 20:15:00	-0.858781807	Ceramium	1	2	D	Fall	Algae	1996-11-22 07:15:00	1996-11-22 19:00:00	1996-11-22 13:15:00	1996-11-22 13:05:00	11.75	27.1	Fall_Ceramium
2020-10-10	1996-11-22 20:45:00	-0.960594816	Ceramium	1	2	D	Fall	Algae	1996-11-22 07:15:00	1996-11-22 19:00:00	1996-11-22 13:15:00	1996-11-22 13:05:00	11.75	27.1	Fall_Ceramium
2020-10-10	1996-11-22 06:45:00	-1.330524796	Ceramium	2	2	D	Fall	Algae	1996-11-22 07:15:00	1996-11-22 19:00:00	1996-11-22 13:15:00	1996-11-22 13:05:00	11.75	27.1	Fall_Ceramium
2020-10-10	1996-11-22 07:15:00	-1.389926691	Ceramium	2	2	D	Fall	Algae	1996-11-22 07:15:00	1996-11-22 19:00:00	1996-11-22 13:15:00	1996-11-22 13:05:00	11.75	27.1	Fall_Ceramium
2020-10-10	1996-11-22 07:45:00	-0.475217073	Ceramium	2	2	D	Fall	Algae	1996-11-22 07:15:00	1996-11-22 19:00:00	1996-11-22 13:15:00	1996-11-22 13:05:00	11.75	27.1	Fall_Ceramium
2020-10-10	1996-11-22 08:15:00	-0.960884139	Ceramium	2	2	D	Fall	Algae	1996-11-22 07:15:00	1996-11-22 19:00:00	1996-11-22 13:15:00	1996-11-22 13:05:00	11.75	27.1	Fall_Ceramium
2020-10-10	1996-11-22 11:15:00	-1.697732429	Ceramium	2	2	D	Fall	Algae	1996-11-22 07:15:00	1996-11-22 19:00:00	1996-11-22 13:15:00	1996-11-22 13:05:00	11.75	27.1	Fall_Ceramium
2020-10-10	1996-11-22 14:15:00	-2.434032115	Ceramium	2	2	D	Fall	Algae	1996-11-22 07:15:00	1996-11-22 19:00:00	1996-11-22 13:15:00	1996-11-22 13:05:00	11.75	27.1	Fall_Ceramium
2020-10-10	1996-11-22 17:15:00	-1.281468846	Ceramium	2	2	D	Fall	Algae	1996-11-22 07:15:00	1996-11-22 19:00:00	1996-11-22 13:15:00	1996-11-22 13:05:00	11.75	27.1	Fall_Ceramium
2020-10-10	1996-11-22 18:45:00	-2.336206872	Ceramium	2	2	D	Fall	Algae	1996-11-22 07:15:00	1996-11-22 19:00:00	1996-11-22 13:15:00	1996-11-22 13:05:00	11.75	27.1	Fall_Ceramium
2020-10-10	1996-11-22 19:15:00	-1.392031079	Ceramium	2	2	D	Fall	Algae	1996-11-22 07:15:00	1996-11-22 19:00:00	1996-11-22 13:15:00	1996-11-22 13:05:00	11.75	27.1	Fall_Ceramium
2020-10-10	1996-11-22 19:45:00	-1.102335278	Ceramium	2	2	D	Fall	Algae	1996-11-22 07:15:00	1996-11-22 19:00:00	1996-11-22 13:15:00	1996-11-22 13:05:00	11.75	27.1	Fall_Ceramium
2020-10-10	1996-11-22 20:15:00	-1.346887468	Ceramium	2	2	D	Fall	Algae	1996-11-22 07:15:00	1996-11-22 19:00:00	1996-11-22 13:15:00	1996-11-22 13:05:00	11.75	27.1	Fall_Ceramium
2020-10-10	1996-11-22 20:45:00	-0.778330398	Ceramium	2	2	D	Fall	Algae	1996-11-22 07:15:00	1996-11-22 19:00:00	1996-11-22 13:15:00	1996-11-22 13:05:00	11.75	27.1	Fall_Ceramium
2020-10-13	1996-11-22 06:45:00	-1.130123005	Ceramium	4	3	D	Fall	Algae	1996-11-22 07:15:00	1996-11-22 19:00:00	1996-11-22 13:15:00	1996-11-22 13:05:00	11.75	27.1	Fall_Ceramium
2020-10-13	1996-11-22 07:15:00	-0.664364322	Ceramium	4	3	D	Fall	Algae	1996-11-22 07:15:00	1996-11-22 19:00:00	1996-11-22 13:15:00	1996-11-22 13:05:00	11.75	27.1	Fall_Ceramium
2020-10-13	1996-11-22 10:15:00	-1.571836011	Ceramium	4	3	D	Fall	Algae	1996-11-22 07:15:00	1996-11-22 19:00:00	1996-11-22 13:15:00	1996-11-22 13:05:00	11.75	27.1	Fall_Ceramium
2020-10-13	1996-11-22 19:15:00	-1.252159793	Ceramium	4	3	D	Fall	Algae	1996-11-22 07:15:00	1996-11-22 19:00:00	1996-11-22 13:15:00	1996-11-22 13:05:00	11.75	27.1	Fall_Ceramium
2020-10-13	1996-11-22 19:45:00	-1.726569271	Ceramium	4	3	D	Fall	Algae	1996-11-22 07:15:00	1996-11-22 19:00:00	1996-11-22 13:15:00	1996-11-22 13:05:00	11.75	27.1	Fall_Ceramium
2020-10-13	1996-11-22 20:15:00	-1.537024209	Ceramium	4	3	D	Fall	Algae	1996-11-22 07:15:00	1996-11-22 19:00:00	1996-11-22 13:15:00	1996-11-22 13:05:00	11.75	27.1	Fall_Ceramium
2020-10-13	1996-11-22 20:45:00	-2.075196272	Ceramium	4	3	D	Fall	Algae	1996-11-22 07:15:00	1996-11-22 19:00:00	1996-11-22 13:15:00	1996-11-22 13:05:00	11.75	27.1	Fall_Ceramium
2020-10-13	1996-11-22 06:45:00	-1.576955282	Ceramium	5	3	D	Fall	Algae	1996-11-22 07:15:00	1996-11-22 19:00:00	1996-11-22 13:15:00	1996-11-22 13:05:00	11.75	27.1	Fall_Ceramium
2020-10-13	1996-11-22 07:15:00	-1.207794402	Ceramium	5	3	D	Fall	Algae	1996-11-22 07:15:00	1996-11-22 19:00:00	1996-11-22 13:15:00	1996-11-22 13:05:00	11.75	27.1	Fall_Ceramium
2020-10-13	1996-11-22 07:45:00	-0.850142526	Ceramium	5	3	D	Fall	Algae	1996-11-22 07:15:00	1996-11-22 19:00:00	1996-11-22 13:15:00	1996-11-22 13:05:00	11.75	27.1	Fall_Ceramium
2020-10-13	1996-11-22 08:15:00	-1.262834522	Ceramium	5	3	D	Fall	Algae	1996-11-22 07:15:00	1996-11-22 19:00:00	1996-11-22 13:15:00	1996-11-22 13:05:00	11.75	27.1	Fall_Ceramium
2020-10-13	1996-11-22 11:15:00	-2.051289372	Ceramium	5	3	D	Fall	Algae	1996-11-22 07:15:00	1996-11-22 19:00:00	1996-11-22 13:15:00	1996-11-22 13:05:00	11.75	27.1	Fall_Ceramium
2020-10-13	1996-11-22 14:15:00	-2.670800953	Ceramium	5	3	D	Fall	Algae	1996-11-22 07:15:00	1996-11-22 19:00:00	1996-11-22 13:15:00	1996-11-22 13:05:00	11.75	27.1	Fall_Ceramium
2020-10-13	1996-11-22 17:15:00	-2.32084364	Ceramium	5	3	D	Fall	Algae	1996-11-22 07:15:00	1996-11-22 19:00:00	1996-11-22 13:15:00	1996-11-22 13:05:00	11.75	27.1	Fall_Ceramium
2020-10-13	1996-11-22 18:45:00	-1.442294759	Ceramium	5	3	D	Fall	Algae	1996-11-22 07:15:00	1996-11-22 19:00:00	1996-11-22 13:15:00	1996-11-22 13:05:00	11.75	27.1	Fall_Ceramium
2020-10-13	1996-11-22 19:15:00	-1.261611503	Ceramium	5	3	D	Fall	Algae	1996-11-22 07:15:00	1996-11-22 19:00:00	1996-11-22 13:15:00	1996-11-22 13:05:00	11.75	27.1	Fall_Ceramium
2020-10-13	1996-11-22 19:45:00	-1.692668373	Ceramium	5	3	D	Fall	Algae	1996-11-22 07:15:00	1996-11-22 19:00:00	1996-11-22 13:15:00	1996-11-22 13:05:00	11.75	27.1	Fall_Ceramium
2020-10-13	1996-11-22 20:15:00	-1.385669301	Ceramium	5	3	D	Fall	Algae	1996-11-22 07:15:00	1996-11-22 19:00:00	1996-11-22 13:15:00	1996-11-22 13:05:00	11.75	27.1	Fall_Ceramium
2020-10-13	1996-11-22 20:45:00	-1.051905864	Ceramium	5	3	D	Fall	Algae	1996-11-22 07:15:00	1996-11-22 19:00:00	1996-11-22 13:15:00	1996-11-22 13:05:00	11.75	27.1	Fall_Ceramium
2020-10-13	1996-11-22 06:45:00	-1.233435237	Ceramium	6	3	D	Fall	Algae	1996-11-22 07:15:00	1996-11-22 19:00:00	1996-11-22 13:15:00	1996-11-22 13:05:00	11.75	27.1	Fall_Ceramium
2020-10-13	1996-11-22 07:15:00	-1.351753385	Ceramium	6	3	D	Fall	Algae	1996-11-22 07:15:00	1996-11-22 19:00:00	1996-11-22 13:15:00	1996-11-22 13:05:00	11.75	27.1	Fall_Ceramium
2020-10-13	1996-11-22 09:15:00	-0.960884139	Ceramium	6	3	D	Fall	Algae	1996-11-22 07:15:00	1996-11-22 19:00:00	1996-11-22 13:15:00	1996-11-22 13:05:00	11.75	27.1	Fall_Ceramium
2020-10-13	1996-11-22 12:15:00	-2.384991676	Ceramium	6	3	D	Fall	Algae	1996-11-22 07:15:00	1996-11-22 19:00:00	1996-11-22 13:15:00	1996-11-22 13:05:00	11.75	27.1	Fall_Ceramium
2020-10-13	1996-11-22 20:45:00	-2.002366195	Ceramium	6	3	D	Fall	Algae	1996-11-22 07:15:00	1996-11-22 19:00:00	1996-11-22 13:15:00	1996-11-22 13:05:00	11.75	27.1	Fall_Ceramium
2020-10-14	1996-11-22 06:45:00	-1.962750216	Ceramium	7	3	D	Fall	Algae	1996-11-22 07:15:00	1996-11-22 19:00:00	1996-11-22 13:15:00	1996-11-22 13:05:00	11.75	27.1	Fall_Ceramium
2020-10-14	1996-11-22 10:15:00	-1.321649172	Ceramium	7	3	D	Fall	Algae	1996-11-22 07:15:00	1996-11-22 19:00:00	1996-11-22 13:15:00	1996-11-22 13:05:00	11.75	27.1	Fall_Ceramium
2020-10-14	1996-11-22 13:15:00	-1.438259435	Ceramium	7	3	D	Fall	Algae	1996-11-22 07:15:00	1996-11-22 19:00:00	1996-11-22 13:15:00	1996-11-22 13:05:00	11.75	27.1	Fall_Ceramium
2020-10-14	1996-11-22 18:45:00	-2.124342684	Ceramium	7	3	D	Fall	Algae	1996-11-22 07:15:00	1996-11-22 19:00:00	1996-11-22 13:15:00	1996-11-22 13:05:00	11.75	27.1	Fall_Ceramium
2020-10-14	1996-11-22 19:15:00	-1.706910415	Ceramium	7	3	D	Fall	Algae	1996-11-22 07:15:00	1996-11-22 19:00:00	1996-11-22 13:15:00	1996-11-22 13:05:00	11.75	27.1	Fall_Ceramium
2020-10-14	1996-11-22 19:45:00	-1.806670371	Ceramium	7	3	D	Fall	Algae	1996-11-22 07:15:00	1996-11-22 19:00:00	1996-11-22 13:15:00	1996-11-22 13:05:00	11.75	27.1	Fall_Ceramium
2020-10-14	1996-11-22 20:15:00	-1.695943261	Ceramium	7	3	D	Fall	Algae	1996-11-22 07:15:00	1996-11-22 19:00:00	1996-11-22 13:15:00	1996-11-22 13:05:00	11.75	27.1	Fall_Ceramium
2020-10-14	1996-11-22 20:45:00	-1.782110899	Ceramium	7	3	D	Fall	Algae	1996-11-22 07:15:00	1996-11-22 19:00:00	1996-11-22 13:15:00	1996-11-22 13:05:00	11.75	27.1	Fall_Ceramium
2020-10-14	1996-11-22 07:15:00	-1.480746811	Ceramium	8	3	D	Fall	Algae	1996-11-22 07:15:00	1996-11-22 19:00:00	1996-11-22 13:15:00	1996-11-22 13:05:00	11.75	27.1	Fall_Ceramium
2020-10-14	1996-11-22 08:15:00	-0.465808236	Ceramium	8	3	D	Fall	Algae	1996-11-22 07:15:00	1996-11-22 19:00:00	1996-11-22 13:15:00	1996-11-22 13:05:00	11.75	27.1	Fall_Ceramium
2020-10-14	1996-11-22 14:15:00	-2.961520406	Ceramium	8	3	D	Fall	Algae	1996-11-22 07:15:00	1996-11-22 19:00:00	1996-11-22 13:15:00	1996-11-22 13:05:00	11.75	27.1	Fall_Ceramium
2020-10-14	1996-11-22 17:15:00	-3.123141573	Ceramium	8	3	D	Fall	Algae	1996-11-22 07:15:00	1996-11-22 19:00:00	1996-11-22 13:15:00	1996-11-22 13:05:00	11.75	27.1	Fall_Ceramium
2020-10-14	1996-11-22 18:45:00	-2.464809759	Ceramium	8	3	D	Fall	Algae	1996-11-22 07:15:00	1996-11-22 19:00:00	1996-11-22 13:15:00	1996-11-22 13:05:00	11.75	27.1	Fall_Ceramium
2020-10-14	1996-11-22 19:15:00	-2.699654079	Ceramium	8	3	D	Fall	Algae	1996-11-22 07:15:00	1996-11-22 19:00:00	1996-11-22 13:15:00	1996-11-22 13:05:00	11.75	27.1	Fall_Ceramium
2020-10-14	1996-11-22 19:45:00	-2.671248261	Ceramium	8	3	D	Fall	Algae	1996-11-22 07:15:00	1996-11-22 19:00:00	1996-11-22 13:15:00	1996-11-22 13:05:00	11.75	27.1	Fall_Ceramium
2020-10-14	1996-11-22 06:45:00	-1.555760436	Ceramium	9	3	D	Fall	Algae	1996-11-22 07:15:00	1996-11-22 19:00:00	1996-11-22 13:15:00	1996-11-22 13:05:00	11.75	27.1	Fall_Ceramium
2020-10-14	1996-11-22 07:15:00	-1.377046734	Ceramium	9	3	D	Fall	Algae	1996-11-22 07:15:00	1996-11-22 19:00:00	1996-11-22 13:15:00	1996-11-22 13:05:00	11.75	27.1	Fall_Ceramium
2020-10-14	1996-11-22 09:15:00	-1.490898498	Ceramium	9	3	D	Fall	Algae	1996-11-22 07:15:00	1996-11-22 19:00:00	1996-11-22 13:15:00	1996-11-22 13:05:00	11.75	27.1	Fall_Ceramium
2020-10-14	1996-11-22 12:15:00	-2.351093263	Ceramium	9	3	D	Fall	Algae	1996-11-22 07:15:00	1996-11-22 19:00:00	1996-11-22 13:15:00	1996-11-22 13:05:00	11.75	27.1	Fall_Ceramium
2020-10-14	1996-11-22 19:15:00	-2.143698599	Ceramium	9	3	D	Fall	Algae	1996-11-22 07:15:00	1996-11-22 19:00:00	1996-11-22 13:15:00	1996-11-22 13:05:00	11.75	27.1	Fall_Ceramium
2020-10-14	1996-11-22 19:45:00	-1.708584797	Ceramium	9	3	D	Fall	Algae	1996-11-22 07:15:00	1996-11-22 19:00:00	1996-11-22 13:15:00	1996-11-22 13:05:00	11.75	27.1	Fall_Ceramium
2020-10-14	1996-11-22 20:15:00	-1.143309228	Ceramium	9	3	D	Fall	Algae	1996-11-22 07:15:00	1996-11-22 19:00:00	1996-11-22 13:15:00	1996-11-22 13:05:00	11.75	27.1	Fall_Ceramium
2020-10-14	1996-11-22 20:45:00	-1.500526733	Ceramium	9	3	D	Fall	Algae	1996-11-22 07:15:00	1996-11-22 19:00:00	1996-11-22 13:15:00	1996-11-22 13:05:00	11.75	27.1	Fall_Ceramium
2020-10-15	1996-11-22 00:15:00	-1.829822467	Ceramium	7	3	N	Fall	Algae	1996-11-22 07:15:00	1996-11-22 19:00:00	1996-11-22 13:15:00	1996-11-22 13:05:00	11.75	27.1	Fall_Ceramium
2020-10-15	1996-11-22 00:45:00	-2.054983878	Ceramium	7	3	N	Fall	Algae	1996-11-22 07:15:00	1996-11-22 19:00:00	1996-11-22 13:15:00	1996-11-22 13:05:00	11.75	27.1	Fall_Ceramium
2020-10-15	1996-11-22 01:15:00	-1.365087282	Ceramium	7	3	N	Fall	Algae	1996-11-22 07:15:00	1996-11-22 19:00:00	1996-11-22 13:15:00	1996-11-22 13:05:00	11.75	27.1	Fall_Ceramium
2020-10-15	1996-11-22 01:45:00	-1.590096761	Ceramium	7	3	N	Fall	Algae	1996-11-22 07:15:00	1996-11-22 19:00:00	1996-11-22 13:15:00	1996-11-22 13:05:00	11.75	27.1	Fall_Ceramium
2020-10-15	1996-11-22 02:15:00	-1.887207287	Ceramium	7	3	N	Fall	Algae	1996-11-22 07:15:00	1996-11-22 19:00:00	1996-11-22 13:15:00	1996-11-22 13:05:00	11.75	27.1	Fall_Ceramium
2020-10-15	1996-11-22 02:45:00	-1.404493511	Ceramium	7	3	N	Fall	Algae	1996-11-22 07:15:00	1996-11-22 19:00:00	1996-11-22 13:15:00	1996-11-22 13:05:00	11.75	27.1	Fall_Ceramium
2020-10-15	1996-11-22 03:15:00	-1.720679508	Ceramium	7	3	N	Fall	Algae	1996-11-22 07:15:00	1996-11-22 19:00:00	1996-11-22 13:15:00	1996-11-22 13:05:00	11.75	27.1	Fall_Ceramium
2020-10-15	1996-11-22 03:45:00	-1.507613782	Ceramium	7	3	N	Fall	Algae	1996-11-22 07:15:00	1996-11-22 19:00:00	1996-11-22 13:15:00	1996-11-22 13:05:00	11.75	27.1	Fall_Ceramium
2020-10-15	1996-11-22 04:15:00	-1.44563856	Ceramium	7	3	N	Fall	Algae	1996-11-22 07:15:00	1996-11-22 19:00:00	1996-11-22 13:15:00	1996-11-22 13:05:00	11.75	27.1	Fall_Ceramium
2020-10-15	1996-11-22 04:45:00	-1.462965826	Ceramium	7	3	N	Fall	Algae	1996-11-22 07:15:00	1996-11-22 19:00:00	1996-11-22 13:15:00	1996-11-22 13:05:00	11.75	27.1	Fall_Ceramium
2020-10-15	1996-11-22 05:15:00	-1.622236716	Ceramium	7	3	N	Fall	Algae	1996-11-22 07:15:00	1996-11-22 19:00:00	1996-11-22 13:15:00	1996-11-22 13:05:00	11.75	27.1	Fall_Ceramium
2020-10-14	1996-11-22 21:28:00	-1.939330654	Ceramium	7	3	N	Fall	Algae	1996-11-22 07:15:00	1996-11-22 19:00:00	1996-11-22 13:15:00	1996-11-22 13:05:00	11.75	27.1	Fall_Ceramium
2020-10-14	1996-11-22 21:45:00	-1.748516198	Ceramium	7	3	N	Fall	Algae	1996-11-22 07:15:00	1996-11-22 19:00:00	1996-11-22 13:15:00	1996-11-22 13:05:00	11.75	27.1	Fall_Ceramium
2020-10-14	1996-11-22 22:15:00	-1.565468721	Ceramium	7	3	N	Fall	Algae	1996-11-22 07:15:00	1996-11-22 19:00:00	1996-11-22 13:15:00	1996-11-22 13:05:00	11.75	27.1	Fall_Ceramium
2020-10-14	1996-11-22 22:45:00	-1.72707168	Ceramium	7	3	N	Fall	Algae	1996-11-22 07:15:00	1996-11-22 19:00:00	1996-11-22 13:15:00	1996-11-22 13:05:00	11.75	27.1	Fall_Ceramium
2020-10-14	1996-11-22 23:15:00	-1.430297411	Ceramium	7	3	N	Fall	Algae	1996-11-22 07:15:00	1996-11-22 19:00:00	1996-11-22 13:15:00	1996-11-22 13:05:00	11.75	27.1	Fall_Ceramium
2020-10-14	1996-11-22 23:45:00	-1.588384873	Ceramium	7	3	N	Fall	Algae	1996-11-22 07:15:00	1996-11-22 19:00:00	1996-11-22 13:15:00	1996-11-22 13:05:00	11.75	27.1	Fall_Ceramium
2020-10-15	1996-11-23 00:15:00	-1.829822467	Ceramium	7	3	N	Fall	Algae	1996-11-22 07:15:00	1996-11-22 19:00:00	1996-11-22 13:15:00	1996-11-22 13:05:00	11.75	27.1	Fall_Ceramium
2020-10-15	1996-11-23 00:45:00	-2.054983878	Ceramium	7	3	N	Fall	Algae	1996-11-22 07:15:00	1996-11-22 19:00:00	1996-11-22 13:15:00	1996-11-22 13:05:00	11.75	27.1	Fall_Ceramium
2020-10-15	1996-11-23 01:15:00	-1.365087282	Ceramium	7	3	N	Fall	Algae	1996-11-22 07:15:00	1996-11-22 19:00:00	1996-11-22 13:15:00	1996-11-22 13:05:00	11.75	27.1	Fall_Ceramium
2020-10-15	1996-11-23 01:45:00	-1.590096761	Ceramium	7	3	N	Fall	Algae	1996-11-22 07:15:00	1996-11-22 19:00:00	1996-11-22 13:15:00	1996-11-22 13:05:00	11.75	27.1	Fall_Ceramium
2020-10-15	1996-11-23 02:15:00	-1.887207287	Ceramium	7	3	N	Fall	Algae	1996-11-22 07:15:00	1996-11-22 19:00:00	1996-11-22 13:15:00	1996-11-22 13:05:00	11.75	27.1	Fall_Ceramium
2020-10-15	1996-11-23 02:45:00	-1.404493511	Ceramium	7	3	N	Fall	Algae	1996-11-22 07:15:00	1996-11-22 19:00:00	1996-11-22 13:15:00	1996-11-22 13:05:00	11.75	27.1	Fall_Ceramium
2020-10-15	1996-11-23 03:15:00	-1.720679508	Ceramium	7	3	N	Fall	Algae	1996-11-22 07:15:00	1996-11-22 19:00:00	1996-11-22 13:15:00	1996-11-22 13:05:00	11.75	27.1	Fall_Ceramium
2020-10-15	1996-11-23 03:45:00	-1.507613782	Ceramium	7	3	N	Fall	Algae	1996-11-22 07:15:00	1996-11-22 19:00:00	1996-11-22 13:15:00	1996-11-22 13:05:00	11.75	27.1	Fall_Ceramium
2020-10-15	1996-11-23 04:15:00	-1.44563856	Ceramium	7	3	N	Fall	Algae	1996-11-22 07:15:00	1996-11-22 19:00:00	1996-11-22 13:15:00	1996-11-22 13:05:00	11.75	27.1	Fall_Ceramium
2020-10-15	1996-11-23 04:45:00	-1.462965826	Ceramium	7	3	N	Fall	Algae	1996-11-22 07:15:00	1996-11-22 19:00:00	1996-11-22 13:15:00	1996-11-22 13:05:00	11.75	27.1	Fall_Ceramium
2020-10-15	1996-11-23 05:15:00	-1.622236716	Ceramium	7	3	N	Fall	Algae	1996-11-22 07:15:00	1996-11-22 19:00:00	1996-11-22 13:15:00	1996-11-22 13:05:00	11.75	27.1	Fall_Ceramium
2020-10-15	1996-11-22 01:45:00	-1.376336206	Ceramium	8	3	N	Fall	Algae	1996-11-22 07:15:00	1996-11-22 19:00:00	1996-11-22 13:15:00	1996-11-22 13:05:00	11.75	27.1	Fall_Ceramium
2020-10-15	1996-11-22 02:15:00	-1.615421359	Ceramium	8	3	N	Fall	Algae	1996-11-22 07:15:00	1996-11-22 19:00:00	1996-11-22 13:15:00	1996-11-22 13:05:00	11.75	27.1	Fall_Ceramium
2020-10-15	1996-11-22 02:45:00	-1.189792456	Ceramium	8	3	N	Fall	Algae	1996-11-22 07:15:00	1996-11-22 19:00:00	1996-11-22 13:15:00	1996-11-22 13:05:00	11.75	27.1	Fall_Ceramium
2020-10-15	1996-11-22 03:45:00	-1.259899984	Ceramium	8	3	N	Fall	Algae	1996-11-22 07:15:00	1996-11-22 19:00:00	1996-11-22 13:15:00	1996-11-22 13:05:00	11.75	27.1	Fall_Ceramium
2020-10-15	1996-11-22 04:45:00	-1.164120001	Ceramium	8	3	N	Fall	Algae	1996-11-22 07:15:00	1996-11-22 19:00:00	1996-11-22 13:15:00	1996-11-22 13:05:00	11.75	27.1	Fall_Ceramium
2020-10-15	1996-11-22 05:45:00	-0.955664379	Ceramium	8	3	N	Fall	Algae	1996-11-22 07:15:00	1996-11-22 19:00:00	1996-11-22 13:15:00	1996-11-22 13:05:00	11.75	27.1	Fall_Ceramium
2020-10-14	1996-11-22 21:28:00	-2.378569498	Ceramium	8	3	N	Fall	Algae	1996-11-22 07:15:00	1996-11-22 19:00:00	1996-11-22 13:15:00	1996-11-22 13:05:00	11.75	27.1	Fall_Ceramium
2020-10-14	1996-11-22 21:45:00	-2.192585052	Ceramium	8	3	N	Fall	Algae	1996-11-22 07:15:00	1996-11-22 19:00:00	1996-11-22 13:15:00	1996-11-22 13:05:00	11.75	27.1	Fall_Ceramium
2020-10-14	1996-11-22 22:15:00	-1.031495999	Ceramium	8	3	N	Fall	Algae	1996-11-22 07:15:00	1996-11-22 19:00:00	1996-11-22 13:15:00	1996-11-22 13:05:00	11.75	27.1	Fall_Ceramium
2020-10-14	1996-11-22 22:45:00	-1.958757245	Ceramium	8	3	N	Fall	Algae	1996-11-22 07:15:00	1996-11-22 19:00:00	1996-11-22 13:15:00	1996-11-22 13:05:00	11.75	27.1	Fall_Ceramium
2020-10-14	1996-11-22 23:15:00	-1.275033224	Ceramium	8	3	N	Fall	Algae	1996-11-22 07:15:00	1996-11-22 19:00:00	1996-11-22 13:15:00	1996-11-22 13:05:00	11.75	27.1	Fall_Ceramium
2020-10-14	1996-11-22 23:45:00	-1.438545874	Ceramium	8	3	N	Fall	Algae	1996-11-22 07:15:00	1996-11-22 19:00:00	1996-11-22 13:15:00	1996-11-22 13:05:00	11.75	27.1	Fall_Ceramium
2020-10-15	1996-11-23 01:45:00	-1.376336206	Ceramium	8	3	N	Fall	Algae	1996-11-22 07:15:00	1996-11-22 19:00:00	1996-11-22 13:15:00	1996-11-22 13:05:00	11.75	27.1	Fall_Ceramium
2020-10-15	1996-11-23 02:15:00	-1.615421359	Ceramium	8	3	N	Fall	Algae	1996-11-22 07:15:00	1996-11-22 19:00:00	1996-11-22 13:15:00	1996-11-22 13:05:00	11.75	27.1	Fall_Ceramium
2020-10-15	1996-11-23 02:45:00	-1.189792456	Ceramium	8	3	N	Fall	Algae	1996-11-22 07:15:00	1996-11-22 19:00:00	1996-11-22 13:15:00	1996-11-22 13:05:00	11.75	27.1	Fall_Ceramium
2020-09-30	1996-11-22 06:45:00	-1.391862898	Laurencia	4	1	D	Fall	Algae	1996-11-22 07:15:00	1996-11-22 19:00:00	1996-11-22 13:15:00	1996-11-22 13:05:00	11.75	27.1	Fall_Laurencia
2020-09-30	1996-11-22 07:15:00	-1.092920939	Laurencia	4	1	D	Fall	Algae	1996-11-22 07:15:00	1996-11-22 19:00:00	1996-11-22 13:15:00	1996-11-22 13:05:00	11.75	27.1	Fall_Laurencia
2020-09-30	1996-11-22 17:15:00	-1.471144268	Laurencia	4	1	D	Fall	Algae	1996-11-22 07:15:00	1996-11-22 19:00:00	1996-11-22 13:15:00	1996-11-22 13:05:00	11.75	27.1	Fall_Laurencia
2020-09-30	1996-11-22 18:45:00	-1.43374359	Laurencia	4	1	D	Fall	Algae	1996-11-22 07:15:00	1996-11-22 19:00:00	1996-11-22 13:15:00	1996-11-22 13:05:00	11.75	27.1	Fall_Laurencia
2020-09-30	1996-11-22 19:45:00	-1.688816589	Laurencia	4	1	D	Fall	Algae	1996-11-22 07:15:00	1996-11-22 19:00:00	1996-11-22 13:15:00	1996-11-22 13:05:00	11.75	27.1	Fall_Laurencia
2020-09-30	1996-11-22 20:45:00	-2.249314921	Laurencia	4	1	D	Fall	Algae	1996-11-22 07:15:00	1996-11-22 19:00:00	1996-11-22 13:15:00	1996-11-22 13:05:00	11.75	27.1	Fall_Laurencia
2020-09-30	1996-11-22 06:45:00	-0.959491679	Laurencia	5	1	D	Fall	Algae	1996-11-22 07:15:00	1996-11-22 19:00:00	1996-11-22 13:15:00	1996-11-22 13:05:00	11.75	27.1	Fall_Laurencia
2020-09-30	1996-11-22 07:15:00	-0.642461401	Laurencia	5	1	D	Fall	Algae	1996-11-22 07:15:00	1996-11-22 19:00:00	1996-11-22 13:15:00	1996-11-22 13:05:00	11.75	27.1	Fall_Laurencia
2020-09-30	1996-11-22 18:15:00	-0.412982383	Laurencia	5	1	D	Fall	Algae	1996-11-22 07:15:00	1996-11-22 19:00:00	1996-11-22 13:15:00	1996-11-22 13:05:00	11.75	27.1	Fall_Laurencia
2020-09-30	1996-11-22 19:15:00	-1.541274954	Laurencia	5	1	D	Fall	Algae	1996-11-22 07:15:00	1996-11-22 19:00:00	1996-11-22 13:15:00	1996-11-22 13:05:00	11.75	27.1	Fall_Laurencia
2020-09-30	1996-11-22 19:45:00	-1.182297627	Laurencia	5	1	D	Fall	Algae	1996-11-22 07:15:00	1996-11-22 19:00:00	1996-11-22 13:15:00	1996-11-22 13:05:00	11.75	27.1	Fall_Laurencia
2020-09-30	1996-11-22 20:15:00	-1.203794111	Laurencia	5	1	D	Fall	Algae	1996-11-22 07:15:00	1996-11-22 19:00:00	1996-11-22 13:15:00	1996-11-22 13:05:00	11.75	27.1	Fall_Laurencia
2020-09-30	1996-11-22 20:45:00	-0.959522158	Laurencia	5	1	D	Fall	Algae	1996-11-22 07:15:00	1996-11-22 19:00:00	1996-11-22 13:15:00	1996-11-22 13:05:00	11.75	27.1	Fall_Laurencia
2020-09-30	1996-11-22 06:45:00	-0.454058947	Laurencia	6	1	D	Fall	Algae	1996-11-22 07:15:00	1996-11-22 19:00:00	1996-11-22 13:15:00	1996-11-22 13:05:00	11.75	27.1	Fall_Laurencia
2020-09-30	1996-11-22 10:15:00	-0.419109596	Laurencia	6	1	D	Fall	Algae	1996-11-22 07:15:00	1996-11-22 19:00:00	1996-11-22 13:15:00	1996-11-22 13:05:00	11.75	27.1	Fall_Laurencia
2020-09-30	1996-11-22 18:45:00	-1.939121691	Laurencia	6	1	D	Fall	Algae	1996-11-22 07:15:00	1996-11-22 19:00:00	1996-11-22 13:15:00	1996-11-22 13:05:00	11.75	27.1	Fall_Laurencia
2020-09-30	1996-11-22 19:15:00	-0.692973125	Laurencia	6	1	D	Fall	Algae	1996-11-22 07:15:00	1996-11-22 19:00:00	1996-11-22 13:15:00	1996-11-22 13:05:00	11.75	27.1	Fall_Laurencia
2020-09-30	1996-11-22 19:45:00	-0.425411662	Laurencia	6	1	D	Fall	Algae	1996-11-22 07:15:00	1996-11-22 19:00:00	1996-11-22 13:15:00	1996-11-22 13:05:00	11.75	27.1	Fall_Laurencia
2020-09-30	1996-11-22 20:15:00	-0.740332095	Laurencia	6	1	D	Fall	Algae	1996-11-22 07:15:00	1996-11-22 19:00:00	1996-11-22 13:15:00	1996-11-22 13:05:00	11.75	27.1	Fall_Laurencia
2020-09-30	1996-11-22 20:45:00	-0.615561307	Laurencia	6	1	D	Fall	Algae	1996-11-22 07:15:00	1996-11-22 19:00:00	1996-11-22 13:15:00	1996-11-22 13:05:00	11.75	27.1	Fall_Laurencia
2020-10-01	1996-11-22 06:45:00	-0.61329178	Laurencia	7	1	D	Fall	Algae	1996-11-22 07:15:00	1996-11-22 19:00:00	1996-11-22 13:15:00	1996-11-22 13:05:00	11.75	27.1	Fall_Laurencia
2020-10-01	1996-11-22 08:15:00	-0.839793652	Laurencia	7	1	D	Fall	Algae	1996-11-22 07:15:00	1996-11-22 19:00:00	1996-11-22 13:15:00	1996-11-22 13:05:00	11.75	27.1	Fall_Laurencia
2020-10-01	1996-11-22 11:15:00	-2.331945778	Laurencia	7	1	D	Fall	Algae	1996-11-22 07:15:00	1996-11-22 19:00:00	1996-11-22 13:15:00	1996-11-22 13:05:00	11.75	27.1	Fall_Laurencia
2020-10-01	1996-11-22 14:15:00	-2.213644952	Laurencia	7	1	D	Fall	Algae	1996-11-22 07:15:00	1996-11-22 19:00:00	1996-11-22 13:15:00	1996-11-22 13:05:00	11.75	27.1	Fall_Laurencia
2020-10-01	1996-11-22 17:15:00	-1.236968847	Laurencia	7	1	D	Fall	Algae	1996-11-22 07:15:00	1996-11-22 19:00:00	1996-11-22 13:15:00	1996-11-22 13:05:00	11.75	27.1	Fall_Laurencia
2020-10-01	1996-11-22 18:45:00	-1.518073696	Laurencia	7	1	D	Fall	Algae	1996-11-22 07:15:00	1996-11-22 19:00:00	1996-11-22 13:15:00	1996-11-22 13:05:00	11.75	27.1	Fall_Laurencia
2020-10-01	1996-11-22 19:45:00	-0.420494333	Laurencia	7	1	D	Fall	Algae	1996-11-22 07:15:00	1996-11-22 19:00:00	1996-11-22 13:15:00	1996-11-22 13:05:00	11.75	27.1	Fall_Laurencia
2020-10-01	1996-11-22 20:45:00	-0.560473611	Laurencia	7	1	D	Fall	Algae	1996-11-22 07:15:00	1996-11-22 19:00:00	1996-11-22 13:15:00	1996-11-22 13:05:00	11.75	27.1	Fall_Laurencia
2020-10-01	1996-11-22 06:45:00	-0.813117216	Laurencia	8	1	D	Fall	Algae	1996-11-22 07:15:00	1996-11-22 19:00:00	1996-11-22 13:15:00	1996-11-22 13:05:00	11.75	27.1	Fall_Laurencia
2020-10-01	1996-11-22 07:15:00	-1.006898716	Laurencia	8	1	D	Fall	Algae	1996-11-22 07:15:00	1996-11-22 19:00:00	1996-11-22 13:15:00	1996-11-22 13:05:00	11.75	27.1	Fall_Laurencia
2020-10-01	1996-11-22 09:15:00	-2.427230325	Laurencia	8	1	D	Fall	Algae	1996-11-22 07:15:00	1996-11-22 19:00:00	1996-11-22 13:15:00	1996-11-22 13:05:00	11.75	27.1	Fall_Laurencia
2020-10-01	1996-11-22 19:15:00	-2.11892209	Laurencia	8	1	D	Fall	Algae	1996-11-22 07:15:00	1996-11-22 19:00:00	1996-11-22 13:15:00	1996-11-22 13:05:00	11.75	27.1	Fall_Laurencia
2020-10-01	1996-11-22 19:45:00	-1.500508285	Laurencia	8	1	D	Fall	Algae	1996-11-22 07:15:00	1996-11-22 19:00:00	1996-11-22 13:15:00	1996-11-22 13:05:00	11.75	27.1	Fall_Laurencia
2020-10-01	1996-11-22 20:15:00	-1.181062414	Laurencia	8	1	D	Fall	Algae	1996-11-22 07:15:00	1996-11-22 19:00:00	1996-11-22 13:15:00	1996-11-22 13:05:00	11.75	27.1	Fall_Laurencia
2020-10-01	1996-11-22 20:45:00	-1.08436894	Laurencia	8	1	D	Fall	Algae	1996-11-22 07:15:00	1996-11-22 19:00:00	1996-11-22 13:15:00	1996-11-22 13:05:00	11.75	27.1	Fall_Laurencia
2020-10-01	1996-11-22 06:45:00	-0.717276768	Laurencia	9	1	D	Fall	Algae	1996-11-22 07:15:00	1996-11-22 19:00:00	1996-11-22 13:15:00	1996-11-22 13:05:00	11.75	27.1	Fall_Laurencia
2020-10-01	1996-11-22 18:45:00	-1.689623059	Laurencia	9	1	D	Fall	Algae	1996-11-22 07:15:00	1996-11-22 19:00:00	1996-11-22 13:15:00	1996-11-22 13:05:00	11.75	27.1	Fall_Laurencia
2020-10-01	1996-11-22 19:15:00	-2.110070836	Laurencia	9	1	D	Fall	Algae	1996-11-22 07:15:00	1996-11-22 19:00:00	1996-11-22 13:15:00	1996-11-22 13:05:00	11.75	27.1	Fall_Laurencia
2020-10-01	1996-11-22 19:45:00	-1.125630506	Laurencia	9	1	D	Fall	Algae	1996-11-22 07:15:00	1996-11-22 19:00:00	1996-11-22 13:15:00	1996-11-22 13:05:00	11.75	27.1	Fall_Laurencia
2020-10-01	1996-11-22 20:15:00	-0.902763303	Laurencia	9	1	D	Fall	Algae	1996-11-22 07:15:00	1996-11-22 19:00:00	1996-11-22 13:15:00	1996-11-22 13:05:00	11.75	27.1	Fall_Laurencia
2020-10-01	1996-11-22 20:45:00	-0.86036694	Laurencia	9	1	D	Fall	Algae	1996-11-22 07:15:00	1996-11-22 19:00:00	1996-11-22 13:15:00	1996-11-22 13:05:00	11.75	27.1	Fall_Laurencia
2020-10-05	1996-11-22 07:14:00	-1.42704659	Laurencia	1	1	D	Fall	Algae	1996-11-22 07:15:00	1996-11-22 19:00:00	1996-11-22 13:15:00	1996-11-22 13:05:00	11.75	27.1	Fall_Laurencia
2020-10-05	1996-11-22 12:15:00	-2.435688922	Laurencia	1	1	D	Fall	Algae	1996-11-22 07:15:00	1996-11-22 19:00:00	1996-11-22 13:15:00	1996-11-22 13:05:00	11.75	27.1	Fall_Laurencia
2020-10-05	1996-11-22 18:14:00	-1.84547018	Laurencia	1	1	D	Fall	Algae	1996-11-22 07:15:00	1996-11-22 19:00:00	1996-11-22 13:15:00	1996-11-22 13:05:00	11.75	27.1	Fall_Laurencia
2020-10-05	1996-11-22 18:52:00	-2.563039315	Laurencia	1	1	D	Fall	Algae	1996-11-22 07:15:00	1996-11-22 19:00:00	1996-11-22 13:15:00	1996-11-22 13:05:00	11.75	27.1	Fall_Laurencia
2020-10-05	1996-11-22 19:17:00	-1.274989565	Laurencia	1	1	D	Fall	Algae	1996-11-22 07:15:00	1996-11-22 19:00:00	1996-11-22 13:15:00	1996-11-22 13:05:00	11.75	27.1	Fall_Laurencia
2020-10-05	1996-11-22 19:44:00	-0.736043029	Laurencia	1	1	D	Fall	Algae	1996-11-22 07:15:00	1996-11-22 19:00:00	1996-11-22 13:15:00	1996-11-22 13:05:00	11.75	27.1	Fall_Laurencia
2020-10-05	1996-11-22 20:14:00	-1.068021965	Laurencia	1	1	D	Fall	Algae	1996-11-22 07:15:00	1996-11-22 19:00:00	1996-11-22 13:15:00	1996-11-22 13:05:00	11.75	27.1	Fall_Laurencia
2020-10-05	1996-11-22 20:46:00	-0.617340118	Laurencia	1	1	D	Fall	Algae	1996-11-22 07:15:00	1996-11-22 19:00:00	1996-11-22 13:15:00	1996-11-22 13:05:00	11.75	27.1	Fall_Laurencia
2020-10-05	1996-11-22 06:53:00	-0.662803019	Laurencia	2	1	D	Fall	Algae	1996-11-22 07:15:00	1996-11-22 19:00:00	1996-11-22 13:15:00	1996-11-22 13:05:00	11.75	27.1	Fall_Laurencia
2020-10-05	1996-11-22 18:52:00	-2.388194499	Laurencia	2	1	D	Fall	Algae	1996-11-22 07:15:00	1996-11-22 19:00:00	1996-11-22 13:15:00	1996-11-22 13:05:00	11.75	27.1	Fall_Laurencia
2020-10-05	1996-11-22 19:17:00	-0.516672494	Laurencia	2	1	D	Fall	Algae	1996-11-22 07:15:00	1996-11-22 19:00:00	1996-11-22 13:15:00	1996-11-22 13:05:00	11.75	27.1	Fall_Laurencia
2020-10-05	1996-11-22 19:44:00	-0.449968462	Laurencia	2	1	D	Fall	Algae	1996-11-22 07:15:00	1996-11-22 19:00:00	1996-11-22 13:15:00	1996-11-22 13:05:00	11.75	27.1	Fall_Laurencia
2020-10-05	1996-11-22 20:14:00	-0.51772601	Laurencia	2	1	D	Fall	Algae	1996-11-22 07:15:00	1996-11-22 19:00:00	1996-11-22 13:15:00	1996-11-22 13:05:00	11.75	27.1	Fall_Laurencia
2020-10-05	1996-11-22 20:46:00	-0.446440453	Laurencia	2	1	D	Fall	Algae	1996-11-22 07:15:00	1996-11-22 19:00:00	1996-11-22 13:15:00	1996-11-22 13:05:00	11.75	27.1	Fall_Laurencia
2020-10-05	1996-11-22 06:53:00	-0.609860556	Laurencia	3	1	D	Fall	Algae	1996-11-22 07:15:00	1996-11-22 19:00:00	1996-11-22 13:15:00	1996-11-22 13:05:00	11.75	27.1	Fall_Laurencia
2020-10-05	1996-11-22 07:14:00	-0.507366499	Laurencia	3	1	D	Fall	Algae	1996-11-22 07:15:00	1996-11-22 19:00:00	1996-11-22 13:15:00	1996-11-22 13:05:00	11.75	27.1	Fall_Laurencia
2020-10-05	1996-11-22 08:14:00	-0.402276214	Laurencia	3	1	D	Fall	Algae	1996-11-22 07:15:00	1996-11-22 19:00:00	1996-11-22 13:15:00	1996-11-22 13:05:00	11.75	27.1	Fall_Laurencia
2020-10-05	1996-11-22 17:14:00	-1.101112736	Laurencia	3	1	D	Fall	Algae	1996-11-22 07:15:00	1996-11-22 19:00:00	1996-11-22 13:15:00	1996-11-22 13:05:00	11.75	27.1	Fall_Laurencia
2020-10-06	1996-11-22 06:53:00	-1.630623345	Laurencia	4	2	D	Fall	Algae	1996-11-22 07:15:00	1996-11-22 19:00:00	1996-11-22 13:15:00	1996-11-22 13:05:00	11.75	27.1	Fall_Laurencia
2020-10-06	1996-11-22 07:14:00	-1.389700758	Laurencia	4	2	D	Fall	Algae	1996-11-22 07:15:00	1996-11-22 19:00:00	1996-11-22 13:15:00	1996-11-22 13:05:00	11.75	27.1	Fall_Laurencia
2020-10-06	1996-11-22 07:42:00	-1.624452393	Laurencia	4	2	D	Fall	Algae	1996-11-22 07:15:00	1996-11-22 19:00:00	1996-11-22 13:15:00	1996-11-22 13:05:00	11.75	27.1	Fall_Laurencia
2020-10-06	1996-11-22 09:14:00	-0.772000062	Laurencia	4	2	D	Fall	Algae	1996-11-22 07:15:00	1996-11-22 19:00:00	1996-11-22 13:15:00	1996-11-22 13:05:00	11.75	27.1	Fall_Laurencia
2020-10-06	1996-11-22 12:15:00	-1.513394373	Laurencia	4	2	D	Fall	Algae	1996-11-22 07:15:00	1996-11-22 19:00:00	1996-11-22 13:15:00	1996-11-22 13:05:00	11.75	27.1	Fall_Laurencia
2020-10-06	1996-11-22 16:14:00	-1.630676918	Laurencia	4	2	D	Fall	Algae	1996-11-22 07:15:00	1996-11-22 19:00:00	1996-11-22 13:15:00	1996-11-22 13:05:00	11.75	27.1	Fall_Laurencia
2020-10-06	1996-11-22 19:17:00	-2.097079528	Laurencia	4	2	D	Fall	Algae	1996-11-22 07:15:00	1996-11-22 19:00:00	1996-11-22 13:15:00	1996-11-22 13:05:00	11.75	27.1	Fall_Laurencia
2020-10-06	1996-11-22 19:44:00	-1.649388013	Laurencia	4	2	D	Fall	Algae	1996-11-22 07:15:00	1996-11-22 19:00:00	1996-11-22 13:15:00	1996-11-22 13:05:00	11.75	27.1	Fall_Laurencia
2020-10-06	1996-11-22 20:14:00	-1.333286963	Laurencia	4	2	D	Fall	Algae	1996-11-22 07:15:00	1996-11-22 19:00:00	1996-11-22 13:15:00	1996-11-22 13:05:00	11.75	27.1	Fall_Laurencia
2020-10-06	1996-11-22 20:46:00	-1.12103708	Laurencia	4	2	D	Fall	Algae	1996-11-22 07:15:00	1996-11-22 19:00:00	1996-11-22 13:15:00	1996-11-22 13:05:00	11.75	27.1	Fall_Laurencia
2020-10-06	1996-11-22 06:53:00	-1.305623721	Laurencia	4	2	D	Fall	Algae	1996-11-22 07:15:00	1996-11-22 19:00:00	1996-11-22 13:15:00	1996-11-22 13:05:00	11.75	27.1	Fall_Laurencia
2020-10-06	1996-11-22 07:14:00	-1.161715957	Laurencia	4	2	D	Fall	Algae	1996-11-22 07:15:00	1996-11-22 19:00:00	1996-11-22 13:15:00	1996-11-22 13:05:00	11.75	27.1	Fall_Laurencia
2020-10-06	1996-11-22 07:42:00	-0.782161133	Laurencia	5	2	D	Fall	Algae	1996-11-22 07:15:00	1996-11-22 19:00:00	1996-11-22 13:15:00	1996-11-22 13:05:00	11.75	27.1	Fall_Laurencia
2020-10-06	1996-11-22 08:14:00	-0.456522774	Laurencia	5	2	D	Fall	Algae	1996-11-22 07:15:00	1996-11-22 19:00:00	1996-11-22 13:15:00	1996-11-22 13:05:00	11.75	27.1	Fall_Laurencia
2020-10-06	1996-11-22 11:14:00	-0.723462474	Laurencia	5	2	D	Fall	Algae	1996-11-22 07:15:00	1996-11-22 19:00:00	1996-11-22 13:15:00	1996-11-22 13:05:00	11.75	27.1	Fall_Laurencia
2020-10-06	1996-11-22 15:50:00	-2.205612364	Laurencia	5	2	D	Fall	Algae	1996-11-22 07:15:00	1996-11-22 19:00:00	1996-11-22 13:15:00	1996-11-22 13:05:00	11.75	27.1	Fall_Laurencia
2020-10-06	1996-11-22 18:14:00	-1.044064099	Laurencia	5	2	D	Fall	Algae	1996-11-22 07:15:00	1996-11-22 19:00:00	1996-11-22 13:15:00	1996-11-22 13:05:00	11.75	27.1	Fall_Laurencia
2020-10-06	1996-11-22 06:53:00	-1.533097107	Laurencia	5	2	D	Fall	Algae	1996-11-22 07:15:00	1996-11-22 19:00:00	1996-11-22 13:15:00	1996-11-22 13:05:00	11.75	27.1	Fall_Laurencia
2020-10-06	1996-11-22 07:14:00	-0.677012366	Laurencia	5	2	D	Fall	Algae	1996-11-22 07:15:00	1996-11-22 19:00:00	1996-11-22 13:15:00	1996-11-22 13:05:00	11.75	27.1	Fall_Laurencia
2020-10-06	1996-11-22 07:42:00	-1.204380568	Laurencia	5	2	D	Fall	Algae	1996-11-22 07:15:00	1996-11-22 19:00:00	1996-11-22 13:15:00	1996-11-22 13:05:00	11.75	27.1	Fall_Laurencia
2020-10-06	1996-11-22 08:14:00	-1.033188207	Laurencia	5	2	D	Fall	Algae	1996-11-22 07:15:00	1996-11-22 19:00:00	1996-11-22 13:15:00	1996-11-22 13:05:00	11.75	27.1	Fall_Laurencia
2020-10-06	1996-11-22 08:49:00	-1.748792737	Laurencia	6	2	D	Fall	Algae	1996-11-22 07:15:00	1996-11-22 19:00:00	1996-11-22 13:15:00	1996-11-22 13:05:00	11.75	27.1	Fall_Laurencia
2020-10-06	1996-11-22 09:14:00	-1.052464651	Laurencia	6	2	D	Fall	Algae	1996-11-22 07:15:00	1996-11-22 19:00:00	1996-11-22 13:15:00	1996-11-22 13:05:00	11.75	27.1	Fall_Laurencia
2020-10-06	1996-11-22 10:14:00	-1.161310815	Laurencia	6	2	D	Fall	Algae	1996-11-22 07:15:00	1996-11-22 19:00:00	1996-11-22 13:15:00	1996-11-22 13:05:00	11.75	27.1	Fall_Laurencia
2020-10-06	1996-11-22 14:50:00	-1.304733205	Laurencia	6	2	D	Fall	Algae	1996-11-22 07:15:00	1996-11-22 19:00:00	1996-11-22 13:15:00	1996-11-22 13:05:00	11.75	27.1	Fall_Laurencia
2020-10-06	1996-11-22 20:14:00	-1.357264267	Laurencia	6	2	D	Fall	Algae	1996-11-22 07:15:00	1996-11-22 19:00:00	1996-11-22 13:15:00	1996-11-22 13:05:00	11.75	27.1	Fall_Laurencia
2020-10-06	1996-11-22 07:14:00	-1.460376065	Laurencia	6	2	D	Fall	Algae	1996-11-22 07:15:00	1996-11-22 19:00:00	1996-11-22 13:15:00	1996-11-22 13:05:00	11.75	27.1	Fall_Laurencia
2020-10-06	1996-11-22 07:42:00	-1.32106333	Laurencia	6	2	D	Fall	Algae	1996-11-22 07:15:00	1996-11-22 19:00:00	1996-11-22 13:15:00	1996-11-22 13:05:00	11.75	27.1	Fall_Laurencia
2020-10-06	1996-11-22 08:14:00	-1.32174229	Laurencia	6	2	D	Fall	Algae	1996-11-22 07:15:00	1996-11-22 19:00:00	1996-11-22 13:15:00	1996-11-22 13:05:00	11.75	27.1	Fall_Laurencia
2020-10-06	1996-11-22 08:49:00	-1.097628883	Laurencia	6	2	D	Fall	Algae	1996-11-22 07:15:00	1996-11-22 19:00:00	1996-11-22 13:15:00	1996-11-22 13:05:00	11.75	27.1	Fall_Laurencia
2020-10-06	1996-11-22 09:14:00	-1.053546377	Laurencia	6	2	D	Fall	Algae	1996-11-22 07:15:00	1996-11-22 19:00:00	1996-11-22 13:15:00	1996-11-22 13:05:00	11.75	27.1	Fall_Laurencia
2020-10-07	1996-11-22 09:44:00	-1.317941166	Laurencia	7	2	D	Fall	Algae	1996-11-22 07:15:00	1996-11-22 19:00:00	1996-11-22 13:15:00	1996-11-22 13:05:00	11.75	27.1	Fall_Laurencia
2020-10-07	1996-11-22 12:15:00	-1.086646135	Laurencia	7	2	D	Fall	Algae	1996-11-22 07:15:00	1996-11-22 19:00:00	1996-11-22 13:15:00	1996-11-22 13:05:00	11.75	27.1	Fall_Laurencia
2020-10-07	1996-11-22 19:15:00	-2.007859928	Laurencia	7	2	D	Fall	Algae	1996-11-22 07:15:00	1996-11-22 19:00:00	1996-11-22 13:15:00	1996-11-22 13:05:00	11.75	27.1	Fall_Laurencia
2020-10-07	1996-11-22 19:45:00	-1.116893635	Laurencia	7	2	D	Fall	Algae	1996-11-22 07:15:00	1996-11-22 19:00:00	1996-11-22 13:15:00	1996-11-22 13:05:00	11.75	27.1	Fall_Laurencia
2020-10-07	1996-11-22 20:15:00	-1.092010933	Laurencia	7	2	D	Fall	Algae	1996-11-22 07:15:00	1996-11-22 19:00:00	1996-11-22 13:15:00	1996-11-22 13:05:00	11.75	27.1	Fall_Laurencia
2020-10-07	1996-11-22 20:45:00	-0.9935891	Laurencia	7	2	D	Fall	Algae	1996-11-22 07:15:00	1996-11-22 19:00:00	1996-11-22 13:15:00	1996-11-22 13:05:00	11.75	27.1	Fall_Laurencia
2020-10-07	1996-11-22 06:45:00	-2.058567439	Laurencia	8	2	D	Fall	Algae	1996-11-22 07:15:00	1996-11-22 19:00:00	1996-11-22 13:15:00	1996-11-22 13:05:00	11.75	27.1	Fall_Laurencia
2020-10-07	1996-11-22 07:15:00	-1.771912244	Laurencia	8	2	D	Fall	Algae	1996-11-22 07:15:00	1996-11-22 19:00:00	1996-11-22 13:15:00	1996-11-22 13:05:00	11.75	27.1	Fall_Laurencia
2020-10-07	1996-11-22 10:15:00	-2.146048595	Laurencia	8	2	D	Fall	Algae	1996-11-22 07:15:00	1996-11-22 19:00:00	1996-11-22 13:15:00	1996-11-22 13:05:00	11.75	27.1	Fall_Laurencia
2020-10-07	1996-11-22 13:15:00	-2.731667106	Laurencia	8	2	D	Fall	Algae	1996-11-22 07:15:00	1996-11-22 19:00:00	1996-11-22 13:15:00	1996-11-22 13:05:00	11.75	27.1	Fall_Laurencia
2020-10-07	1996-11-22 16:15:00	-2.285792784	Laurencia	8	2	D	Fall	Algae	1996-11-22 07:15:00	1996-11-22 19:00:00	1996-11-22 13:15:00	1996-11-22 13:05:00	11.75	27.1	Fall_Laurencia
2020-10-07	1996-11-22 19:15:00	-2.207896209	Laurencia	8	2	D	Fall	Algae	1996-11-22 07:15:00	1996-11-22 19:00:00	1996-11-22 13:15:00	1996-11-22 13:05:00	11.75	27.1	Fall_Laurencia
2020-10-07	1996-11-22 19:45:00	-1.416090614	Laurencia	8	2	D	Fall	Algae	1996-11-22 07:15:00	1996-11-22 19:00:00	1996-11-22 13:15:00	1996-11-22 13:05:00	11.75	27.1	Fall_Laurencia
2020-10-07	1996-11-22 20:15:00	-1.311277016	Laurencia	8	2	D	Fall	Algae	1996-11-22 07:15:00	1996-11-22 19:00:00	1996-11-22 13:15:00	1996-11-22 13:05:00	11.75	27.1	Fall_Laurencia
2020-10-07	1996-11-22 20:45:00	-1.408286781	Laurencia	8	2	D	Fall	Algae	1996-11-22 07:15:00	1996-11-22 19:00:00	1996-11-22 13:15:00	1996-11-22 13:05:00	11.75	27.1	Fall_Laurencia
2020-10-07	1996-11-22 06:45:00	-1.624728915	Laurencia	9	2	D	Fall	Algae	1996-11-22 07:15:00	1996-11-22 19:00:00	1996-11-22 13:15:00	1996-11-22 13:05:00	11.75	27.1	Fall_Laurencia
2020-10-07	1996-11-22 07:15:00	-1.372513185	Laurencia	9	2	D	Fall	Algae	1996-11-22 07:15:00	1996-11-22 19:00:00	1996-11-22 13:15:00	1996-11-22 13:05:00	11.75	27.1	Fall_Laurencia
2020-10-07	1996-11-22 08:15:00	-1.101812964	Laurencia	9	2	D	Fall	Algae	1996-11-22 07:15:00	1996-11-22 19:00:00	1996-11-22 13:15:00	1996-11-22 13:05:00	11.75	27.1	Fall_Laurencia
2020-10-07	1996-11-22 11:15:00	-2.184641197	Laurencia	9	2	D	Fall	Algae	1996-11-22 07:15:00	1996-11-22 19:00:00	1996-11-22 13:15:00	1996-11-22 13:05:00	11.75	27.1	Fall_Laurencia
2020-10-07	1996-11-22 14:15:00	-1.892548655	Laurencia	9	2	D	Fall	Algae	1996-11-22 07:15:00	1996-11-22 19:00:00	1996-11-22 13:15:00	1996-11-22 13:05:00	11.75	27.1	Fall_Laurencia
2020-10-07	1996-11-22 17:15:00	-1.869117283	Laurencia	9	2	D	Fall	Algae	1996-11-22 07:15:00	1996-11-22 19:00:00	1996-11-22 13:15:00	1996-11-22 13:05:00	11.75	27.1	Fall_Laurencia
2020-10-07	1996-11-22 18:45:00	-1.593701093	Laurencia	9	2	D	Fall	Algae	1996-11-22 07:15:00	1996-11-22 19:00:00	1996-11-22 13:15:00	1996-11-22 13:05:00	11.75	27.1	Fall_Laurencia
2020-10-07	1996-11-22 19:15:00	-2.207896209	Laurencia	9	2	D	Fall	Algae	1996-11-22 07:15:00	1996-11-22 19:00:00	1996-11-22 13:15:00	1996-11-22 13:05:00	11.75	27.1	Fall_Laurencia
2020-10-07	1996-11-22 19:45:00	-1.416090614	Laurencia	9	2	D	Fall	Algae	1996-11-22 07:15:00	1996-11-22 19:00:00	1996-11-22 13:15:00	1996-11-22 13:05:00	11.75	27.1	Fall_Laurencia
2020-10-07	1996-11-22 20:15:00	-1.311277016	Laurencia	9	2	D	Fall	Algae	1996-11-22 07:15:00	1996-11-22 19:00:00	1996-11-22 13:15:00	1996-11-22 13:05:00	11.75	27.1	Fall_Laurencia
2020-10-07	1996-11-22 20:45:00	-1.408286781	Laurencia	9	2	D	Fall	Algae	1996-11-22 07:15:00	1996-11-22 19:00:00	1996-11-22 13:15:00	1996-11-22 13:05:00	11.75	27.1	Fall_Laurencia
2020-10-10	1996-11-22 06:45:00	-1.207654742	Laurencia	1	2	D	Fall	Algae	1996-11-22 07:15:00	1996-11-22 19:00:00	1996-11-22 13:15:00	1996-11-22 13:05:00	11.75	27.1	Fall_Laurencia
2020-10-10	1996-11-22 07:15:00	-0.858536494	Laurencia	1	2	D	Fall	Algae	1996-11-22 07:15:00	1996-11-22 19:00:00	1996-11-22 13:15:00	1996-11-22 13:05:00	11.75	27.1	Fall_Laurencia
2020-10-10	1996-11-22 10:15:00	-0.910106677	Laurencia	1	2	D	Fall	Algae	1996-11-22 07:15:00	1996-11-22 19:00:00	1996-11-22 13:15:00	1996-11-22 13:05:00	11.75	27.1	Fall_Laurencia
2020-10-10	1996-11-22 13:15:00	-1.807308009	Laurencia	1	2	D	Fall	Algae	1996-11-22 07:15:00	1996-11-22 19:00:00	1996-11-22 13:15:00	1996-11-22 13:05:00	11.75	27.1	Fall_Laurencia
2020-10-10	1996-11-22 16:15:00	-2.667563673	Laurencia	1	2	D	Fall	Algae	1996-11-22 07:15:00	1996-11-22 19:00:00	1996-11-22 13:15:00	1996-11-22 13:05:00	11.75	27.1	Fall_Laurencia
2020-10-10	1996-11-22 18:45:00	-2.408182691	Laurencia	1	2	D	Fall	Algae	1996-11-22 07:15:00	1996-11-22 19:00:00	1996-11-22 13:15:00	1996-11-22 13:05:00	11.75	27.1	Fall_Laurencia
2020-10-10	1996-11-22 19:15:00	-1.160196376	Laurencia	1	2	D	Fall	Algae	1996-11-22 07:15:00	1996-11-22 19:00:00	1996-11-22 13:15:00	1996-11-22 13:05:00	11.75	27.1	Fall_Laurencia
2020-10-10	1996-11-22 19:45:00	-0.763587991	Laurencia	1	2	D	Fall	Algae	1996-11-22 07:15:00	1996-11-22 19:00:00	1996-11-22 13:15:00	1996-11-22 13:05:00	11.75	27.1	Fall_Laurencia
2020-10-10	1996-11-22 20:15:00	-1.007942	Laurencia	1	2	D	Fall	Algae	1996-11-22 07:15:00	1996-11-22 19:00:00	1996-11-22 13:15:00	1996-11-22 13:05:00	11.75	27.1	Fall_Laurencia
2020-10-10	1996-11-22 20:45:00	-0.877668024	Laurencia	1	2	D	Fall	Algae	1996-11-22 07:15:00	1996-11-22 19:00:00	1996-11-22 13:15:00	1996-11-22 13:05:00	11.75	27.1	Fall_Laurencia
2020-10-10	1996-11-22 06:45:00	-0.836049023	Laurencia	2	2	D	Fall	Algae	1996-11-22 07:15:00	1996-11-22 19:00:00	1996-11-22 13:15:00	1996-11-22 13:05:00	11.75	27.1	Fall_Laurencia
2020-10-10	1996-11-22 07:15:00	-0.963452958	Laurencia	2	2	D	Fall	Algae	1996-11-22 07:15:00	1996-11-22 19:00:00	1996-11-22 13:15:00	1996-11-22 13:05:00	11.75	27.1	Fall_Laurencia
2020-10-10	1996-11-22 08:15:00	-0.792646387	Laurencia	2	2	D	Fall	Algae	1996-11-22 07:15:00	1996-11-22 19:00:00	1996-11-22 13:15:00	1996-11-22 13:05:00	11.75	27.1	Fall_Laurencia
2020-10-10	1996-11-22 11:15:00	-0.922208333	Laurencia	2	2	D	Fall	Algae	1996-11-22 07:15:00	1996-11-22 19:00:00	1996-11-22 13:15:00	1996-11-22 13:05:00	11.75	27.1	Fall_Laurencia
2020-10-10	1996-11-22 14:15:00	-2.069853957	Laurencia	2	2	D	Fall	Algae	1996-11-22 07:15:00	1996-11-22 19:00:00	1996-11-22 13:15:00	1996-11-22 13:05:00	11.75	27.1	Fall_Laurencia
2020-10-10	1996-11-22 17:15:00	-1.294013058	Laurencia	2	2	D	Fall	Algae	1996-11-22 07:15:00	1996-11-22 19:00:00	1996-11-22 13:15:00	1996-11-22 13:05:00	11.75	27.1	Fall_Laurencia
2020-10-10	1996-11-22 18:45:00	-1.181692585	Laurencia	2	2	D	Fall	Algae	1996-11-22 07:15:00	1996-11-22 19:00:00	1996-11-22 13:15:00	1996-11-22 13:05:00	11.75	27.1	Fall_Laurencia
2020-10-10	1996-11-22 19:15:00	-0.922950594	Laurencia	2	2	D	Fall	Algae	1996-11-22 07:15:00	1996-11-22 19:00:00	1996-11-22 13:15:00	1996-11-22 13:05:00	11.75	27.1	Fall_Laurencia
2020-10-10	1996-11-22 19:45:00	-0.894923205	Laurencia	2	2	D	Fall	Algae	1996-11-22 07:15:00	1996-11-22 19:00:00	1996-11-22 13:15:00	1996-11-22 13:05:00	11.75	27.1	Fall_Laurencia
2020-10-10	1996-11-22 20:15:00	-0.958065517	Laurencia	2	2	D	Fall	Algae	1996-11-22 07:15:00	1996-11-22 19:00:00	1996-11-22 13:15:00	1996-11-22 13:05:00	11.75	27.1	Fall_Laurencia
2020-10-10	1996-11-22 20:45:00	-0.882167688	Laurencia	2	2	D	Fall	Algae	1996-11-22 07:15:00	1996-11-22 19:00:00	1996-11-22 13:15:00	1996-11-22 13:05:00	11.75	27.1	Fall_Laurencia
2020-10-10	1996-11-22 06:45:00	-1.626193222	Laurencia	3	2	D	Fall	Algae	1996-11-22 07:15:00	1996-11-22 19:00:00	1996-11-22 13:15:00	1996-11-22 13:05:00	11.75	27.1	Fall_Laurencia
2020-10-10	1996-11-22 07:15:00	-0.864759517	Laurencia	3	2	D	Fall	Algae	1996-11-22 07:15:00	1996-11-22 19:00:00	1996-11-22 13:15:00	1996-11-22 13:05:00	11.75	27.1	Fall_Laurencia
2020-10-10	1996-11-22 09:15:00	-1.107570339	Laurencia	3	2	D	Fall	Algae	1996-11-22 07:15:00	1996-11-22 19:00:00	1996-11-22 13:15:00	1996-11-22 13:05:00	11.75	27.1	Fall_Laurencia
2020-10-10	1996-11-22 12:15:00	-1.962535321	Laurencia	3	2	D	Fall	Algae	1996-11-22 07:15:00	1996-11-22 19:00:00	1996-11-22 13:15:00	1996-11-22 13:05:00	11.75	27.1	Fall_Laurencia
2020-10-10	1996-11-22 15:15:00	-1.39888634	Laurencia	3	2	D	Fall	Algae	1996-11-22 07:15:00	1996-11-22 19:00:00	1996-11-22 13:15:00	1996-11-22 13:05:00	11.75	27.1	Fall_Laurencia
2020-10-10	1996-11-22 18:15:00	-0.871406445	Laurencia	3	2	D	Fall	Algae	1996-11-22 07:15:00	1996-11-22 19:00:00	1996-11-22 13:15:00	1996-11-22 13:05:00	11.75	27.1	Fall_Laurencia
2020-10-10	1996-11-22 19:15:00	-1.980627003	Laurencia	3	2	D	Fall	Algae	1996-11-22 07:15:00	1996-11-22 19:00:00	1996-11-22 13:15:00	1996-11-22 13:05:00	11.75	27.1	Fall_Laurencia
2020-10-10	1996-11-22 19:45:00	-1.119047133	Laurencia	3	2	D	Fall	Algae	1996-11-22 07:15:00	1996-11-22 19:00:00	1996-11-22 13:15:00	1996-11-22 13:05:00	11.75	27.1	Fall_Laurencia
2020-10-10	1996-11-22 20:15:00	-0.849529232	Laurencia	3	2	D	Fall	Algae	1996-11-22 07:15:00	1996-11-22 19:00:00	1996-11-22 13:15:00	1996-11-22 13:05:00	11.75	27.1	Fall_Laurencia
2020-10-10	1996-11-22 20:45:00	-0.976562508	Laurencia	3	2	D	Fall	Algae	1996-11-22 07:15:00	1996-11-22 19:00:00	1996-11-22 13:15:00	1996-11-22 13:05:00	11.75	27.1	Fall_Laurencia
2020-10-13	1996-11-22 06:45:00	-0.845314754	Laurencia	4	3	D	Fall	Algae	1996-11-22 07:15:00	1996-11-22 19:00:00	1996-11-22 13:15:00	1996-11-22 13:05:00	11.75	27.1	Fall_Laurencia
2020-10-13	1996-11-22 07:15:00	-0.588558032	Laurencia	4	3	D	Fall	Algae	1996-11-22 07:15:00	1996-11-22 19:00:00	1996-11-22 13:15:00	1996-11-22 13:05:00	11.75	27.1	Fall_Laurencia
2020-10-13	1996-11-22 07:45:00	-1.281613207	Laurencia	4	3	D	Fall	Algae	1996-11-22 07:15:00	1996-11-22 19:00:00	1996-11-22 13:15:00	1996-11-22 13:05:00	11.75	27.1	Fall_Laurencia
2020-10-13	1996-11-22 10:15:00	-0.957786771	Laurencia	4	3	D	Fall	Algae	1996-11-22 07:15:00	1996-11-22 19:00:00	1996-11-22 13:15:00	1996-11-22 13:05:00	11.75	27.1	Fall_Laurencia
2020-10-13	1996-11-22 13:15:00	-1.663323711	Laurencia	4	3	D	Fall	Algae	1996-11-22 07:15:00	1996-11-22 19:00:00	1996-11-22 13:15:00	1996-11-22 13:05:00	11.75	27.1	Fall_Laurencia
2020-10-13	1996-11-22 16:15:00	-2.031354509	Laurencia	4	3	D	Fall	Algae	1996-11-22 07:15:00	1996-11-22 19:00:00	1996-11-22 13:15:00	1996-11-22 13:05:00	11.75	27.1	Fall_Laurencia
2020-10-13	1996-11-22 18:45:00	-1.414561753	Laurencia	4	3	D	Fall	Algae	1996-11-22 07:15:00	1996-11-22 19:00:00	1996-11-22 13:15:00	1996-11-22 13:05:00	11.75	27.1	Fall_Laurencia
2020-10-13	1996-11-22 19:15:00	-0.618588543	Laurencia	4	3	D	Fall	Algae	1996-11-22 07:15:00	1996-11-22 19:00:00	1996-11-22 13:15:00	1996-11-22 13:05:00	11.75	27.1	Fall_Laurencia
2020-10-13	1996-11-22 19:45:00	-0.974095873	Laurencia	4	3	D	Fall	Algae	1996-11-22 07:15:00	1996-11-22 19:00:00	1996-11-22 13:15:00	1996-11-22 13:05:00	11.75	27.1	Fall_Laurencia
2020-10-13	1996-11-22 20:15:00	-0.961440532	Laurencia	4	3	D	Fall	Algae	1996-11-22 07:15:00	1996-11-22 19:00:00	1996-11-22 13:15:00	1996-11-22 13:05:00	11.75	27.1	Fall_Laurencia
2020-10-13	1996-11-22 20:45:00	-0.706927974	Laurencia	4	3	D	Fall	Algae	1996-11-22 07:15:00	1996-11-22 19:00:00	1996-11-22 13:15:00	1996-11-22 13:05:00	11.75	27.1	Fall_Laurencia
2020-10-13	1996-11-22 07:15:00	-1.320070562	Laurencia	5	3	D	Fall	Algae	1996-11-22 07:15:00	1996-11-22 19:00:00	1996-11-22 13:15:00	1996-11-22 13:05:00	11.75	27.1	Fall_Laurencia
2020-10-13	1996-11-22 07:45:00	-0.53104404	Laurencia	5	3	D	Fall	Algae	1996-11-22 07:15:00	1996-11-22 19:00:00	1996-11-22 13:15:00	1996-11-22 13:05:00	11.75	27.1	Fall_Laurencia
2020-10-13	1996-11-22 08:15:00	-1.146630703	Laurencia	5	3	D	Fall	Algae	1996-11-22 07:15:00	1996-11-22 19:00:00	1996-11-22 13:15:00	1996-11-22 13:05:00	11.75	27.1	Fall_Laurencia
2020-10-13	1996-11-22 11:15:00	-2.431856501	Laurencia	5	3	D	Fall	Algae	1996-11-22 07:15:00	1996-11-22 19:00:00	1996-11-22 13:15:00	1996-11-22 13:05:00	11.75	27.1	Fall_Laurencia
2020-10-13	1996-11-22 14:15:00	-2.235025495	Laurencia	5	3	D	Fall	Algae	1996-11-22 07:15:00	1996-11-22 19:00:00	1996-11-22 13:15:00	1996-11-22 13:05:00	11.75	27.1	Fall_Laurencia
2020-10-13	1996-11-22 17:15:00	-2.653979996	Laurencia	5	3	D	Fall	Algae	1996-11-22 07:15:00	1996-11-22 19:00:00	1996-11-22 13:15:00	1996-11-22 13:05:00	11.75	27.1	Fall_Laurencia
2020-10-13	1996-11-22 18:45:00	-0.498907881	Laurencia	5	3	D	Fall	Algae	1996-11-22 07:15:00	1996-11-22 19:00:00	1996-11-22 13:15:00	1996-11-22 13:05:00	11.75	27.1	Fall_Laurencia
2020-10-13	1996-11-22 19:15:00	-0.762081714	Laurencia	5	3	D	Fall	Algae	1996-11-22 07:15:00	1996-11-22 19:00:00	1996-11-22 13:15:00	1996-11-22 13:05:00	11.75	27.1	Fall_Laurencia
2020-10-13	1996-11-22 19:45:00	-0.385656666	Laurencia	5	3	D	Fall	Algae	1996-11-22 07:15:00	1996-11-22 19:00:00	1996-11-22 13:15:00	1996-11-22 13:05:00	11.75	27.1	Fall_Laurencia
2020-10-13	1996-11-22 20:15:00	-1.988485108	Laurencia	5	3	D	Fall	Algae	1996-11-22 07:15:00	1996-11-22 19:00:00	1996-11-22 13:15:00	1996-11-22 13:05:00	11.75	27.1	Fall_Laurencia
2020-10-13	1996-11-22 20:45:00	-0.961528175	Laurencia	5	3	D	Fall	Algae	1996-11-22 07:15:00	1996-11-22 19:00:00	1996-11-22 13:15:00	1996-11-22 13:05:00	11.75	27.1	Fall_Laurencia
2020-10-13	1996-11-22 06:45:00	-0.421611216	Laurencia	6	3	D	Fall	Algae	1996-11-22 07:15:00	1996-11-22 19:00:00	1996-11-22 13:15:00	1996-11-22 13:05:00	11.75	27.1	Fall_Laurencia
2020-10-13	1996-11-22 07:15:00	-0.648205928	Laurencia	6	3	D	Fall	Algae	1996-11-22 07:15:00	1996-11-22 19:00:00	1996-11-22 13:15:00	1996-11-22 13:05:00	11.75	27.1	Fall_Laurencia
2020-10-13	1996-11-22 07:45:00	-0.479240495	Laurencia	6	3	D	Fall	Algae	1996-11-22 07:15:00	1996-11-22 19:00:00	1996-11-22 13:15:00	1996-11-22 13:05:00	11.75	27.1	Fall_Laurencia
2020-10-13	1996-11-22 09:15:00	-0.804321004	Laurencia	6	3	D	Fall	Algae	1996-11-22 07:15:00	1996-11-22 19:00:00	1996-11-22 13:15:00	1996-11-22 13:05:00	11.75	27.1	Fall_Laurencia
2020-10-13	1996-11-22 15:15:00	-1.487512222	Laurencia	6	3	D	Fall	Algae	1996-11-22 07:15:00	1996-11-22 19:00:00	1996-11-22 13:15:00	1996-11-22 13:05:00	11.75	27.1	Fall_Laurencia
2020-10-13	1996-11-22 18:45:00	-2.185586488	Laurencia	6	3	D	Fall	Algae	1996-11-22 07:15:00	1996-11-22 19:00:00	1996-11-22 13:15:00	1996-11-22 13:05:00	11.75	27.1	Fall_Laurencia
2020-10-13	1996-11-22 19:15:00	-1.170332552	Laurencia	6	3	D	Fall	Algae	1996-11-22 07:15:00	1996-11-22 19:00:00	1996-11-22 13:15:00	1996-11-22 13:05:00	11.75	27.1	Fall_Laurencia
2020-10-13	1996-11-22 19:45:00	-2.021140485	Laurencia	6	3	D	Fall	Algae	1996-11-22 07:15:00	1996-11-22 19:00:00	1996-11-22 13:15:00	1996-11-22 13:05:00	11.75	27.1	Fall_Laurencia
2020-10-13	1996-11-22 20:15:00	-1.12261121	Laurencia	6	3	D	Fall	Algae	1996-11-22 07:15:00	1996-11-22 19:00:00	1996-11-22 13:15:00	1996-11-22 13:05:00	11.75	27.1	Fall_Laurencia
2020-10-13	1996-11-22 20:45:00	-0.945738154	Laurencia	6	3	D	Fall	Algae	1996-11-22 07:15:00	1996-11-22 19:00:00	1996-11-22 13:15:00	1996-11-22 13:05:00	11.75	27.1	Fall_Laurencia
2020-10-14	1996-11-22 06:45:00	-0.869104008	Laurencia	7	3	D	Fall	Algae	1996-11-22 07:15:00	1996-11-22 19:00:00	1996-11-22 13:15:00	1996-11-22 13:05:00	11.75	27.1	Fall_Laurencia
2020-10-14	1996-11-22 07:15:00	-0.700162996	Laurencia	7	3	D	Fall	Algae	1996-11-22 07:15:00	1996-11-22 19:00:00	1996-11-22 13:15:00	1996-11-22 13:05:00	11.75	27.1	Fall_Laurencia
2020-10-14	1996-11-22 10:15:00	-1.245944079	Laurencia	7	3	D	Fall	Algae	1996-11-22 07:15:00	1996-11-22 19:00:00	1996-11-22 13:15:00	1996-11-22 13:05:00	11.75	27.1	Fall_Laurencia
2020-10-14	1996-11-22 13:15:00	-0.921314383	Laurencia	7	3	D	Fall	Algae	1996-11-22 07:15:00	1996-11-22 19:00:00	1996-11-22 13:15:00	1996-11-22 13:05:00	11.75	27.1	Fall_Laurencia
2020-10-14	1996-11-22 16:15:00	-3.022710988	Laurencia	7	3	D	Fall	Algae	1996-11-22 07:15:00	1996-11-22 19:00:00	1996-11-22 13:15:00	1996-11-22 13:05:00	11.75	27.1	Fall_Laurencia
2020-10-14	1996-11-22 18:15:00	-2.107392001	Laurencia	7	3	D	Fall	Algae	1996-11-22 07:15:00	1996-11-22 19:00:00	1996-11-22 13:15:00	1996-11-22 13:05:00	11.75	27.1	Fall_Laurencia
2020-10-14	1996-11-22 18:45:00	-1.431512416	Laurencia	7	3	D	Fall	Algae	1996-11-22 07:15:00	1996-11-22 19:00:00	1996-11-22 13:15:00	1996-11-22 13:05:00	11.75	27.1	Fall_Laurencia
2020-10-14	1996-11-22 19:15:00	-1.430286504	Laurencia	7	3	D	Fall	Algae	1996-11-22 07:15:00	1996-11-22 19:00:00	1996-11-22 13:15:00	1996-11-22 13:05:00	11.75	27.1	Fall_Laurencia
2020-10-14	1996-11-22 19:45:00	-1.28273148	Laurencia	7	3	D	Fall	Algae	1996-11-22 07:15:00	1996-11-22 19:00:00	1996-11-22 13:15:00	1996-11-22 13:05:00	11.75	27.1	Fall_Laurencia
2020-10-14	1996-11-22 20:15:00	-1.301681468	Laurencia	7	3	D	Fall	Algae	1996-11-22 07:15:00	1996-11-22 19:00:00	1996-11-22 13:15:00	1996-11-22 13:05:00	11.75	27.1	Fall_Laurencia
2020-10-14	1996-11-22 20:45:00	-1.028311429	Laurencia	7	3	D	Fall	Algae	1996-11-22 07:15:00	1996-11-22 19:00:00	1996-11-22 13:15:00	1996-11-22 13:05:00	11.75	27.1	Fall_Laurencia
2020-10-14	1996-11-22 06:45:00	-1.517123003	Laurencia	8	3	D	Fall	Algae	1996-11-22 07:15:00	1996-11-22 19:00:00	1996-11-22 13:15:00	1996-11-22 13:05:00	11.75	27.1	Fall_Laurencia
2020-10-14	1996-11-22 07:15:00	-1.00164893	Laurencia	8	3	D	Fall	Algae	1996-11-22 07:15:00	1996-11-22 19:00:00	1996-11-22 13:15:00	1996-11-22 13:05:00	11.75	27.1	Fall_Laurencia
2020-10-14	1996-11-22 08:15:00	-1.624513589	Laurencia	8	3	D	Fall	Algae	1996-11-22 07:15:00	1996-11-22 19:00:00	1996-11-22 13:15:00	1996-11-22 13:05:00	11.75	27.1	Fall_Laurencia
2020-10-14	1996-11-22 11:15:00	-2.474146869	Laurencia	8	3	D	Fall	Algae	1996-11-22 07:15:00	1996-11-22 19:00:00	1996-11-22 13:15:00	1996-11-22 13:05:00	11.75	27.1	Fall_Laurencia
2020-10-14	1996-11-22 17:15:00	-2.746765693	Laurencia	8	3	D	Fall	Algae	1996-11-22 07:15:00	1996-11-22 19:00:00	1996-11-22 13:15:00	1996-11-22 13:05:00	11.75	27.1	Fall_Laurencia
2020-10-14	1996-11-22 18:45:00	-2.357400695	Laurencia	8	3	D	Fall	Algae	1996-11-22 07:15:00	1996-11-22 19:00:00	1996-11-22 13:15:00	1996-11-22 13:05:00	11.75	27.1	Fall_Laurencia
2020-10-14	1996-11-22 19:15:00	-2.243805356	Laurencia	8	3	D	Fall	Algae	1996-11-22 07:15:00	1996-11-22 19:00:00	1996-11-22 13:15:00	1996-11-22 13:05:00	11.75	27.1	Fall_Laurencia
2020-10-14	1996-11-22 19:45:00	-2.244157876	Laurencia	8	3	D	Fall	Algae	1996-11-22 07:15:00	1996-11-22 19:00:00	1996-11-22 13:15:00	1996-11-22 13:05:00	11.75	27.1	Fall_Laurencia
2020-10-14	1996-11-22 20:45:00	-2.127942548	Laurencia	8	3	D	Fall	Algae	1996-11-22 07:15:00	1996-11-22 19:00:00	1996-11-22 13:15:00	1996-11-22 13:05:00	11.75	27.1	Fall_Laurencia
2020-10-14	1996-11-22 06:45:00	-1.161690483	Laurencia	9	3	D	Fall	Algae	1996-11-22 07:15:00	1996-11-22 19:00:00	1996-11-22 13:15:00	1996-11-22 13:05:00	11.75	27.1	Fall_Laurencia
2020-10-14	1996-11-22 07:15:00	-0.264333692	Laurencia	9	3	D	Fall	Algae	1996-11-22 07:15:00	1996-11-22 19:00:00	1996-11-22 13:15:00	1996-11-22 13:05:00	11.75	27.1	Fall_Laurencia
2020-10-14	1996-11-22 09:15:00	-0.488740132	Laurencia	9	3	D	Fall	Algae	1996-11-22 07:15:00	1996-11-22 19:00:00	1996-11-22 13:15:00	1996-11-22 13:05:00	11.75	27.1	Fall_Laurencia
2020-10-14	1996-11-22 12:15:00	-1.083817849	Laurencia	9	3	D	Fall	Algae	1996-11-22 07:15:00	1996-11-22 19:00:00	1996-11-22 13:15:00	1996-11-22 13:05:00	11.75	27.1	Fall_Laurencia
2020-10-14	1996-11-22 15:15:00	-2.204811065	Laurencia	9	3	D	Fall	Algae	1996-11-22 07:15:00	1996-11-22 19:00:00	1996-11-22 13:15:00	1996-11-22 13:05:00	11.75	27.1	Fall_Laurencia
2020-10-14	1996-11-22 18:45:00	-1.686053144	Laurencia	9	3	D	Fall	Algae	1996-11-22 07:15:00	1996-11-22 19:00:00	1996-11-22 13:15:00	1996-11-22 13:05:00	11.75	27.1	Fall_Laurencia
2020-10-14	1996-11-22 19:15:00	-1.863191966	Laurencia	9	3	D	Fall	Algae	1996-11-22 07:15:00	1996-11-22 19:00:00	1996-11-22 13:15:00	1996-11-22 13:05:00	11.75	27.1	Fall_Laurencia
2020-10-14	1996-11-22 19:45:00	-1.863191966	Laurencia	9	3	D	Fall	Algae	1996-11-22 07:15:00	1996-11-22 19:00:00	1996-11-22 13:15:00	1996-11-22 13:05:00	11.75	27.1	Fall_Laurencia
2020-10-14	1996-11-22 20:15:00	-1.671526676	Laurencia	9	3	D	Fall	Algae	1996-11-22 07:15:00	1996-11-22 19:00:00	1996-11-22 13:15:00	1996-11-22 13:05:00	11.75	27.1	Fall_Laurencia
2020-10-14	1996-11-22 20:45:00	-1.358044423	Laurencia	9	3	D	Fall	Algae	1996-11-22 07:15:00	1996-11-22 19:00:00	1996-11-22 13:15:00	1996-11-22 13:05:00	11.75	27.1	Fall_Laurencia
2020-10-15	1996-11-22 00:15:00	-0.470620042	Laurencia	7	3	N	Fall	Algae	1996-11-22 07:15:00	1996-11-22 19:00:00	1996-11-22 13:15:00	1996-11-22 13:05:00	11.75	27.1	Fall_Laurencia
2020-10-15	1996-11-22 01:15:00	-0.239052211	Laurencia	7	3	N	Fall	Algae	1996-11-22 07:15:00	1996-11-22 19:00:00	1996-11-22 13:15:00	1996-11-22 13:05:00	11.75	27.1	Fall_Laurencia
2020-10-15	1996-11-22 02:15:00	-0.645034308	Laurencia	7	3	N	Fall	Algae	1996-11-22 07:15:00	1996-11-22 19:00:00	1996-11-22 13:15:00	1996-11-22 13:05:00	11.75	27.1	Fall_Laurencia
2020-10-15	1996-11-22 02:45:00	-0.33315399	Laurencia	7	3	N	Fall	Algae	1996-11-22 07:15:00	1996-11-22 19:00:00	1996-11-22 13:15:00	1996-11-22 13:05:00	11.75	27.1	Fall_Laurencia
2020-10-15	1996-11-22 03:15:00	-0.269140895	Laurencia	7	3	N	Fall	Algae	1996-11-22 07:15:00	1996-11-22 19:00:00	1996-11-22 13:15:00	1996-11-22 13:05:00	11.75	27.1	Fall_Laurencia
2020-10-15	1996-11-22 04:45:00	-0.123624696	Laurencia	7	3	N	Fall	Algae	1996-11-22 07:15:00	1996-11-22 19:00:00	1996-11-22 13:15:00	1996-11-22 13:05:00	11.75	27.1	Fall_Laurencia
2020-10-15	1996-11-22 05:15:00	-0.191507151	Laurencia	7	3	N	Fall	Algae	1996-11-22 07:15:00	1996-11-22 19:00:00	1996-11-22 13:15:00	1996-11-22 13:05:00	11.75	27.1	Fall_Laurencia
2020-10-15	1996-11-22 05:45:00	-0.183428498	Laurencia	7	3	N	Fall	Algae	1996-11-22 07:15:00	1996-11-22 19:00:00	1996-11-22 13:15:00	1996-11-22 13:05:00	11.75	27.1	Fall_Laurencia
2020-10-14	1996-11-22 21:28:00	-0.455948561	Laurencia	7	3	N	Fall	Algae	1996-11-22 07:15:00	1996-11-22 19:00:00	1996-11-22 13:15:00	1996-11-22 13:05:00	11.75	27.1	Fall_Laurencia
2020-10-14	1996-11-22 21:45:00	-0.953104575	Laurencia	7	3	N	Fall	Algae	1996-11-22 07:15:00	1996-11-22 19:00:00	1996-11-22 13:15:00	1996-11-22 13:05:00	11.75	27.1	Fall_Laurencia
2020-10-14	1996-11-22 22:15:00	-0.548375763	Laurencia	7	3	N	Fall	Algae	1996-11-22 07:15:00	1996-11-22 19:00:00	1996-11-22 13:15:00	1996-11-22 13:05:00	11.75	27.1	Fall_Laurencia
2020-10-14	1996-11-22 22:45:00	-0.631753054	Laurencia	7	3	N	Fall	Algae	1996-11-22 07:15:00	1996-11-22 19:00:00	1996-11-22 13:15:00	1996-11-22 13:05:00	11.75	27.1	Fall_Laurencia
2020-10-14	1996-11-22 23:15:00	-0.761810816	Laurencia	7	3	N	Fall	Algae	1996-11-22 07:15:00	1996-11-22 19:00:00	1996-11-22 13:15:00	1996-11-22 13:05:00	11.75	27.1	Fall_Laurencia
2020-10-14	1996-11-22 23:45:00	-0.610948848	Laurencia	7	3	N	Fall	Algae	1996-11-22 07:15:00	1996-11-22 19:00:00	1996-11-22 13:15:00	1996-11-22 13:05:00	11.75	27.1	Fall_Laurencia
2020-10-15	1996-11-23 00:15:00	-0.470620042	Laurencia	7	3	N	Fall	Algae	1996-11-22 07:15:00	1996-11-22 19:00:00	1996-11-22 13:15:00	1996-11-22 13:05:00	11.75	27.1	Fall_Laurencia
2020-10-15	1996-11-23 01:15:00	-0.239052211	Laurencia	7	3	N	Fall	Algae	1996-11-22 07:15:00	1996-11-22 19:00:00	1996-11-22 13:15:00	1996-11-22 13:05:00	11.75	27.1	Fall_Laurencia
2020-10-15	1996-11-23 02:15:00	-0.645034308	Laurencia	7	3	N	Fall	Algae	1996-11-22 07:15:00	1996-11-22 19:00:00	1996-11-22 13:15:00	1996-11-22 13:05:00	11.75	27.1	Fall_Laurencia
2020-10-15	1996-11-23 02:45:00	-0.33315399	Laurencia	7	3	N	Fall	Algae	1996-11-22 07:15:00	1996-11-22 19:00:00	1996-11-22 13:15:00	1996-11-22 13:05:00	11.75	27.1	Fall_Laurencia
2020-10-15	1996-11-23 03:15:00	-0.269140895	Laurencia	7	3	N	Fall	Algae	1996-11-22 07:15:00	1996-11-22 19:00:00	1996-11-22 13:15:00	1996-11-22 13:05:00	11.75	27.1	Fall_Laurencia
2020-10-15	1996-11-23 04:45:00	-0.123624696	Laurencia	7	3	N	Fall	Algae	1996-11-22 07:15:00	1996-11-22 19:00:00	1996-11-22 13:15:00	1996-11-22 13:05:00	11.75	27.1	Fall_Laurencia
2020-10-15	1996-11-23 05:15:00	-0.191507151	Laurencia	7	3	N	Fall	Algae	1996-11-22 07:15:00	1996-11-22 19:00:00	1996-11-22 13:15:00	1996-11-22 13:05:00	11.75	27.1	Fall_Laurencia
2020-10-15	1996-11-23 05:45:00	-0.183428498	Laurencia	7	3	N	Fall	Algae	1996-11-22 07:15:00	1996-11-22 19:00:00	1996-11-22 13:15:00	1996-11-22 13:05:00	11.75	27.1	Fall_Laurencia
2020-10-15	1996-11-22 00:45:00	-0.991771169	Laurencia	8	3	N	Fall	Algae	1996-11-22 07:15:00	1996-11-22 19:00:00	1996-11-22 13:15:00	1996-11-22 13:05:00	11.75	27.1	Fall_Laurencia
2020-10-15	1996-11-22 01:15:00	-0.726710367	Laurencia	8	3	N	Fall	Algae	1996-11-22 07:15:00	1996-11-22 19:00:00	1996-11-22 13:15:00	1996-11-22 13:05:00	11.75	27.1	Fall_Laurencia
2020-10-15	1996-11-22 01:45:00	-0.530137497	Laurencia	8	3	N	Fall	Algae	1996-11-22 07:15:00	1996-11-22 19:00:00	1996-11-22 13:15:00	1996-11-22 13:05:00	11.75	27.1	Fall_Laurencia
2020-10-15	1996-11-22 04:15:00	-1.043639112	Laurencia	8	3	N	Fall	Algae	1996-11-22 07:15:00	1996-11-22 19:00:00	1996-11-22 13:15:00	1996-11-22 13:05:00	11.75	27.1	Fall_Laurencia
2020-10-15	1996-11-22 04:45:00	-1.142969137	Laurencia	8	3	N	Fall	Algae	1996-11-22 07:15:00	1996-11-22 19:00:00	1996-11-22 13:15:00	1996-11-22 13:05:00	11.75	27.1	Fall_Laurencia
2020-10-15	1996-11-22 05:15:00	-1.395844521	Laurencia	8	3	N	Fall	Algae	1996-11-22 07:15:00	1996-11-22 19:00:00	1996-11-22 13:15:00	1996-11-22 13:05:00	11.75	27.1	Fall_Laurencia
2020-10-15	1996-11-22 05:45:00	-1.43128795	Laurencia	8	3	N	Fall	Algae	1996-11-22 07:15:00	1996-11-22 19:00:00	1996-11-22 13:15:00	1996-11-22 13:05:00	11.75	27.1	Fall_Laurencia
2020-10-14	1996-11-22 21:28:00	-2.251565701	Laurencia	8	3	N	Fall	Algae	1996-11-22 07:15:00	1996-11-22 19:00:00	1996-11-22 13:15:00	1996-11-22 13:05:00	11.75	27.1	Fall_Laurencia
2020-10-14	1996-11-22 21:45:00	-1.076266108	Laurencia	8	3	N	Fall	Algae	1996-11-22 07:15:00	1996-11-22 19:00:00	1996-11-22 13:15:00	1996-11-22 13:05:00	11.75	27.1	Fall_Laurencia
2020-10-14	1996-11-22 22:15:00	-1.445998268	Laurencia	8	3	N	Fall	Algae	1996-11-22 07:15:00	1996-11-22 19:00:00	1996-11-22 13:15:00	1996-11-22 13:05:00	11.75	27.1	Fall_Laurencia
2020-10-14	1996-11-22 23:15:00	-2.039791801	Laurencia	8	3	N	Fall	Algae	1996-11-22 07:15:00	1996-11-22 19:00:00	1996-11-22 13:15:00	1996-11-22 13:05:00	11.75	27.1	Fall_Laurencia
2020-10-14	1996-11-22 23:45:00	-1.188092316	Laurencia	8	3	N	Fall	Algae	1996-11-22 07:15:00	1996-11-22 19:00:00	1996-11-22 13:15:00	1996-11-22 13:05:00	11.75	27.1	Fall_Laurencia
2020-10-15	1996-11-23 00:45:00	-0.991771169	Laurencia	8	3	N	Fall	Algae	1996-11-22 07:15:00	1996-11-22 19:00:00	1996-11-22 13:15:00	1996-11-22 13:05:00	11.75	27.1	Fall_Laurencia
2020-10-15	1996-11-23 01:15:00	-0.726710367	Laurencia	8	3	N	Fall	Algae	1996-11-22 07:15:00	1996-11-22 19:00:00	1996-11-22 13:15:00	1996-11-22 13:05:00	11.75	27.1	Fall_Laurencia
2020-10-15	1996-11-23 01:45:00	-0.530137497	Laurencia	8	3	N	Fall	Algae	1996-11-22 07:15:00	1996-11-22 19:00:00	1996-11-22 13:15:00	1996-11-22 13:05:00	11.75	27.1	Fall_Laurencia
2020-10-15	1996-11-23 04:15:00	-1.043639112	Laurencia	8	3	N	Fall	Algae	1996-11-22 07:15:00	1996-11-22 19:00:00	1996-11-22 13:15:00	1996-11-22 13:05:00	11.75	27.1	Fall_Laurencia
2020-10-15	1996-11-23 04:45:00	-1.142969137	Laurencia	8	3	N	Fall	Algae	1996-11-22 07:15:00	1996-11-22 19:00:00	1996-11-22 13:15:00	1996-11-22 13:05:00	11.75	27.1	Fall_Laurencia
2020-10-15	1996-11-23 05:15:00	-1.395844521	Laurencia	8	3	N	Fall	Algae	1996-11-22 07:15:00	1996-11-22 19:00:00	1996-11-22 13:15:00	1996-11-22 13:05:00	11.75	27.1	Fall_Laurencia
2020-10-15	1996-11-23 05:45:00	-1.43128795	Laurencia	8	3	N	Fall	Algae	1996-11-22 07:15:00	1996-11-22 19:00:00	1996-11-22 13:15:00	1996-11-22 13:05:00	11.75	27.1	Fall_Laurencia
2020-10-15	1996-11-23 00:15:00	-1.410713077	Caulerpa	7	3	N	Fall	Algae	1996-11-22 07:15:00	1996-11-22 19:00:00	1996-11-22 13:15:00	1996-11-22 13:05:00	11.75	27.1	Fall_Caulerpa
2020-10-15	1996-11-23 00:45:00	-0.961957096	Caulerpa	7	3	N	Fall	Algae	1996-11-22 07:15:00	1996-11-22 19:00:00	1996-11-22 13:15:00	1996-11-22 13:05:00	11.75	27.1	Fall_Caulerpa
2020-10-15	1996-11-23 01:15:00	-1.02795429	Caulerpa	7	3	N	Fall	Algae	1996-11-22 07:15:00	1996-11-22 19:00:00	1996-11-22 13:15:00	1996-11-22 13:05:00	11.75	27.1	Fall_Caulerpa
2020-10-15	1996-11-23 02:15:00	-1.436350224	Caulerpa	7	3	N	Fall	Algae	1996-11-22 07:15:00	1996-11-22 19:00:00	1996-11-22 13:15:00	1996-11-22 13:05:00	11.75	27.1	Fall_Caulerpa
2020-10-15	1996-11-23 02:45:00	-1.254537385	Caulerpa	7	3	N	Fall	Algae	1996-11-22 07:15:00	1996-11-22 19:00:00	1996-11-22 13:15:00	1996-11-22 13:05:00	11.75	27.1	Fall_Caulerpa
2020-10-15	1996-11-23 03:15:00	-1.403604206	Caulerpa	7	3	N	Fall	Algae	1996-11-22 07:15:00	1996-11-22 19:00:00	1996-11-22 13:15:00	1996-11-22 13:05:00	11.75	27.1	Fall_Caulerpa
2020-10-15	1996-11-23 03:45:00	-1.21149908	Caulerpa	7	3	N	Fall	Algae	1996-11-22 07:15:00	1996-11-22 19:00:00	1996-11-22 13:15:00	1996-11-22 13:05:00	11.75	27.1	Fall_Caulerpa
2020-10-15	1996-11-23 04:15:00	-1.191943586	Caulerpa	7	3	N	Fall	Algae	1996-11-22 07:15:00	1996-11-22 19:00:00	1996-11-22 13:15:00	1996-11-22 13:05:00	11.75	27.1	Fall_Caulerpa
2020-10-15	1996-11-23 04:45:00	-1.136454148	Caulerpa	7	3	N	Fall	Algae	1996-11-22 07:15:00	1996-11-22 19:00:00	1996-11-22 13:15:00	1996-11-22 13:05:00	11.75	27.1	Fall_Caulerpa
2020-10-15	1996-11-23 05:15:00	-1.132350543	Caulerpa	7	3	N	Fall	Algae	1996-11-22 07:15:00	1996-11-22 19:00:00	1996-11-22 13:15:00	1996-11-22 13:05:00	11.75	27.1	Fall_Caulerpa
2020-10-15	1996-11-23 05:45:00	-0.940207956	Caulerpa	7	3	N	Fall	Algae	1996-11-22 07:15:00	1996-11-22 19:00:00	1996-11-22 13:15:00	1996-11-22 13:05:00	11.75	27.1	Fall_Caulerpa
2020-10-15	1996-11-23 00:15:00	-1.827254646	Caulerpa	8	3	N	Fall	Algae	1996-11-22 07:15:00	1996-11-22 19:00:00	1996-11-22 13:15:00	1996-11-22 13:05:00	11.75	27.1	Fall_Caulerpa
2020-10-15	1996-11-23 00:45:00	-1.286645655	Caulerpa	8	3	N	Fall	Algae	1996-11-22 07:15:00	1996-11-22 19:00:00	1996-11-22 13:15:00	1996-11-22 13:05:00	11.75	27.1	Fall_Caulerpa
2020-10-15	1996-11-23 01:15:00	-1.608873827	Caulerpa	8	3	N	Fall	Algae	1996-11-22 07:15:00	1996-11-22 19:00:00	1996-11-22 13:15:00	1996-11-22 13:05:00	11.75	27.1	Fall_Caulerpa
2020-10-15	1996-11-23 03:15:00	-2.039519468	Caulerpa	8	3	N	Fall	Algae	1996-11-22 07:15:00	1996-11-22 19:00:00	1996-11-22 13:15:00	1996-11-22 13:05:00	11.75	27.1	Fall_Caulerpa
2020-10-15	1996-11-23 03:45:00	-1.845076689	Caulerpa	8	3	N	Fall	Algae	1996-11-22 07:15:00	1996-11-22 19:00:00	1996-11-22 13:15:00	1996-11-22 13:05:00	11.75	27.1	Fall_Caulerpa
2020-10-15	1996-11-23 04:45:00	-1.712010187	Caulerpa	8	3	N	Fall	Algae	1996-11-22 07:15:00	1996-11-22 19:00:00	1996-11-22 13:15:00	1996-11-22 13:05:00	11.75	27.1	Fall_Caulerpa
2020-10-15	1996-11-23 05:15:00	-1.471848559	Caulerpa	8	3	N	Fall	Algae	1996-11-22 07:15:00	1996-11-22 19:00:00	1996-11-22 13:15:00	1996-11-22 13:05:00	11.75	27.1	Fall_Caulerpa
2020-10-15	1996-11-23 05:45:00	-1.114296857	Caulerpa	8	3	N	Fall	Algae	1996-11-22 07:15:00	1996-11-22 19:00:00	1996-11-22 13:15:00	1996-11-22 13:05:00	11.75	27.1	Fall_Caulerpa
2020-10-15	1996-11-23 03:45:00	-1.259899984	Ceramium	8	3	N	Fall	Algae	1996-11-22 07:15:00	1996-11-22 19:00:00	1996-11-22 13:15:00	1996-11-22 13:05:00	11.75	27.1	Fall_Ceramium
2020-10-15	1996-11-23 04:45:00	-1.164120001	Ceramium	8	3	N	Fall	Algae	1996-11-22 07:15:00	1996-11-22 19:00:00	1996-11-22 13:15:00	1996-11-22 13:05:00	11.75	27.1	Fall_Ceramium
2020-10-15	1996-11-23 05:45:00	-0.955664379	Ceramium	8	3	N	Fall	Algae	1996-11-22 07:15:00	1996-11-22 19:00:00	1996-11-22 13:15:00	1996-11-22 13:05:00	11.75	27.1	Fall_Ceramium
2020-10-15	1996-11-22 00:45:00	-1.388981053	Ceramium	9	3	N	Fall	Algae	1996-11-22 07:15:00	1996-11-22 19:00:00	1996-11-22 13:15:00	1996-11-22 13:05:00	11.75	27.1	Fall_Ceramium
2020-10-15	1996-11-22 01:15:00	-1.484268964	Ceramium	9	3	N	Fall	Algae	1996-11-22 07:15:00	1996-11-22 19:00:00	1996-11-22 13:15:00	1996-11-22 13:05:00	11.75	27.1	Fall_Ceramium
2020-10-15	1996-11-22 01:45:00	-1.699238027	Ceramium	9	3	N	Fall	Algae	1996-11-22 07:15:00	1996-11-22 19:00:00	1996-11-22 13:15:00	1996-11-22 13:05:00	11.75	27.1	Fall_Ceramium
2020-10-15	1996-11-22 03:15:00	-1.188961867	Ceramium	9	3	N	Fall	Algae	1996-11-22 07:15:00	1996-11-22 19:00:00	1996-11-22 13:15:00	1996-11-22 13:05:00	11.75	27.1	Fall_Ceramium
2020-10-15	1996-11-22 03:45:00	-1.685410621	Ceramium	9	3	N	Fall	Algae	1996-11-22 07:15:00	1996-11-22 19:00:00	1996-11-22 13:15:00	1996-11-22 13:05:00	11.75	27.1	Fall_Ceramium
2020-10-15	1996-11-22 04:15:00	-1.095627572	Ceramium	9	3	N	Fall	Algae	1996-11-22 07:15:00	1996-11-22 19:00:00	1996-11-22 13:15:00	1996-11-22 13:05:00	11.75	27.1	Fall_Ceramium
2020-10-15	1996-11-22 05:15:00	-0.902388451	Ceramium	9	3	N	Fall	Algae	1996-11-22 07:15:00	1996-11-22 19:00:00	1996-11-22 13:15:00	1996-11-22 13:05:00	11.75	27.1	Fall_Ceramium
2020-10-15	1996-11-22 05:45:00	-1.45634509	Ceramium	9	3	N	Fall	Algae	1996-11-22 07:15:00	1996-11-22 19:00:00	1996-11-22 13:15:00	1996-11-22 13:05:00	11.75	27.1	Fall_Ceramium
2020-10-14	1996-11-22 21:45:00	-2.166802148	Ceramium	9	3	N	Fall	Algae	1996-11-22 07:15:00	1996-11-22 19:00:00	1996-11-22 13:15:00	1996-11-22 13:05:00	11.75	27.1	Fall_Ceramium
2020-10-14	1996-11-22 22:15:00	-1.361710156	Ceramium	9	3	N	Fall	Algae	1996-11-22 07:15:00	1996-11-22 19:00:00	1996-11-22 13:15:00	1996-11-22 13:05:00	11.75	27.1	Fall_Ceramium
2020-10-14	1996-11-22 22:45:00	-1.655020506	Ceramium	9	3	N	Fall	Algae	1996-11-22 07:15:00	1996-11-22 19:00:00	1996-11-22 13:15:00	1996-11-22 13:05:00	11.75	27.1	Fall_Ceramium
2020-10-14	1996-11-22 23:15:00	-1.1268077	Ceramium	9	3	N	Fall	Algae	1996-11-22 07:15:00	1996-11-22 19:00:00	1996-11-22 13:15:00	1996-11-22 13:05:00	11.75	27.1	Fall_Ceramium
2020-10-14	1996-11-22 23:45:00	-2.06507611	Ceramium	9	3	N	Fall	Algae	1996-11-22 07:15:00	1996-11-22 19:00:00	1996-11-22 13:15:00	1996-11-22 13:05:00	11.75	27.1	Fall_Ceramium
2020-10-15	1996-11-23 00:45:00	-1.388981053	Ceramium	9	3	N	Fall	Algae	1996-11-22 07:15:00	1996-11-22 19:00:00	1996-11-22 13:15:00	1996-11-22 13:05:00	11.75	27.1	Fall_Ceramium
2020-10-15	1996-11-23 01:15:00	-1.484268964	Ceramium	9	3	N	Fall	Algae	1996-11-22 07:15:00	1996-11-22 19:00:00	1996-11-22 13:15:00	1996-11-22 13:05:00	11.75	27.1	Fall_Ceramium
2020-10-15	1996-11-23 01:45:00	-1.699238027	Ceramium	9	3	N	Fall	Algae	1996-11-22 07:15:00	1996-11-22 19:00:00	1996-11-22 13:15:00	1996-11-22 13:05:00	11.75	27.1	Fall_Ceramium
2020-10-15	1996-11-23 03:15:00	-1.188961867	Ceramium	9	3	N	Fall	Algae	1996-11-22 07:15:00	1996-11-22 19:00:00	1996-11-22 13:15:00	1996-11-22 13:05:00	11.75	27.1	Fall_Ceramium
2020-10-15	1996-11-23 03:45:00	-1.685410621	Ceramium	9	3	N	Fall	Algae	1996-11-22 07:15:00	1996-11-22 19:00:00	1996-11-22 13:15:00	1996-11-22 13:05:00	11.75	27.1	Fall_Ceramium
2020-10-15	1996-11-23 04:15:00	-1.095627572	Ceramium	9	3	N	Fall	Algae	1996-11-22 07:15:00	1996-11-22 19:00:00	1996-11-22 13:15:00	1996-11-22 13:05:00	11.75	27.1	Fall_Ceramium
2020-10-15	1996-11-23 05:15:00	-0.902388451	Ceramium	9	3	N	Fall	Algae	1996-11-22 07:15:00	1996-11-22 19:00:00	1996-11-22 13:15:00	1996-11-22 13:05:00	11.75	27.1	Fall_Ceramium
2020-10-15	1996-11-23 05:45:00	-1.45634509	Ceramium	9	3	N	Fall	Algae	1996-11-22 07:15:00	1996-11-22 19:00:00	1996-11-22 13:15:00	1996-11-22 13:05:00	11.75	27.1	Fall_Ceramium
2020-10-15	1996-11-22 00:15:00	-0.886637664	Laurencia	9	3	N	Fall	Algae	1996-11-22 07:15:00	1996-11-22 19:00:00	1996-11-22 13:15:00	1996-11-22 13:05:00	11.75	27.1	Fall_Laurencia
2020-10-15	1996-11-22 00:45:00	-0.813349885	Laurencia	9	3	N	Fall	Algae	1996-11-22 07:15:00	1996-11-22 19:00:00	1996-11-22 13:15:00	1996-11-22 13:05:00	11.75	27.1	Fall_Laurencia
2020-10-15	1996-11-22 01:15:00	-0.608104949	Laurencia	9	3	N	Fall	Algae	1996-11-22 07:15:00	1996-11-22 19:00:00	1996-11-22 13:15:00	1996-11-22 13:05:00	11.75	27.1	Fall_Laurencia
2020-10-15	1996-11-22 01:45:00	-1.207051665	Laurencia	9	3	N	Fall	Algae	1996-11-22 07:15:00	1996-11-22 19:00:00	1996-11-22 13:15:00	1996-11-22 13:05:00	11.75	27.1	Fall_Laurencia
2020-10-15	1996-11-22 02:15:00	-1.503977581	Laurencia	9	3	N	Fall	Algae	1996-11-22 07:15:00	1996-11-22 19:00:00	1996-11-22 13:15:00	1996-11-22 13:05:00	11.75	27.1	Fall_Laurencia
2020-10-15	1996-11-22 02:45:00	-1.210212561	Laurencia	9	3	N	Fall	Algae	1996-11-22 07:15:00	1996-11-22 19:00:00	1996-11-22 13:15:00	1996-11-22 13:05:00	11.75	27.1	Fall_Laurencia
2020-10-15	1996-11-22 03:15:00	-1.110048488	Laurencia	9	3	N	Fall	Algae	1996-11-22 07:15:00	1996-11-22 19:00:00	1996-11-22 13:15:00	1996-11-22 13:05:00	11.75	27.1	Fall_Laurencia
2020-10-15	1996-11-22 03:45:00	-0.828095712	Laurencia	9	3	N	Fall	Algae	1996-11-22 07:15:00	1996-11-22 19:00:00	1996-11-22 13:15:00	1996-11-22 13:05:00	11.75	27.1	Fall_Laurencia
2020-10-15	1996-11-22 04:15:00	-0.767917974	Laurencia	9	3	N	Fall	Algae	1996-11-22 07:15:00	1996-11-22 19:00:00	1996-11-22 13:15:00	1996-11-22 13:05:00	11.75	27.1	Fall_Laurencia
2020-10-15	1996-11-22 04:45:00	-0.820693653	Laurencia	9	3	N	Fall	Algae	1996-11-22 07:15:00	1996-11-22 19:00:00	1996-11-22 13:15:00	1996-11-22 13:05:00	11.75	27.1	Fall_Laurencia
2020-10-15	1996-11-22 05:15:00	-0.636009418	Laurencia	9	3	N	Fall	Algae	1996-11-22 07:15:00	1996-11-22 19:00:00	1996-11-22 13:15:00	1996-11-22 13:05:00	11.75	27.1	Fall_Laurencia
2020-10-15	1996-11-22 05:45:00	-0.801606654	Laurencia	9	3	N	Fall	Algae	1996-11-22 07:15:00	1996-11-22 19:00:00	1996-11-22 13:15:00	1996-11-22 13:05:00	11.75	27.1	Fall_Laurencia
2020-10-14	1996-11-22 21:28:00	-1.475479433	Laurencia	9	3	N	Fall	Algae	1996-11-22 07:15:00	1996-11-22 19:00:00	1996-11-22 13:15:00	1996-11-22 13:05:00	11.75	27.1	Fall_Laurencia
2020-10-14	1996-11-22 21:45:00	-1.653022748	Laurencia	9	3	N	Fall	Algae	1996-11-22 07:15:00	1996-11-22 19:00:00	1996-11-22 13:15:00	1996-11-22 13:05:00	11.75	27.1	Fall_Laurencia
2020-10-14	1996-11-22 22:15:00	-1.587076806	Laurencia	9	3	N	Fall	Algae	1996-11-22 07:15:00	1996-11-22 19:00:00	1996-11-22 13:15:00	1996-11-22 13:05:00	11.75	27.1	Fall_Laurencia
2020-10-14	1996-11-22 22:45:00	-1.576315989	Laurencia	9	3	N	Fall	Algae	1996-11-22 07:15:00	1996-11-22 19:00:00	1996-11-22 13:15:00	1996-11-22 13:05:00	11.75	27.1	Fall_Laurencia
2020-10-14	1996-11-22 23:15:00	-1.308394768	Laurencia	9	3	N	Fall	Algae	1996-11-22 07:15:00	1996-11-22 19:00:00	1996-11-22 13:15:00	1996-11-22 13:05:00	11.75	27.1	Fall_Laurencia
2020-10-14	1996-11-22 23:45:00	-1.017431052	Laurencia	9	3	N	Fall	Algae	1996-11-22 07:15:00	1996-11-22 19:00:00	1996-11-22 13:15:00	1996-11-22 13:05:00	11.75	27.1	Fall_Laurencia
2020-10-15	1996-11-23 00:15:00	-0.886637664	Laurencia	9	3	N	Fall	Algae	1996-11-22 07:15:00	1996-11-22 19:00:00	1996-11-22 13:15:00	1996-11-22 13:05:00	11.75	27.1	Fall_Laurencia
2020-10-15	1996-11-23 00:45:00	-0.813349885	Laurencia	9	3	N	Fall	Algae	1996-11-22 07:15:00	1996-11-22 19:00:00	1996-11-22 13:15:00	1996-11-22 13:05:00	11.75	27.1	Fall_Laurencia
2020-10-15	1996-11-23 01:15:00	-0.608104949	Laurencia	9	3	N	Fall	Algae	1996-11-22 07:15:00	1996-11-22 19:00:00	1996-11-22 13:15:00	1996-11-22 13:05:00	11.75	27.1	Fall_Laurencia
2020-10-15	1996-11-23 01:45:00	-1.207051665	Laurencia	9	3	N	Fall	Algae	1996-11-22 07:15:00	1996-11-22 19:00:00	1996-11-22 13:15:00	1996-11-22 13:05:00	11.75	27.1	Fall_Laurencia
2020-10-15	1996-11-23 02:15:00	-1.503977581	Laurencia	9	3	N	Fall	Algae	1996-11-22 07:15:00	1996-11-22 19:00:00	1996-11-22 13:15:00	1996-11-22 13:05:00	11.75	27.1	Fall_Laurencia
2020-10-15	1996-11-23 02:45:00	-1.210212561	Laurencia	9	3	N	Fall	Algae	1996-11-22 07:15:00	1996-11-22 19:00:00	1996-11-22 13:15:00	1996-11-22 13:05:00	11.75	27.1	Fall_Laurencia
2020-10-15	1996-11-23 03:15:00	-1.110048488	Laurencia	9	3	N	Fall	Algae	1996-11-22 07:15:00	1996-11-22 19:00:00	1996-11-22 13:15:00	1996-11-22 13:05:00	11.75	27.1	Fall_Laurencia
2020-10-15	1996-11-23 03:45:00	-0.828095712	Laurencia	9	3	N	Fall	Algae	1996-11-22 07:15:00	1996-11-22 19:00:00	1996-11-22 13:15:00	1996-11-22 13:05:00	11.75	27.1	Fall_Laurencia
2020-10-15	1996-11-23 04:15:00	-0.767917974	Laurencia	9	3	N	Fall	Algae	1996-11-22 07:15:00	1996-11-22 19:00:00	1996-11-22 13:15:00	1996-11-22 13:05:00	11.75	27.1	Fall_Laurencia
2020-10-15	1996-11-23 04:45:00	-0.820693653	Laurencia	9	3	N	Fall	Algae	1996-11-22 07:15:00	1996-11-22 19:00:00	1996-11-22 13:15:00	1996-11-22 13:05:00	11.75	27.1	Fall_Laurencia
2020-10-15	1996-11-23 05:15:00	-0.636009418	Laurencia	9	3	N	Fall	Algae	1996-11-22 07:15:00	1996-11-22 19:00:00	1996-11-22 13:15:00	1996-11-22 13:05:00	11.75	27.1	Fall_Laurencia
2020-10-15	1996-11-23 05:45:00	-0.801606654	Laurencia	9	3	N	Fall	Algae	1996-11-22 07:15:00	1996-11-22 19:00:00	1996-11-22 13:15:00	1996-11-22 13:05:00	11.75	27.1	Fall_Laurencia
2020-10-17	1996-11-22 07:15:00	-0.422227757	Diploria	1	1	D	Fall	Coral	1996-11-22 07:15:00	1996-11-22 19:00:00	1996-11-22 13:15:00	1996-11-22 13:05:00	11.75	27.1	Fall_Diploria
2020-10-17	1996-11-22 07:45:00	-0.959643164	Diploria	1	1	D	Fall	Coral	1996-11-22 07:15:00	1996-11-22 19:00:00	1996-11-22 13:15:00	1996-11-22 13:05:00	11.75	27.1	Fall_Diploria
2020-10-17	1996-11-22 08:15:00	-0.630368047	Diploria	1	1	D	Fall	Coral	1996-11-22 07:15:00	1996-11-22 19:00:00	1996-11-22 13:15:00	1996-11-22 13:05:00	11.75	27.1	Fall_Diploria
2020-10-17	1996-11-22 11:15:00	-1.031829383	Diploria	1	1	D	Fall	Coral	1996-11-22 07:15:00	1996-11-22 19:00:00	1996-11-22 13:15:00	1996-11-22 13:05:00	11.75	27.1	Fall_Diploria
2020-10-17	1996-11-22 18:15:00	-1.655874481	Diploria	1	1	D	Fall	Coral	1996-11-22 07:15:00	1996-11-22 19:00:00	1996-11-22 13:15:00	1996-11-22 13:05:00	11.75	27.1	Fall_Diploria
2020-10-17	1996-11-22 18:45:00	-1.157695174	Diploria	1	1	D	Fall	Coral	1996-11-22 07:15:00	1996-11-22 19:00:00	1996-11-22 13:15:00	1996-11-22 13:05:00	11.75	27.1	Fall_Diploria
2020-10-17	1996-11-22 19:15:00	-0.53387391	Diploria	1	1	D	Fall	Coral	1996-11-22 07:15:00	1996-11-22 19:00:00	1996-11-22 13:15:00	1996-11-22 13:05:00	11.75	27.1	Fall_Diploria
2020-10-17	1996-11-22 19:45:00	-1.546707896	Diploria	1	1	D	Fall	Coral	1996-11-22 07:15:00	1996-11-22 19:00:00	1996-11-22 13:15:00	1996-11-22 13:05:00	11.75	27.1	Fall_Diploria
2020-10-17	1996-11-22 06:45:00	-1.316875643	Diploria	2	1	D	Fall	Coral	1996-11-22 07:15:00	1996-11-22 19:00:00	1996-11-22 13:15:00	1996-11-22 13:05:00	11.75	27.1	Fall_Diploria
2020-10-17	1996-11-22 07:15:00	-0.63627768	Diploria	2	1	D	Fall	Coral	1996-11-22 07:15:00	1996-11-22 19:00:00	1996-11-22 13:15:00	1996-11-22 13:05:00	11.75	27.1	Fall_Diploria
2020-10-17	1996-11-22 07:45:00	-0.486879404	Diploria	2	1	D	Fall	Coral	1996-11-22 07:15:00	1996-11-22 19:00:00	1996-11-22 13:15:00	1996-11-22 13:05:00	11.75	27.1	Fall_Diploria
2020-10-17	1996-11-22 09:15:00	-1.372465966	Diploria	2	1	D	Fall	Coral	1996-11-22 07:15:00	1996-11-22 19:00:00	1996-11-22 13:15:00	1996-11-22 13:05:00	11.75	27.1	Fall_Diploria
2020-10-17	1996-11-22 15:15:00	-1.039546643	Diploria	2	1	D	Fall	Coral	1996-11-22 07:15:00	1996-11-22 19:00:00	1996-11-22 13:15:00	1996-11-22 13:05:00	11.75	27.1	Fall_Diploria
2020-10-17	1996-11-22 18:15:00	-1.585351307	Diploria	2	1	D	Fall	Coral	1996-11-22 07:15:00	1996-11-22 19:00:00	1996-11-22 13:15:00	1996-11-22 13:05:00	11.75	27.1	Fall_Diploria
2020-10-17	1996-11-22 18:45:00	-1.403981407	Diploria	2	1	D	Fall	Coral	1996-11-22 07:15:00	1996-11-22 19:00:00	1996-11-22 13:15:00	1996-11-22 13:05:00	11.75	27.1	Fall_Diploria
2020-10-17	1996-11-22 19:45:00	-0.802300456	Diploria	2	1	D	Fall	Coral	1996-11-22 07:15:00	1996-11-22 19:00:00	1996-11-22 13:15:00	1996-11-22 13:05:00	11.75	27.1	Fall_Diploria
2020-10-17	1996-11-22 20:15:00	-0.565358727	Diploria	2	1	D	Fall	Coral	1996-11-22 07:15:00	1996-11-22 19:00:00	1996-11-22 13:15:00	1996-11-22 13:05:00	11.75	27.1	Fall_Diploria
2020-10-17	1996-11-22 06:45:00	-0.4764608	Diploria	3	1	D	Fall	Coral	1996-11-22 07:15:00	1996-11-22 19:00:00	1996-11-22 13:15:00	1996-11-22 13:05:00	11.75	27.1	Fall_Diploria
2020-10-17	1996-11-22 10:15:00	-0.622925006	Diploria	3	1	D	Fall	Coral	1996-11-22 07:15:00	1996-11-22 19:00:00	1996-11-22 13:15:00	1996-11-22 13:05:00	11.75	27.1	Fall_Diploria
2020-10-17	1996-11-22 16:15:00	-0.922373391	Diploria	3	1	D	Fall	Coral	1996-11-22 07:15:00	1996-11-22 19:00:00	1996-11-22 13:15:00	1996-11-22 13:05:00	11.75	27.1	Fall_Diploria
2020-10-17	1996-11-22 18:15:00	-1.93842332	Diploria	3	1	D	Fall	Coral	1996-11-22 07:15:00	1996-11-22 19:00:00	1996-11-22 13:15:00	1996-11-22 13:05:00	11.75	27.1	Fall_Diploria
2020-10-17	1996-11-22 18:45:00	-0.759152376	Diploria	3	1	D	Fall	Coral	1996-11-22 07:15:00	1996-11-22 19:00:00	1996-11-22 13:15:00	1996-11-22 13:05:00	11.75	27.1	Fall_Diploria
2020-10-17	1996-11-22 19:15:00	-0.814920633	Diploria	3	1	D	Fall	Coral	1996-11-22 07:15:00	1996-11-22 19:00:00	1996-11-22 13:15:00	1996-11-22 13:05:00	11.75	27.1	Fall_Diploria
2020-10-17	1996-11-22 19:45:00	-0.706807868	Diploria	3	1	D	Fall	Coral	1996-11-22 07:15:00	1996-11-22 19:00:00	1996-11-22 13:15:00	1996-11-22 13:05:00	11.75	27.1	Fall_Diploria
2020-10-17	1996-11-22 20:15:00	-0.626998295	Diploria	3	1	D	Fall	Coral	1996-11-22 07:15:00	1996-11-22 19:00:00	1996-11-22 13:15:00	1996-11-22 13:05:00	11.75	27.1	Fall_Diploria
2020-10-18	1996-11-22 06:45:00	-0.634723047	Diploria	4	1	D	Fall	Coral	1996-11-22 07:15:00	1996-11-22 19:00:00	1996-11-22 13:15:00	1996-11-22 13:05:00	11.75	27.1	Fall_Diploria
2020-10-18	1996-11-22 07:15:00	-0.701796114	Diploria	4	1	D	Fall	Coral	1996-11-22 07:15:00	1996-11-22 19:00:00	1996-11-22 13:15:00	1996-11-22 13:05:00	11.75	27.1	Fall_Diploria
2020-10-18	1996-11-22 07:45:00	-0.355123031	Diploria	4	1	D	Fall	Coral	1996-11-22 07:15:00	1996-11-22 19:00:00	1996-11-22 13:15:00	1996-11-22 13:05:00	11.75	27.1	Fall_Diploria
2020-10-18	1996-11-22 08:15:00	-0.406271333	Diploria	4	1	D	Fall	Coral	1996-11-22 07:15:00	1996-11-22 19:00:00	1996-11-22 13:15:00	1996-11-22 13:05:00	11.75	27.1	Fall_Diploria
2020-10-18	1996-11-22 18:15:00	-0.546715447	Diploria	4	1	D	Fall	Coral	1996-11-22 07:15:00	1996-11-22 19:00:00	1996-11-22 13:15:00	1996-11-22 13:05:00	11.75	27.1	Fall_Diploria
2020-10-18	1996-11-22 18:45:00	-0.84129728	Diploria	4	1	D	Fall	Coral	1996-11-22 07:15:00	1996-11-22 19:00:00	1996-11-22 13:15:00	1996-11-22 13:05:00	11.75	27.1	Fall_Diploria
2020-10-18	1996-11-22 19:15:00	-0.57990678	Diploria	4	1	D	Fall	Coral	1996-11-22 07:15:00	1996-11-22 19:00:00	1996-11-22 13:15:00	1996-11-22 13:05:00	11.75	27.1	Fall_Diploria
2020-10-18	1996-11-22 19:45:00	-0.47529542	Diploria	4	1	D	Fall	Coral	1996-11-22 07:15:00	1996-11-22 19:00:00	1996-11-22 13:15:00	1996-11-22 13:05:00	11.75	27.1	Fall_Diploria
2020-10-18	1996-11-22 06:45:00	-0.527859877	Diploria	5	1	D	Fall	Coral	1996-11-22 07:15:00	1996-11-22 19:00:00	1996-11-22 13:15:00	1996-11-22 13:05:00	11.75	27.1	Fall_Diploria
2020-10-18	1996-11-22 07:15:00	-0.402411752	Diploria	5	1	D	Fall	Coral	1996-11-22 07:15:00	1996-11-22 19:00:00	1996-11-22 13:15:00	1996-11-22 13:05:00	11.75	27.1	Fall_Diploria
2020-10-18	1996-11-22 09:15:00	-0.648306077	Diploria	5	1	D	Fall	Coral	1996-11-22 07:15:00	1996-11-22 19:00:00	1996-11-22 13:15:00	1996-11-22 13:05:00	11.75	27.1	Fall_Diploria
2020-10-18	1996-11-22 12:15:00	-0.736566478	Diploria	5	1	D	Fall	Coral	1996-11-22 07:15:00	1996-11-22 19:00:00	1996-11-22 13:15:00	1996-11-22 13:05:00	11.75	27.1	Fall_Diploria
2020-10-18	1996-11-22 15:15:00	-0.641833697	Diploria	5	1	D	Fall	Coral	1996-11-22 07:15:00	1996-11-22 19:00:00	1996-11-22 13:15:00	1996-11-22 13:05:00	11.75	27.1	Fall_Diploria
2020-10-18	1996-11-22 18:15:00	-1.099804488	Diploria	5	1	D	Fall	Coral	1996-11-22 07:15:00	1996-11-22 19:00:00	1996-11-22 13:15:00	1996-11-22 13:05:00	11.75	27.1	Fall_Diploria
2020-10-18	1996-11-22 18:45:00	-0.787044287	Diploria	5	1	D	Fall	Coral	1996-11-22 07:15:00	1996-11-22 19:00:00	1996-11-22 13:15:00	1996-11-22 13:05:00	11.75	27.1	Fall_Diploria
2020-10-18	1996-11-22 19:15:00	-0.733012105	Diploria	5	1	D	Fall	Coral	1996-11-22 07:15:00	1996-11-22 19:00:00	1996-11-22 13:15:00	1996-11-22 13:05:00	11.75	27.1	Fall_Diploria
2020-10-18	1996-11-22 19:45:00	-0.607483939	Diploria	5	1	D	Fall	Coral	1996-11-22 07:15:00	1996-11-22 19:00:00	1996-11-22 13:15:00	1996-11-22 13:05:00	11.75	27.1	Fall_Diploria
2020-10-18	1996-11-22 20:45:00	-0.333819088	Diploria	5	1	D	Fall	Coral	1996-11-22 07:15:00	1996-11-22 19:00:00	1996-11-22 13:15:00	1996-11-22 13:05:00	11.75	27.1	Fall_Diploria
2020-10-18	1996-11-22 06:45:00	-0.460286397	Diploria	6	1	D	Fall	Coral	1996-11-22 07:15:00	1996-11-22 19:00:00	1996-11-22 13:15:00	1996-11-22 13:05:00	11.75	27.1	Fall_Diploria
2020-10-18	1996-11-22 07:15:00	-0.360320433	Diploria	6	1	D	Fall	Coral	1996-11-22 07:15:00	1996-11-22 19:00:00	1996-11-22 13:15:00	1996-11-22 13:05:00	11.75	27.1	Fall_Diploria
2020-10-18	1996-11-22 10:15:00	-0.454596279	Diploria	6	1	D	Fall	Coral	1996-11-22 07:15:00	1996-11-22 19:00:00	1996-11-22 13:15:00	1996-11-22 13:05:00	11.75	27.1	Fall_Diploria
2020-10-18	1996-11-22 13:15:00	-0.841864265	Diploria	6	1	D	Fall	Coral	1996-11-22 07:15:00	1996-11-22 19:00:00	1996-11-22 13:15:00	1996-11-22 13:05:00	11.75	27.1	Fall_Diploria
2020-10-18	1996-11-22 16:15:00	-0.776080816	Diploria	6	1	D	Fall	Coral	1996-11-22 07:15:00	1996-11-22 19:00:00	1996-11-22 13:15:00	1996-11-22 13:05:00	11.75	27.1	Fall_Diploria
2020-10-18	1996-11-22 18:15:00	-1.16934788	Diploria	6	1	D	Fall	Coral	1996-11-22 07:15:00	1996-11-22 19:00:00	1996-11-22 13:15:00	1996-11-22 13:05:00	11.75	27.1	Fall_Diploria
2020-10-18	1996-11-22 18:45:00	-0.528646572	Diploria	6	1	D	Fall	Coral	1996-11-22 07:15:00	1996-11-22 19:00:00	1996-11-22 13:15:00	1996-11-22 13:05:00	11.75	27.1	Fall_Diploria
2020-10-18	1996-11-22 19:15:00	-0.528770505	Diploria	6	1	D	Fall	Coral	1996-11-22 07:15:00	1996-11-22 19:00:00	1996-11-22 13:15:00	1996-11-22 13:05:00	11.75	27.1	Fall_Diploria
2020-10-18	1996-11-22 19:45:00	-0.530059922	Diploria	6	1	D	Fall	Coral	1996-11-22 07:15:00	1996-11-22 19:00:00	1996-11-22 13:15:00	1996-11-22 13:05:00	11.75	27.1	Fall_Diploria
2020-10-18	1996-11-22 20:15:00	-0.442617535	Diploria	6	1	D	Fall	Coral	1996-11-22 07:15:00	1996-11-22 19:00:00	1996-11-22 13:15:00	1996-11-22 13:05:00	11.75	27.1	Fall_Diploria
2020-10-18	1996-11-22 20:45:00	-0.456172571	Diploria	6	1	D	Fall	Coral	1996-11-22 07:15:00	1996-11-22 19:00:00	1996-11-22 13:15:00	1996-11-22 13:05:00	11.75	27.1	Fall_Diploria
2020-10-19	1996-11-22 08:15:00	-0.491787125	Diploria	7	1	D	Fall	Coral	1996-11-22 07:15:00	1996-11-22 19:00:00	1996-11-22 13:15:00	1996-11-22 13:05:00	11.75	27.1	Fall_Diploria
2020-10-19	1996-11-22 18:45:00	-0.989786411	Diploria	7	1	D	Fall	Coral	1996-11-22 07:15:00	1996-11-22 19:00:00	1996-11-22 13:15:00	1996-11-22 13:05:00	11.75	27.1	Fall_Diploria
2020-10-19	1996-11-22 19:15:00	-0.69798275	Diploria	7	1	D	Fall	Coral	1996-11-22 07:15:00	1996-11-22 19:00:00	1996-11-22 13:15:00	1996-11-22 13:05:00	11.75	27.1	Fall_Diploria
2020-10-19	1996-11-22 19:45:00	-0.814696831	Diploria	7	1	D	Fall	Coral	1996-11-22 07:15:00	1996-11-22 19:00:00	1996-11-22 13:15:00	1996-11-22 13:05:00	11.75	27.1	Fall_Diploria
2020-10-19	1996-11-22 20:15:00	-0.596059136	Diploria	7	1	D	Fall	Coral	1996-11-22 07:15:00	1996-11-22 19:00:00	1996-11-22 13:15:00	1996-11-22 13:05:00	11.75	27.1	Fall_Diploria
2020-10-19	1996-11-22 06:45:00	-1.184200376	Diploria	8	1	D	Fall	Coral	1996-11-22 07:15:00	1996-11-22 19:00:00	1996-11-22 13:15:00	1996-11-22 13:05:00	11.75	27.1	Fall_Diploria
2020-10-19	1996-11-22 07:15:00	-0.42713779	Diploria	8	1	D	Fall	Coral	1996-11-22 07:15:00	1996-11-22 19:00:00	1996-11-22 13:15:00	1996-11-22 13:05:00	11.75	27.1	Fall_Diploria
2020-10-19	1996-11-22 09:15:00	-1.908049234	Diploria	8	1	D	Fall	Coral	1996-11-22 07:15:00	1996-11-22 19:00:00	1996-11-22 13:15:00	1996-11-22 13:05:00	11.75	27.1	Fall_Diploria
2020-10-19	1996-11-22 12:15:00	-0.913308906	Diploria	8	1	D	Fall	Coral	1996-11-22 07:15:00	1996-11-22 19:00:00	1996-11-22 13:15:00	1996-11-22 13:05:00	11.75	27.1	Fall_Diploria
2020-10-19	1996-11-22 15:15:00	-2.033174655	Diploria	8	1	D	Fall	Coral	1996-11-22 07:15:00	1996-11-22 19:00:00	1996-11-22 13:15:00	1996-11-22 13:05:00	11.75	27.1	Fall_Diploria
2020-10-19	1996-11-22 18:15:00	-2.740111753	Diploria	8	1	D	Fall	Coral	1996-11-22 07:15:00	1996-11-22 19:00:00	1996-11-22 13:15:00	1996-11-22 13:05:00	11.75	27.1	Fall_Diploria
2020-10-19	1996-11-22 18:45:00	-0.856107951	Diploria	8	1	D	Fall	Coral	1996-11-22 07:15:00	1996-11-22 19:00:00	1996-11-22 13:15:00	1996-11-22 13:05:00	11.75	27.1	Fall_Diploria
2020-10-19	1996-11-22 19:15:00	-0.78881261	Diploria	8	1	D	Fall	Coral	1996-11-22 07:15:00	1996-11-22 19:00:00	1996-11-22 13:15:00	1996-11-22 13:05:00	11.75	27.1	Fall_Diploria
2020-10-19	1996-11-22 19:45:00	-0.801043745	Diploria	8	1	D	Fall	Coral	1996-11-22 07:15:00	1996-11-22 19:00:00	1996-11-22 13:15:00	1996-11-22 13:05:00	11.75	27.1	Fall_Diploria
2020-10-19	1996-11-22 20:15:00	-0.744033965	Diploria	8	1	D	Fall	Coral	1996-11-22 07:15:00	1996-11-22 19:00:00	1996-11-22 13:15:00	1996-11-22 13:05:00	11.75	27.1	Fall_Diploria
2020-10-19	1996-11-22 06:45:00	-0.827518133	Diploria	9	1	D	Fall	Coral	1996-11-22 07:15:00	1996-11-22 19:00:00	1996-11-22 13:15:00	1996-11-22 13:05:00	11.75	27.1	Fall_Diploria
2020-10-19	1996-11-22 07:15:00	-0.521528889	Diploria	9	1	D	Fall	Coral	1996-11-22 07:15:00	1996-11-22 19:00:00	1996-11-22 13:15:00	1996-11-22 13:05:00	11.75	27.1	Fall_Diploria
2020-10-19	1996-11-22 10:15:00	-0.704391039	Diploria	9	1	D	Fall	Coral	1996-11-22 07:15:00	1996-11-22 19:00:00	1996-11-22 13:15:00	1996-11-22 13:05:00	11.75	27.1	Fall_Diploria
2020-10-19	1996-11-22 13:15:00	-1.183667304	Diploria	9	1	D	Fall	Coral	1996-11-22 07:15:00	1996-11-22 19:00:00	1996-11-22 13:15:00	1996-11-22 13:05:00	11.75	27.1	Fall_Diploria
2020-10-19	1996-11-22 16:15:00	-1.24008913	Diploria	9	1	D	Fall	Coral	1996-11-22 07:15:00	1996-11-22 19:00:00	1996-11-22 13:15:00	1996-11-22 13:05:00	11.75	27.1	Fall_Diploria
2020-10-19	1996-11-22 18:45:00	-0.832885455	Diploria	9	1	D	Fall	Coral	1996-11-22 07:15:00	1996-11-22 19:00:00	1996-11-22 13:15:00	1996-11-22 13:05:00	11.75	27.1	Fall_Diploria
2020-10-19	1996-11-22 19:15:00	-0.903020329	Diploria	9	1	D	Fall	Coral	1996-11-22 07:15:00	1996-11-22 19:00:00	1996-11-22 13:15:00	1996-11-22 13:05:00	11.75	27.1	Fall_Diploria
2020-10-19	1996-11-22 19:45:00	-0.837167425	Diploria	9	1	D	Fall	Coral	1996-11-22 07:15:00	1996-11-22 19:00:00	1996-11-22 13:15:00	1996-11-22 13:05:00	11.75	27.1	Fall_Diploria
2020-10-19	1996-11-22 20:15:00	-0.835464522	Diploria	9	1	D	Fall	Coral	1996-11-22 07:15:00	1996-11-22 19:00:00	1996-11-22 13:15:00	1996-11-22 13:05:00	11.75	27.1	Fall_Diploria
2020-10-19	1996-11-22 20:45:00	-0.956432824	Diploria	9	1	D	Fall	Coral	1996-11-22 07:15:00	1996-11-22 19:00:00	1996-11-22 13:15:00	1996-11-22 13:05:00	11.75	27.1	Fall_Diploria
2020-10-20	1996-11-22 07:15:00	-1.133323719	Diploria	1	2	D	Fall	Coral	1996-11-22 07:15:00	1996-11-22 19:00:00	1996-11-22 13:15:00	1996-11-22 13:05:00	11.75	27.1	Fall_Diploria
2020-10-20	1996-11-22 10:15:00	-1.036618607	Diploria	1	2	D	Fall	Coral	1996-11-22 07:15:00	1996-11-22 19:00:00	1996-11-22 13:15:00	1996-11-22 13:05:00	11.75	27.1	Fall_Diploria
2020-10-20	1996-11-22 13:15:00	-1.425924379	Diploria	1	2	D	Fall	Coral	1996-11-22 07:15:00	1996-11-22 19:00:00	1996-11-22 13:15:00	1996-11-22 13:05:00	11.75	27.1	Fall_Diploria
2020-10-20	1996-11-22 16:15:00	-1.80437551	Diploria	1	2	D	Fall	Coral	1996-11-22 07:15:00	1996-11-22 19:00:00	1996-11-22 13:15:00	1996-11-22 13:05:00	11.75	27.1	Fall_Diploria
2020-10-20	1996-11-22 18:45:00	-1.690340225	Diploria	1	2	D	Fall	Coral	1996-11-22 07:15:00	1996-11-22 19:00:00	1996-11-22 13:15:00	1996-11-22 13:05:00	11.75	27.1	Fall_Diploria
2020-10-20	1996-11-22 19:15:00	-0.975758458	Diploria	1	2	D	Fall	Coral	1996-11-22 07:15:00	1996-11-22 19:00:00	1996-11-22 13:15:00	1996-11-22 13:05:00	11.75	27.1	Fall_Diploria
2020-10-20	1996-11-22 19:45:00	-1.214919669	Diploria	1	2	D	Fall	Coral	1996-11-22 07:15:00	1996-11-22 19:00:00	1996-11-22 13:15:00	1996-11-22 13:05:00	11.75	27.1	Fall_Diploria
2020-10-20	1996-11-22 20:15:00	-0.979470855	Diploria	1	2	D	Fall	Coral	1996-11-22 07:15:00	1996-11-22 19:00:00	1996-11-22 13:15:00	1996-11-22 13:05:00	11.75	27.1	Fall_Diploria
2020-10-20	1996-11-22 20:45:00	-1.056364123	Diploria	1	2	D	Fall	Coral	1996-11-22 07:15:00	1996-11-22 19:00:00	1996-11-22 13:15:00	1996-11-22 13:05:00	11.75	27.1	Fall_Diploria
2020-10-20	1996-11-22 06:45:00	-0.889707672	Diploria	2	2	D	Fall	Coral	1996-11-22 07:15:00	1996-11-22 19:00:00	1996-11-22 13:15:00	1996-11-22 13:05:00	11.75	27.1	Fall_Diploria
2020-10-20	1996-11-22 07:15:00	-0.600468752	Diploria	2	2	D	Fall	Coral	1996-11-22 07:15:00	1996-11-22 19:00:00	1996-11-22 13:15:00	1996-11-22 13:05:00	11.75	27.1	Fall_Diploria
2020-10-20	1996-11-22 07:45:00	-0.319509977	Diploria	2	2	D	Fall	Coral	1996-11-22 07:15:00	1996-11-22 19:00:00	1996-11-22 13:15:00	1996-11-22 13:05:00	11.75	27.1	Fall_Diploria
2020-10-20	1996-11-22 18:45:00	-0.707810496	Diploria	2	2	D	Fall	Coral	1996-11-22 07:15:00	1996-11-22 19:00:00	1996-11-22 13:15:00	1996-11-22 13:05:00	11.75	27.1	Fall_Diploria
2020-10-20	1996-11-22 19:15:00	-0.532655659	Diploria	2	2	D	Fall	Coral	1996-11-22 07:15:00	1996-11-22 19:00:00	1996-11-22 13:15:00	1996-11-22 13:05:00	11.75	27.1	Fall_Diploria
2020-10-20	1996-11-22 20:15:00	-0.481283617	Diploria	2	2	D	Fall	Coral	1996-11-22 07:15:00	1996-11-22 19:00:00	1996-11-22 13:15:00	1996-11-22 13:05:00	11.75	27.1	Fall_Diploria
2020-10-20	1996-11-22 06:45:00	-0.755654299	Diploria	3	2	D	Fall	Coral	1996-11-22 07:15:00	1996-11-22 19:00:00	1996-11-22 13:15:00	1996-11-22 13:05:00	11.75	27.1	Fall_Diploria
2020-10-20	1996-11-22 07:15:00	-0.627044193	Diploria	3	2	D	Fall	Coral	1996-11-22 07:15:00	1996-11-22 19:00:00	1996-11-22 13:15:00	1996-11-22 13:05:00	11.75	27.1	Fall_Diploria
2020-10-20	1996-11-22 11:15:00	-0.308215939	Diploria	3	2	D	Fall	Coral	1996-11-22 07:15:00	1996-11-22 19:00:00	1996-11-22 13:15:00	1996-11-22 13:05:00	11.75	27.1	Fall_Diploria
2020-10-20	1996-11-22 17:15:00	-0.640191389	Diploria	3	2	D	Fall	Coral	1996-11-22 07:15:00	1996-11-22 19:00:00	1996-11-22 13:15:00	1996-11-22 13:05:00	11.75	27.1	Fall_Diploria
2020-10-20	1996-11-22 18:15:00	-0.899657966	Diploria	3	2	D	Fall	Coral	1996-11-22 07:15:00	1996-11-22 19:00:00	1996-11-22 13:15:00	1996-11-22 13:05:00	11.75	27.1	Fall_Diploria
2020-10-20	1996-11-22 18:45:00	-0.718893434	Diploria	3	2	D	Fall	Coral	1996-11-22 07:15:00	1996-11-22 19:00:00	1996-11-22 13:15:00	1996-11-22 13:05:00	11.75	27.1	Fall_Diploria
2020-10-20	1996-11-22 19:45:00	-1.12571585	Diploria	3	2	D	Fall	Coral	1996-11-22 07:15:00	1996-11-22 19:00:00	1996-11-22 13:15:00	1996-11-22 13:05:00	11.75	27.1	Fall_Diploria
2020-10-20	1996-11-22 20:45:00	-0.88179549	Diploria	3	2	D	Fall	Coral	1996-11-22 07:15:00	1996-11-22 19:00:00	1996-11-22 13:15:00	1996-11-22 13:05:00	11.75	27.1	Fall_Diploria
2020-10-24	1996-11-22 06:45:00	-1.149604983	Diploria	4	2	D	Fall	Coral	1996-11-22 07:15:00	1996-11-22 19:00:00	1996-11-22 13:15:00	1996-11-22 13:05:00	11.75	27.1	Fall_Diploria
2020-10-24	1996-11-22 07:15:00	-0.654442026	Diploria	4	2	D	Fall	Coral	1996-11-22 07:15:00	1996-11-22 19:00:00	1996-11-22 13:15:00	1996-11-22 13:05:00	11.75	27.1	Fall_Diploria
2020-10-24	1996-11-22 07:45:00	-0.498861965	Diploria	4	2	D	Fall	Coral	1996-11-22 07:15:00	1996-11-22 19:00:00	1996-11-22 13:15:00	1996-11-22 13:05:00	11.75	27.1	Fall_Diploria
2020-10-24	1996-11-22 09:15:00	-0.4238856	Diploria	4	2	D	Fall	Coral	1996-11-22 07:15:00	1996-11-22 19:00:00	1996-11-22 13:15:00	1996-11-22 13:05:00	11.75	27.1	Fall_Diploria
2020-10-24	1996-11-22 12:15:00	-0.475179938	Diploria	4	2	D	Fall	Coral	1996-11-22 07:15:00	1996-11-22 19:00:00	1996-11-22 13:15:00	1996-11-22 13:05:00	11.75	27.1	Fall_Diploria
2020-10-24	1996-11-22 15:15:00	-0.696479181	Diploria	4	2	D	Fall	Coral	1996-11-22 07:15:00	1996-11-22 19:00:00	1996-11-22 13:15:00	1996-11-22 13:05:00	11.75	27.1	Fall_Diploria
2020-10-24	1996-11-22 17:45:00	-1.101430779	Diploria	4	2	D	Fall	Coral	1996-11-22 07:15:00	1996-11-22 19:00:00	1996-11-22 13:15:00	1996-11-22 13:05:00	11.75	27.1	Fall_Diploria
2020-10-24	1996-11-22 18:15:00	-0.532971091	Diploria	4	2	D	Fall	Coral	1996-11-22 07:15:00	1996-11-22 19:00:00	1996-11-22 13:15:00	1996-11-22 13:05:00	11.75	27.1	Fall_Diploria
2020-10-24	1996-11-22 18:45:00	-0.537552793	Diploria	4	2	D	Fall	Coral	1996-11-22 07:15:00	1996-11-22 19:00:00	1996-11-22 13:15:00	1996-11-22 13:05:00	11.75	27.1	Fall_Diploria
2020-10-24	1996-11-22 19:15:00	-0.428196361	Diploria	4	2	D	Fall	Coral	1996-11-22 07:15:00	1996-11-22 19:00:00	1996-11-22 13:15:00	1996-11-22 13:05:00	11.75	27.1	Fall_Diploria
2020-10-24	1996-11-22 19:45:00	-0.657541115	Diploria	4	2	D	Fall	Coral	1996-11-22 07:15:00	1996-11-22 19:00:00	1996-11-22 13:15:00	1996-11-22 13:05:00	11.75	27.1	Fall_Diploria
2020-10-24	1996-11-22 20:15:00	-0.689469708	Diploria	4	2	D	Fall	Coral	1996-11-22 07:15:00	1996-11-22 19:00:00	1996-11-22 13:15:00	1996-11-22 13:05:00	11.75	27.1	Fall_Diploria
2020-10-24	1996-11-22 20:45:00	-0.752117974	Diploria	4	2	D	Fall	Coral	1996-11-22 07:15:00	1996-11-22 19:00:00	1996-11-22 13:15:00	1996-11-22 13:05:00	11.75	27.1	Fall_Diploria
2020-10-24	1996-11-22 06:45:00	-0.542721703	Diploria	5	2	D	Fall	Coral	1996-11-22 07:15:00	1996-11-22 19:00:00	1996-11-22 13:15:00	1996-11-22 13:05:00	11.75	27.1	Fall_Diploria
2020-10-24	1996-11-22 07:15:00	-0.473954977	Diploria	5	2	D	Fall	Coral	1996-11-22 07:15:00	1996-11-22 19:00:00	1996-11-22 13:15:00	1996-11-22 13:05:00	11.75	27.1	Fall_Diploria
2020-10-24	1996-11-22 07:45:00	-0.579805835	Diploria	5	2	D	Fall	Coral	1996-11-22 07:15:00	1996-11-22 19:00:00	1996-11-22 13:15:00	1996-11-22 13:05:00	11.75	27.1	Fall_Diploria
2020-10-24	1996-11-22 10:15:00	-0.468927585	Diploria	5	2	D	Fall	Coral	1996-11-22 07:15:00	1996-11-22 19:00:00	1996-11-22 13:15:00	1996-11-22 13:05:00	11.75	27.1	Fall_Diploria
2020-10-24	1996-11-22 13:15:00	-0.937977375	Diploria	5	2	D	Fall	Coral	1996-11-22 07:15:00	1996-11-22 19:00:00	1996-11-22 13:15:00	1996-11-22 13:05:00	11.75	27.1	Fall_Diploria
2020-10-24	1996-11-22 16:15:00	-0.810459329	Diploria	5	2	D	Fall	Coral	1996-11-22 07:15:00	1996-11-22 19:00:00	1996-11-22 13:15:00	1996-11-22 13:05:00	11.75	27.1	Fall_Diploria
2020-10-24	1996-11-22 18:15:00	-0.555722779	Diploria	5	2	D	Fall	Coral	1996-11-22 07:15:00	1996-11-22 19:00:00	1996-11-22 13:15:00	1996-11-22 13:05:00	11.75	27.1	Fall_Diploria
2020-10-24	1996-11-22 18:45:00	-0.578677139	Diploria	5	2	D	Fall	Coral	1996-11-22 07:15:00	1996-11-22 19:00:00	1996-11-22 13:15:00	1996-11-22 13:05:00	11.75	27.1	Fall_Diploria
2020-10-24	1996-11-22 19:15:00	-0.558797291	Diploria	5	2	D	Fall	Coral	1996-11-22 07:15:00	1996-11-22 19:00:00	1996-11-22 13:15:00	1996-11-22 13:05:00	11.75	27.1	Fall_Diploria
2020-10-24	1996-11-22 19:45:00	-0.570149886	Diploria	5	2	D	Fall	Coral	1996-11-22 07:15:00	1996-11-22 19:00:00	1996-11-22 13:15:00	1996-11-22 13:05:00	11.75	27.1	Fall_Diploria
2020-10-24	1996-11-22 20:15:00	-0.56402137	Diploria	5	2	D	Fall	Coral	1996-11-22 07:15:00	1996-11-22 19:00:00	1996-11-22 13:15:00	1996-11-22 13:05:00	11.75	27.1	Fall_Diploria
2020-10-24	1996-11-22 20:45:00	-0.482090335	Diploria	5	2	D	Fall	Coral	1996-11-22 07:15:00	1996-11-22 19:00:00	1996-11-22 13:15:00	1996-11-22 13:05:00	11.75	27.1	Fall_Diploria
2020-10-24	1996-11-22 06:45:00	-0.447148772	Diploria	6	2	D	Fall	Coral	1996-11-22 07:15:00	1996-11-22 19:00:00	1996-11-22 13:15:00	1996-11-22 13:05:00	11.75	27.1	Fall_Diploria
2020-10-24	1996-11-22 07:15:00	-0.501446365	Diploria	6	2	D	Fall	Coral	1996-11-22 07:15:00	1996-11-22 19:00:00	1996-11-22 13:15:00	1996-11-22 13:05:00	11.75	27.1	Fall_Diploria
2020-10-24	1996-11-22 11:15:00	-0.591318245	Diploria	6	2	D	Fall	Coral	1996-11-22 07:15:00	1996-11-22 19:00:00	1996-11-22 13:15:00	1996-11-22 13:05:00	11.75	27.1	Fall_Diploria
2020-10-24	1996-11-22 14:15:00	-0.668666886	Diploria	6	2	D	Fall	Coral	1996-11-22 07:15:00	1996-11-22 19:00:00	1996-11-22 13:15:00	1996-11-22 13:05:00	11.75	27.1	Fall_Diploria
2020-10-24	1996-11-22 17:15:00	-0.462331577	Diploria	6	2	D	Fall	Coral	1996-11-22 07:15:00	1996-11-22 19:00:00	1996-11-22 13:15:00	1996-11-22 13:05:00	11.75	27.1	Fall_Diploria
2020-10-24	1996-11-22 18:15:00	-0.560201316	Diploria	6	2	D	Fall	Coral	1996-11-22 07:15:00	1996-11-22 19:00:00	1996-11-22 13:15:00	1996-11-22 13:05:00	11.75	27.1	Fall_Diploria
2020-10-24	1996-11-22 18:45:00	-0.637847754	Diploria	6	2	D	Fall	Coral	1996-11-22 07:15:00	1996-11-22 19:00:00	1996-11-22 13:15:00	1996-11-22 13:05:00	11.75	27.1	Fall_Diploria
2020-10-24	1996-11-22 19:15:00	-0.831349881	Diploria	6	2	D	Fall	Coral	1996-11-22 07:15:00	1996-11-22 19:00:00	1996-11-22 13:15:00	1996-11-22 13:05:00	11.75	27.1	Fall_Diploria
2020-10-24	1996-11-22 19:45:00	-0.663496563	Diploria	6	2	D	Fall	Coral	1996-11-22 07:15:00	1996-11-22 19:00:00	1996-11-22 13:15:00	1996-11-22 13:05:00	11.75	27.1	Fall_Diploria
2020-10-24	1996-11-22 20:15:00	-0.699345472	Diploria	6	2	D	Fall	Coral	1996-11-22 07:15:00	1996-11-22 19:00:00	1996-11-22 13:15:00	1996-11-22 13:05:00	11.75	27.1	Fall_Diploria
2020-10-24	1996-11-22 20:45:00	-0.616120054	Diploria	6	2	D	Fall	Coral	1996-11-22 07:15:00	1996-11-22 19:00:00	1996-11-22 13:15:00	1996-11-22 13:05:00	11.75	27.1	Fall_Diploria
2020-10-26	1996-11-22 06:45:00	-0.77793295	Diploria	7	2	D	Fall	Coral	1996-11-22 07:15:00	1996-11-22 19:00:00	1996-11-22 13:15:00	1996-11-22 13:05:00	11.75	27.1	Fall_Diploria
2020-10-26	1996-11-22 07:15:00	-0.830837406	Diploria	7	2	D	Fall	Coral	1996-11-22 07:15:00	1996-11-22 19:00:00	1996-11-22 13:15:00	1996-11-22 13:05:00	11.75	27.1	Fall_Diploria
2020-10-26	1996-11-22 07:45:00	-0.353033212	Diploria	7	2	D	Fall	Coral	1996-11-22 07:15:00	1996-11-22 19:00:00	1996-11-22 13:15:00	1996-11-22 13:05:00	11.75	27.1	Fall_Diploria
2020-10-26	1996-11-22 09:15:00	-0.389711936	Diploria	7	2	D	Fall	Coral	1996-11-22 07:15:00	1996-11-22 19:00:00	1996-11-22 13:15:00	1996-11-22 13:05:00	11.75	27.1	Fall_Diploria
2020-10-26	1996-11-22 12:15:00	-0.551913264	Diploria	7	2	D	Fall	Coral	1996-11-22 07:15:00	1996-11-22 19:00:00	1996-11-22 13:15:00	1996-11-22 13:05:00	11.75	27.1	Fall_Diploria
2020-10-26	1996-11-22 18:15:00	-0.519056108	Diploria	7	2	D	Fall	Coral	1996-11-22 07:15:00	1996-11-22 19:00:00	1996-11-22 13:15:00	1996-11-22 13:05:00	11.75	27.1	Fall_Diploria
2020-10-26	1996-11-22 18:45:00	-0.577030995	Diploria	7	2	D	Fall	Coral	1996-11-22 07:15:00	1996-11-22 19:00:00	1996-11-22 13:15:00	1996-11-22 13:05:00	11.75	27.1	Fall_Diploria
2020-10-26	1996-11-22 19:15:00	-0.603796908	Diploria	7	2	D	Fall	Coral	1996-11-22 07:15:00	1996-11-22 19:00:00	1996-11-22 13:15:00	1996-11-22 13:05:00	11.75	27.1	Fall_Diploria
2020-10-26	1996-11-22 19:45:00	-0.73996142	Diploria	7	2	D	Fall	Coral	1996-11-22 07:15:00	1996-11-22 19:00:00	1996-11-22 13:15:00	1996-11-22 13:05:00	11.75	27.1	Fall_Diploria
2020-10-26	1996-11-22 20:15:00	-0.533381072	Diploria	7	2	D	Fall	Coral	1996-11-22 07:15:00	1996-11-22 19:00:00	1996-11-22 13:15:00	1996-11-22 13:05:00	11.75	27.1	Fall_Diploria
2020-10-26	1996-11-22 20:45:00	-0.344834821	Diploria	7	2	D	Fall	Coral	1996-11-22 07:15:00	1996-11-22 19:00:00	1996-11-22 13:15:00	1996-11-22 13:05:00	11.75	27.1	Fall_Diploria
2020-10-26	1996-11-22 06:45:00	-0.900838505	Diploria	8	2	D	Fall	Coral	1996-11-22 07:15:00	1996-11-22 19:00:00	1996-11-22 13:15:00	1996-11-22 13:05:00	11.75	27.1	Fall_Diploria
2020-10-26	1996-11-22 07:15:00	-0.833987175	Diploria	8	2	D	Fall	Coral	1996-11-22 07:15:00	1996-11-22 19:00:00	1996-11-22 13:15:00	1996-11-22 13:05:00	11.75	27.1	Fall_Diploria
2020-10-26	1996-11-22 07:45:00	-0.406296621	Diploria	8	2	D	Fall	Coral	1996-11-22 07:15:00	1996-11-22 19:00:00	1996-11-22 13:15:00	1996-11-22 13:05:00	11.75	27.1	Fall_Diploria
2020-10-26	1996-11-22 10:15:00	-0.919903049	Diploria	8	2	D	Fall	Coral	1996-11-22 07:15:00	1996-11-22 19:00:00	1996-11-22 13:15:00	1996-11-22 13:05:00	11.75	27.1	Fall_Diploria
2020-10-26	1996-11-22 13:15:00	-1.086967805	Diploria	8	2	D	Fall	Coral	1996-11-22 07:15:00	1996-11-22 19:00:00	1996-11-22 13:15:00	1996-11-22 13:05:00	11.75	27.1	Fall_Diploria
2020-10-26	1996-11-22 18:45:00	-0.756945901	Diploria	8	2	D	Fall	Coral	1996-11-22 07:15:00	1996-11-22 19:00:00	1996-11-22 13:15:00	1996-11-22 13:05:00	11.75	27.1	Fall_Diploria
2020-10-26	1996-11-22 19:15:00	-0.674163444	Diploria	8	2	D	Fall	Coral	1996-11-22 07:15:00	1996-11-22 19:00:00	1996-11-22 13:15:00	1996-11-22 13:05:00	11.75	27.1	Fall_Diploria
2020-10-26	1996-11-22 19:45:00	-0.904675545	Diploria	8	2	D	Fall	Coral	1996-11-22 07:15:00	1996-11-22 19:00:00	1996-11-22 13:15:00	1996-11-22 13:05:00	11.75	27.1	Fall_Diploria
2020-10-26	1996-11-22 20:15:00	-0.829917899	Diploria	8	2	D	Fall	Coral	1996-11-22 07:15:00	1996-11-22 19:00:00	1996-11-22 13:15:00	1996-11-22 13:05:00	11.75	27.1	Fall_Diploria
2020-10-26	1996-11-22 20:45:00	-0.787664342	Diploria	8	2	D	Fall	Coral	1996-11-22 07:15:00	1996-11-22 19:00:00	1996-11-22 13:15:00	1996-11-22 13:05:00	11.75	27.1	Fall_Diploria
2020-10-28	1996-11-22 06:45:00	-0.726349665	Diploria	2	3	D	Fall	Coral	1996-11-22 07:15:00	1996-11-22 19:00:00	1996-11-22 13:15:00	1996-11-22 13:05:00	11.75	27.1	Fall_Diploria
2020-10-28	1996-11-22 07:15:00	-0.567082445	Diploria	2	3	D	Fall	Coral	1996-11-22 07:15:00	1996-11-22 19:00:00	1996-11-22 13:15:00	1996-11-22 13:05:00	11.75	27.1	Fall_Diploria
2020-10-28	1996-11-22 10:15:00	-0.699017671	Diploria	2	3	D	Fall	Coral	1996-11-22 07:15:00	1996-11-22 19:00:00	1996-11-22 13:15:00	1996-11-22 13:05:00	11.75	27.1	Fall_Diploria
2020-10-28	1996-11-22 13:15:00	-1.244705578	Diploria	2	3	D	Fall	Coral	1996-11-22 07:15:00	1996-11-22 19:00:00	1996-11-22 13:15:00	1996-11-22 13:05:00	11.75	27.1	Fall_Diploria
2020-10-28	1996-11-22 16:15:00	-2.07723311	Diploria	2	3	D	Fall	Coral	1996-11-22 07:15:00	1996-11-22 19:00:00	1996-11-22 13:15:00	1996-11-22 13:05:00	11.75	27.1	Fall_Diploria
2020-10-28	1996-11-22 18:15:00	-1.997338346	Diploria	2	3	D	Fall	Coral	1996-11-22 07:15:00	1996-11-22 19:00:00	1996-11-22 13:15:00	1996-11-22 13:05:00	11.75	27.1	Fall_Diploria
2020-10-28	1996-11-22 18:45:00	-1.193982796	Diploria	2	3	D	Fall	Coral	1996-11-22 07:15:00	1996-11-22 19:00:00	1996-11-22 13:15:00	1996-11-22 13:05:00	11.75	27.1	Fall_Diploria
2020-10-28	1996-11-22 19:15:00	-0.827489047	Diploria	2	3	D	Fall	Coral	1996-11-22 07:15:00	1996-11-22 19:00:00	1996-11-22 13:15:00	1996-11-22 13:05:00	11.75	27.1	Fall_Diploria
2020-10-28	1996-11-22 19:45:00	-0.90538157	Diploria	2	3	D	Fall	Coral	1996-11-22 07:15:00	1996-11-22 19:00:00	1996-11-22 13:15:00	1996-11-22 13:05:00	11.75	27.1	Fall_Diploria
2020-10-28	1996-11-22 20:15:00	-0.793181857	Diploria	2	3	D	Fall	Coral	1996-11-22 07:15:00	1996-11-22 19:00:00	1996-11-22 13:15:00	1996-11-22 13:05:00	11.75	27.1	Fall_Diploria
2020-10-28	1996-11-22 20:45:00	-0.76038009	Diploria	2	3	D	Fall	Coral	1996-11-22 07:15:00	1996-11-22 19:00:00	1996-11-22 13:15:00	1996-11-22 13:05:00	11.75	27.1	Fall_Diploria
2020-10-28	1996-11-22 06:45:00	-1.101537284	Diploria	3	3	D	Fall	Coral	1996-11-22 07:15:00	1996-11-22 19:00:00	1996-11-22 13:15:00	1996-11-22 13:05:00	11.75	27.1	Fall_Diploria
2020-10-28	1996-11-22 07:15:00	-0.803675532	Diploria	3	3	D	Fall	Coral	1996-11-22 07:15:00	1996-11-22 19:00:00	1996-11-22 13:15:00	1996-11-22 13:05:00	11.75	27.1	Fall_Diploria
2020-10-28	1996-11-22 08:15:00	-1.010365441	Diploria	3	3	D	Fall	Coral	1996-11-22 07:15:00	1996-11-22 19:00:00	1996-11-22 13:15:00	1996-11-22 13:05:00	11.75	27.1	Fall_Diploria
2020-10-28	1996-11-22 11:15:00	-1.22180741	Diploria	3	3	D	Fall	Coral	1996-11-22 07:15:00	1996-11-22 19:00:00	1996-11-22 13:15:00	1996-11-22 13:05:00	11.75	27.1	Fall_Diploria
2020-10-28	1996-11-22 18:45:00	-1.209583861	Diploria	3	3	D	Fall	Coral	1996-11-22 07:15:00	1996-11-22 19:00:00	1996-11-22 13:15:00	1996-11-22 13:05:00	11.75	27.1	Fall_Diploria
2020-10-28	1996-11-22 19:15:00	-1.514921615	Diploria	3	3	D	Fall	Coral	1996-11-22 07:15:00	1996-11-22 19:00:00	1996-11-22 13:15:00	1996-11-22 13:05:00	11.75	27.1	Fall_Diploria
2020-10-28	1996-11-22 06:45:00	-0.490122452	Diploria	4	3	D	Fall	Coral	1996-11-22 07:15:00	1996-11-22 19:00:00	1996-11-22 13:15:00	1996-11-22 13:05:00	11.75	27.1	Fall_Diploria
2020-10-28	1996-11-22 07:15:00	-1.004705049	Diploria	4	3	D	Fall	Coral	1996-11-22 07:15:00	1996-11-22 19:00:00	1996-11-22 13:15:00	1996-11-22 13:05:00	11.75	27.1	Fall_Diploria
2020-10-28	1996-11-22 10:15:00	-0.924045371	Diploria	4	3	D	Fall	Coral	1996-11-22 07:15:00	1996-11-22 19:00:00	1996-11-22 13:15:00	1996-11-22 13:05:00	11.75	27.1	Fall_Diploria
2020-10-28	1996-11-22 13:15:00	-1.886476357	Diploria	4	3	D	Fall	Coral	1996-11-22 07:15:00	1996-11-22 19:00:00	1996-11-22 13:15:00	1996-11-22 13:05:00	11.75	27.1	Fall_Diploria
2020-10-28	1996-11-22 16:15:00	-1.307467719	Diploria	4	3	D	Fall	Coral	1996-11-22 07:15:00	1996-11-22 19:00:00	1996-11-22 13:15:00	1996-11-22 13:05:00	11.75	27.1	Fall_Diploria
2020-10-28	1996-11-22 18:45:00	-0.897960055	Diploria	4	3	D	Fall	Coral	1996-11-22 07:15:00	1996-11-22 19:00:00	1996-11-22 13:15:00	1996-11-22 13:05:00	11.75	27.1	Fall_Diploria
2020-10-28	1996-11-22 19:15:00	-0.80170139	Diploria	4	3	D	Fall	Coral	1996-11-22 07:15:00	1996-11-22 19:00:00	1996-11-22 13:15:00	1996-11-22 13:05:00	11.75	27.1	Fall_Diploria
2020-10-28	1996-11-22 19:45:00	-0.877324628	Diploria	4	3	D	Fall	Coral	1996-11-22 07:15:00	1996-11-22 19:00:00	1996-11-22 13:15:00	1996-11-22 13:05:00	11.75	27.1	Fall_Diploria
2020-10-28	1996-11-22 20:15:00	-0.826619401	Diploria	4	3	D	Fall	Coral	1996-11-22 07:15:00	1996-11-22 19:00:00	1996-11-22 13:15:00	1996-11-22 13:05:00	11.75	27.1	Fall_Diploria
2020-10-28	1996-11-22 20:45:00	-0.790036196	Diploria	4	3	D	Fall	Coral	1996-11-22 07:15:00	1996-11-22 19:00:00	1996-11-22 13:15:00	1996-11-22 13:05:00	11.75	27.1	Fall_Diploria
2020-10-28	1996-11-22 21:28:00	-0.710067416	Diploria	4	3	D	Fall	Coral	1996-11-22 07:15:00	1996-11-22 19:00:00	1996-11-22 13:15:00	1996-11-22 13:05:00	11.75	27.1	Fall_Diploria
2020-10-28	1996-11-22 21:45:00	-0.582026631	Diploria	4	3	D	Fall	Coral	1996-11-22 07:15:00	1996-11-22 19:00:00	1996-11-22 13:15:00	1996-11-22 13:05:00	11.75	27.1	Fall_Diploria
2020-10-28	1996-11-22 06:45:00	-0.596263488	Diploria	5	3	D	Fall	Coral	1996-11-22 07:15:00	1996-11-22 19:00:00	1996-11-22 13:15:00	1996-11-22 13:05:00	11.75	27.1	Fall_Diploria
2020-10-28	1996-11-22 07:15:00	-0.664483074	Diploria	5	3	D	Fall	Coral	1996-11-22 07:15:00	1996-11-22 19:00:00	1996-11-22 13:15:00	1996-11-22 13:05:00	11.75	27.1	Fall_Diploria
2020-10-28	1996-11-22 08:15:00	-0.560348271	Diploria	5	3	D	Fall	Coral	1996-11-22 07:15:00	1996-11-22 19:00:00	1996-11-22 13:15:00	1996-11-22 13:05:00	11.75	27.1	Fall_Diploria
2020-10-28	1996-11-22 11:15:00	-1.158782943	Diploria	5	3	D	Fall	Coral	1996-11-22 07:15:00	1996-11-22 19:00:00	1996-11-22 13:15:00	1996-11-22 13:05:00	11.75	27.1	Fall_Diploria
2020-10-28	1996-11-22 14:15:00	-1.232072896	Diploria	5	3	D	Fall	Coral	1996-11-22 07:15:00	1996-11-22 19:00:00	1996-11-22 13:15:00	1996-11-22 13:05:00	11.75	27.1	Fall_Diploria
2020-10-28	1996-11-22 17:15:00	-0.945570729	Diploria	5	3	D	Fall	Coral	1996-11-22 07:15:00	1996-11-22 19:00:00	1996-11-22 13:15:00	1996-11-22 13:05:00	11.75	27.1	Fall_Diploria
2020-10-28	1996-11-22 18:15:00	-0.974211323	Diploria	5	3	D	Fall	Coral	1996-11-22 07:15:00	1996-11-22 19:00:00	1996-11-22 13:15:00	1996-11-22 13:05:00	11.75	27.1	Fall_Diploria
2020-10-28	1996-11-22 18:45:00	-0.798369575	Diploria	5	3	D	Fall	Coral	1996-11-22 07:15:00	1996-11-22 19:00:00	1996-11-22 13:15:00	1996-11-22 13:05:00	11.75	27.1	Fall_Diploria
2020-10-28	1996-11-22 19:15:00	-0.642423987	Diploria	5	3	D	Fall	Coral	1996-11-22 07:15:00	1996-11-22 19:00:00	1996-11-22 13:15:00	1996-11-22 13:05:00	11.75	27.1	Fall_Diploria
2020-10-28	1996-11-22 19:45:00	-0.739218656	Diploria	5	3	D	Fall	Coral	1996-11-22 07:15:00	1996-11-22 19:00:00	1996-11-22 13:15:00	1996-11-22 13:05:00	11.75	27.1	Fall_Diploria
2020-10-28	1996-11-22 20:15:00	-0.780155997	Diploria	5	3	D	Fall	Coral	1996-11-22 07:15:00	1996-11-22 19:00:00	1996-11-22 13:15:00	1996-11-22 13:05:00	11.75	27.1	Fall_Diploria
2020-10-28	1996-11-22 20:45:00	-0.709075151	Diploria	5	3	D	Fall	Coral	1996-11-22 07:15:00	1996-11-22 19:00:00	1996-11-22 13:15:00	1996-11-22 13:05:00	11.75	27.1	Fall_Diploria
2020-10-28	1996-11-22 21:28:00	-0.649753663	Diploria	5	3	D	Fall	Coral	1996-11-22 07:15:00	1996-11-22 19:00:00	1996-11-22 13:15:00	1996-11-22 13:05:00	11.75	27.1	Fall_Diploria
2020-10-28	1996-11-22 21:45:00	-0.459424861	Diploria	5	3	D	Fall	Coral	1996-11-22 07:15:00	1996-11-22 19:00:00	1996-11-22 13:15:00	1996-11-22 13:05:00	11.75	27.1	Fall_Diploria
2020-10-28	1996-11-22 15:15:00	-0.753806004	Diploria	6	3	D	Fall	Coral	1996-11-22 07:15:00	1996-11-22 19:00:00	1996-11-22 13:15:00	1996-11-22 13:05:00	11.75	27.1	Fall_Diploria
2020-10-28	1996-11-22 18:15:00	-0.810895412	Diploria	6	3	D	Fall	Coral	1996-11-22 07:15:00	1996-11-22 19:00:00	1996-11-22 13:15:00	1996-11-22 13:05:00	11.75	27.1	Fall_Diploria
2020-10-28	1996-11-22 18:45:00	-0.52949317	Diploria	6	3	D	Fall	Coral	1996-11-22 07:15:00	1996-11-22 19:00:00	1996-11-22 13:15:00	1996-11-22 13:05:00	11.75	27.1	Fall_Diploria
2020-10-28	1996-11-22 19:15:00	-0.506735963	Diploria	6	3	D	Fall	Coral	1996-11-22 07:15:00	1996-11-22 19:00:00	1996-11-22 13:15:00	1996-11-22 13:05:00	11.75	27.1	Fall_Diploria
2020-10-28	1996-11-22 19:45:00	-0.503483318	Diploria	6	3	D	Fall	Coral	1996-11-22 07:15:00	1996-11-22 19:00:00	1996-11-22 13:15:00	1996-11-22 13:05:00	11.75	27.1	Fall_Diploria
2020-10-28	1996-11-22 20:15:00	-0.549036703	Diploria	6	3	D	Fall	Coral	1996-11-22 07:15:00	1996-11-22 19:00:00	1996-11-22 13:15:00	1996-11-22 13:05:00	11.75	27.1	Fall_Diploria
2020-10-28	1996-11-22 20:45:00	-0.560512138	Diploria	6	3	D	Fall	Coral	1996-11-22 07:15:00	1996-11-22 19:00:00	1996-11-22 13:15:00	1996-11-22 13:05:00	11.75	27.1	Fall_Diploria
2020-10-28	1996-11-22 21:28:00	-0.602956336	Diploria	6	3	D	Fall	Coral	1996-11-22 07:15:00	1996-11-22 19:00:00	1996-11-22 13:15:00	1996-11-22 13:05:00	11.75	27.1	Fall_Diploria
2020-10-28	1996-11-22 21:45:00	-0.569152958	Diploria	6	3	D	Fall	Coral	1996-11-22 07:15:00	1996-11-22 19:00:00	1996-11-22 13:15:00	1996-11-22 13:05:00	11.75	27.1	Fall_Diploria
2020-10-29	1996-11-22 06:45:00	-0.66599043	Diploria	7	3	D	Fall	Coral	1996-11-22 07:15:00	1996-11-22 19:00:00	1996-11-22 13:15:00	1996-11-22 13:05:00	11.75	27.1	Fall_Diploria
2020-10-29	1996-11-22 07:15:00	-0.536739072	Diploria	7	3	D	Fall	Coral	1996-11-22 07:15:00	1996-11-22 19:00:00	1996-11-22 13:15:00	1996-11-22 13:05:00	11.75	27.1	Fall_Diploria
2020-10-29	1996-11-22 10:15:00	-0.75343358	Diploria	7	3	D	Fall	Coral	1996-11-22 07:15:00	1996-11-22 19:00:00	1996-11-22 13:15:00	1996-11-22 13:05:00	11.75	27.1	Fall_Diploria
2020-10-29	1996-11-22 13:15:00	-1.668090907	Diploria	7	3	D	Fall	Coral	1996-11-22 07:15:00	1996-11-22 19:00:00	1996-11-22 13:15:00	1996-11-22 13:05:00	11.75	27.1	Fall_Diploria
2020-10-29	1996-11-22 16:15:00	-0.897619631	Diploria	7	3	D	Fall	Coral	1996-11-22 07:15:00	1996-11-22 19:00:00	1996-11-22 13:15:00	1996-11-22 13:05:00	11.75	27.1	Fall_Diploria
2020-10-29	1996-11-22 18:15:00	-1.79876082	Diploria	7	3	D	Fall	Coral	1996-11-22 07:15:00	1996-11-22 19:00:00	1996-11-22 13:15:00	1996-11-22 13:05:00	11.75	27.1	Fall_Diploria
2020-10-29	1996-11-22 18:45:00	-1.960957274	Diploria	7	3	D	Fall	Coral	1996-11-22 07:15:00	1996-11-22 19:00:00	1996-11-22 13:15:00	1996-11-22 13:05:00	11.75	27.1	Fall_Diploria
2020-10-29	1996-11-22 19:15:00	-0.906012684	Diploria	7	3	D	Fall	Coral	1996-11-22 07:15:00	1996-11-22 19:00:00	1996-11-22 13:15:00	1996-11-22 13:05:00	11.75	27.1	Fall_Diploria
2020-10-29	1996-11-22 19:45:00	-0.792990852	Diploria	7	3	D	Fall	Coral	1996-11-22 07:15:00	1996-11-22 19:00:00	1996-11-22 13:15:00	1996-11-22 13:05:00	11.75	27.1	Fall_Diploria
2020-10-29	1996-11-22 20:15:00	-0.7485308	Diploria	7	3	D	Fall	Coral	1996-11-22 07:15:00	1996-11-22 19:00:00	1996-11-22 13:15:00	1996-11-22 13:05:00	11.75	27.1	Fall_Diploria
2020-10-29	1996-11-22 20:45:00	-0.703373844	Diploria	7	3	D	Fall	Coral	1996-11-22 07:15:00	1996-11-22 19:00:00	1996-11-22 13:15:00	1996-11-22 13:05:00	11.75	27.1	Fall_Diploria
2020-10-29	1996-11-22 21:28:00	-0.758238487	Diploria	7	3	D	Fall	Coral	1996-11-22 07:15:00	1996-11-22 19:00:00	1996-11-22 13:15:00	1996-11-22 13:05:00	11.75	27.1	Fall_Diploria
2020-10-29	1996-11-22 21:45:00	-0.675665831	Diploria	7	3	D	Fall	Coral	1996-11-22 07:15:00	1996-11-22 19:00:00	1996-11-22 13:15:00	1996-11-22 13:05:00	11.75	27.1	Fall_Diploria
2020-10-29	1996-11-22 06:45:00	-1.037722228	Diploria	8	3	D	Fall	Coral	1996-11-22 07:15:00	1996-11-22 19:00:00	1996-11-22 13:15:00	1996-11-22 13:05:00	11.75	27.1	Fall_Diploria
2020-10-29	1996-11-22 07:15:00	-0.738192825	Diploria	8	3	D	Fall	Coral	1996-11-22 07:15:00	1996-11-22 19:00:00	1996-11-22 13:15:00	1996-11-22 13:05:00	11.75	27.1	Fall_Diploria
2020-10-29	1996-11-22 08:15:00	-0.735418171	Diploria	8	3	D	Fall	Coral	1996-11-22 07:15:00	1996-11-22 19:00:00	1996-11-22 13:15:00	1996-11-22 13:05:00	11.75	27.1	Fall_Diploria
2020-10-29	1996-11-22 11:15:00	-1.548087955	Diploria	8	3	D	Fall	Coral	1996-11-22 07:15:00	1996-11-22 19:00:00	1996-11-22 13:15:00	1996-11-22 13:05:00	11.75	27.1	Fall_Diploria
2020-10-29	1996-11-22 14:15:00	-2.202956477	Diploria	8	3	D	Fall	Coral	1996-11-22 07:15:00	1996-11-22 19:00:00	1996-11-22 13:15:00	1996-11-22 13:05:00	11.75	27.1	Fall_Diploria
2020-10-29	1996-11-22 17:15:00	-1.85959794	Diploria	8	3	D	Fall	Coral	1996-11-22 07:15:00	1996-11-22 19:00:00	1996-11-22 13:15:00	1996-11-22 13:05:00	11.75	27.1	Fall_Diploria
2020-10-29	1996-11-22 18:15:00	-1.07234506	Diploria	8	3	D	Fall	Coral	1996-11-22 07:15:00	1996-11-22 19:00:00	1996-11-22 13:15:00	1996-11-22 13:05:00	11.75	27.1	Fall_Diploria
2020-10-29	1996-11-22 18:45:00	-1.407270482	Diploria	8	3	D	Fall	Coral	1996-11-22 07:15:00	1996-11-22 19:00:00	1996-11-22 13:15:00	1996-11-22 13:05:00	11.75	27.1	Fall_Diploria
2020-10-29	1996-11-22 19:15:00	-0.867715331	Diploria	8	3	D	Fall	Coral	1996-11-22 07:15:00	1996-11-22 19:00:00	1996-11-22 13:15:00	1996-11-22 13:05:00	11.75	27.1	Fall_Diploria
2020-10-29	1996-11-22 19:45:00	-0.9651437	Diploria	8	3	D	Fall	Coral	1996-11-22 07:15:00	1996-11-22 19:00:00	1996-11-22 13:15:00	1996-11-22 13:05:00	11.75	27.1	Fall_Diploria
2020-10-29	1996-11-22 20:45:00	-0.663848418	Diploria	8	3	D	Fall	Coral	1996-11-22 07:15:00	1996-11-22 19:00:00	1996-11-22 13:15:00	1996-11-22 13:05:00	11.75	27.1	Fall_Diploria
2020-10-29	1996-11-22 21:28:00	-1.207557274	Diploria	8	3	D	Fall	Coral	1996-11-22 07:15:00	1996-11-22 19:00:00	1996-11-22 13:15:00	1996-11-22 13:05:00	11.75	27.1	Fall_Diploria
2020-10-29	1996-11-22 21:45:00	-0.805019568	Diploria	8	3	D	Fall	Coral	1996-11-22 07:15:00	1996-11-22 19:00:00	1996-11-22 13:15:00	1996-11-22 13:05:00	11.75	27.1	Fall_Diploria
2020-10-29	1996-11-22 06:45:00	-0.678676599	Diploria	9	3	D	Fall	Coral	1996-11-22 07:15:00	1996-11-22 19:00:00	1996-11-22 13:15:00	1996-11-22 13:05:00	11.75	27.1	Fall_Diploria
2020-10-29	1996-11-22 07:15:00	-0.464372037	Diploria	9	3	D	Fall	Coral	1996-11-22 07:15:00	1996-11-22 19:00:00	1996-11-22 13:15:00	1996-11-22 13:05:00	11.75	27.1	Fall_Diploria
2020-10-29	1996-11-22 09:15:00	-1.697141498	Diploria	9	3	D	Fall	Coral	1996-11-22 07:15:00	1996-11-22 19:00:00	1996-11-22 13:15:00	1996-11-22 13:05:00	11.75	27.1	Fall_Diploria
2020-10-29	1996-11-22 12:15:00	-1.825835419	Diploria	9	3	D	Fall	Coral	1996-11-22 07:15:00	1996-11-22 19:00:00	1996-11-22 13:15:00	1996-11-22 13:05:00	11.75	27.1	Fall_Diploria
2020-10-29	1996-11-22 15:15:00	-1.542731649	Diploria	9	3	D	Fall	Coral	1996-11-22 07:15:00	1996-11-22 19:00:00	1996-11-22 13:15:00	1996-11-22 13:05:00	11.75	27.1	Fall_Diploria
2020-10-29	1996-11-22 18:15:00	-1.151686836	Diploria	9	3	D	Fall	Coral	1996-11-22 07:15:00	1996-11-22 19:00:00	1996-11-22 13:15:00	1996-11-22 13:05:00	11.75	27.1	Fall_Diploria
2020-10-29	1996-11-22 19:15:00	-0.556178718	Diploria	9	3	D	Fall	Coral	1996-11-22 07:15:00	1996-11-22 19:00:00	1996-11-22 13:15:00	1996-11-22 13:05:00	11.75	27.1	Fall_Diploria
2020-10-29	1996-11-22 19:45:00	-0.906816956	Diploria	9	3	D	Fall	Coral	1996-11-22 07:15:00	1996-11-22 19:00:00	1996-11-22 13:15:00	1996-11-22 13:05:00	11.75	27.1	Fall_Diploria
2020-10-29	1996-11-22 20:15:00	-0.954251549	Diploria	9	3	D	Fall	Coral	1996-11-22 07:15:00	1996-11-22 19:00:00	1996-11-22 13:15:00	1996-11-22 13:05:00	11.75	27.1	Fall_Diploria
2020-10-29	1996-11-22 20:45:00	-0.761379727	Diploria	9	3	D	Fall	Coral	1996-11-22 07:15:00	1996-11-22 19:00:00	1996-11-22 13:15:00	1996-11-22 13:05:00	11.75	27.1	Fall_Diploria
2020-10-29	1996-11-22 21:28:00	-0.750753082	Diploria	9	3	D	Fall	Coral	1996-11-22 07:15:00	1996-11-22 19:00:00	1996-11-22 13:15:00	1996-11-22 13:05:00	11.75	27.1	Fall_Diploria
2020-10-29	1996-11-22 21:45:00	-0.631648064	Diploria	9	3	D	Fall	Coral	1996-11-22 07:15:00	1996-11-22 19:00:00	1996-11-22 13:15:00	1996-11-22 13:05:00	11.75	27.1	Fall_Diploria
2020-10-24	1996-11-22 21:28:00	-0.925506105	Diploria	4	2	N	Fall	Coral	1996-11-22 07:15:00	1996-11-22 19:00:00	1996-11-22 13:15:00	1996-11-22 13:05:00	11.75	27.1	Fall_Diploria
2020-10-24	1996-11-22 21:45:00	-1.138264161	Diploria	4	2	N	Fall	Coral	1996-11-22 07:15:00	1996-11-22 19:00:00	1996-11-22 13:15:00	1996-11-22 13:05:00	11.75	27.1	Fall_Diploria
2020-10-24	1996-11-22 22:15:00	-0.97488357	Diploria	4	2	N	Fall	Coral	1996-11-22 07:15:00	1996-11-22 19:00:00	1996-11-22 13:15:00	1996-11-22 13:05:00	11.75	27.1	Fall_Diploria
2020-10-24	1996-11-22 22:45:00	-0.896805614	Diploria	4	2	N	Fall	Coral	1996-11-22 07:15:00	1996-11-22 19:00:00	1996-11-22 13:15:00	1996-11-22 13:05:00	11.75	27.1	Fall_Diploria
2020-10-24	1996-11-22 23:15:00	-0.864581163	Diploria	4	2	N	Fall	Coral	1996-11-22 07:15:00	1996-11-22 19:00:00	1996-11-22 13:15:00	1996-11-22 13:05:00	11.75	27.1	Fall_Diploria
2020-10-24	1996-11-22 23:45:00	-0.815601046	Diploria	4	2	N	Fall	Coral	1996-11-22 07:15:00	1996-11-22 19:00:00	1996-11-22 13:15:00	1996-11-22 13:05:00	11.75	27.1	Fall_Diploria
2020-10-24	1996-11-22 21:28:00	-0.669139433	Diploria	5	2	N	Fall	Coral	1996-11-22 07:15:00	1996-11-22 19:00:00	1996-11-22 13:15:00	1996-11-22 13:05:00	11.75	27.1	Fall_Diploria
2020-10-24	1996-11-22 21:45:00	-0.632813624	Diploria	5	2	N	Fall	Coral	1996-11-22 07:15:00	1996-11-22 19:00:00	1996-11-22 13:15:00	1996-11-22 13:05:00	11.75	27.1	Fall_Diploria
2020-10-24	1996-11-22 22:15:00	-0.627773699	Diploria	5	2	N	Fall	Coral	1996-11-22 07:15:00	1996-11-22 19:00:00	1996-11-22 13:15:00	1996-11-22 13:05:00	11.75	27.1	Fall_Diploria
2020-10-24	1996-11-22 22:45:00	-0.730285789	Diploria	5	2	N	Fall	Coral	1996-11-22 07:15:00	1996-11-22 19:00:00	1996-11-22 13:15:00	1996-11-22 13:05:00	11.75	27.1	Fall_Diploria
2020-10-24	1996-11-22 23:15:00	-0.635806115	Diploria	5	2	N	Fall	Coral	1996-11-22 07:15:00	1996-11-22 19:00:00	1996-11-22 13:15:00	1996-11-22 13:05:00	11.75	27.1	Fall_Diploria
2020-10-24	1996-11-22 23:45:00	-0.510828897	Diploria	5	2	N	Fall	Coral	1996-11-22 07:15:00	1996-11-22 19:00:00	1996-11-22 13:15:00	1996-11-22 13:05:00	11.75	27.1	Fall_Diploria
2020-10-24	1996-11-22 21:28:00	-0.80003698	Diploria	6	2	N	Fall	Coral	1996-11-22 07:15:00	1996-11-22 19:00:00	1996-11-22 13:15:00	1996-11-22 13:05:00	11.75	27.1	Fall_Diploria
2020-10-24	1996-11-22 21:45:00	-0.611118289	Diploria	6	2	N	Fall	Coral	1996-11-22 07:15:00	1996-11-22 19:00:00	1996-11-22 13:15:00	1996-11-22 13:05:00	11.75	27.1	Fall_Diploria
2020-10-24	1996-11-22 22:15:00	-0.606527889	Diploria	6	2	N	Fall	Coral	1996-11-22 07:15:00	1996-11-22 19:00:00	1996-11-22 13:15:00	1996-11-22 13:05:00	11.75	27.1	Fall_Diploria
2020-10-24	1996-11-22 22:45:00	-0.683335335	Diploria	6	2	N	Fall	Coral	1996-11-22 07:15:00	1996-11-22 19:00:00	1996-11-22 13:15:00	1996-11-22 13:05:00	11.75	27.1	Fall_Diploria
2020-10-24	1996-11-22 23:15:00	-0.595450887	Diploria	6	2	N	Fall	Coral	1996-11-22 07:15:00	1996-11-22 19:00:00	1996-11-22 13:15:00	1996-11-22 13:05:00	11.75	27.1	Fall_Diploria
2020-10-24	1996-11-22 23:45:00	-0.592287271	Diploria	6	2	N	Fall	Coral	1996-11-22 07:15:00	1996-11-22 19:00:00	1996-11-22 13:15:00	1996-11-22 13:05:00	11.75	27.1	Fall_Diploria
2020-10-25	1996-11-23 00:15:00	-0.773801341	Diploria	4	2	N	Fall	Coral	1996-11-22 07:15:00	1996-11-22 19:00:00	1996-11-22 13:15:00	1996-11-22 13:05:00	11.75	27.1	Fall_Diploria
2020-10-25	1996-11-23 00:45:00	-0.738034042	Diploria	4	2	N	Fall	Coral	1996-11-22 07:15:00	1996-11-22 19:00:00	1996-11-22 13:15:00	1996-11-22 13:05:00	11.75	27.1	Fall_Diploria
2020-10-25	1996-11-23 01:15:00	-0.771292373	Diploria	4	2	N	Fall	Coral	1996-11-22 07:15:00	1996-11-22 19:00:00	1996-11-22 13:15:00	1996-11-22 13:05:00	11.75	27.1	Fall_Diploria
2020-10-25	1996-11-23 01:45:00	-0.520720009	Diploria	4	2	N	Fall	Coral	1996-11-22 07:15:00	1996-11-22 19:00:00	1996-11-22 13:15:00	1996-11-22 13:05:00	11.75	27.1	Fall_Diploria
2020-10-25	1996-11-23 02:15:00	-0.788120367	Diploria	4	2	N	Fall	Coral	1996-11-22 07:15:00	1996-11-22 19:00:00	1996-11-22 13:15:00	1996-11-22 13:05:00	11.75	27.1	Fall_Diploria
2020-10-25	1996-11-23 03:15:00	-0.788205803	Diploria	4	2	N	Fall	Coral	1996-11-22 07:15:00	1996-11-22 19:00:00	1996-11-22 13:15:00	1996-11-22 13:05:00	11.75	27.1	Fall_Diploria
2020-10-25	1996-11-23 03:45:00	-0.791826105	Diploria	4	2	N	Fall	Coral	1996-11-22 07:15:00	1996-11-22 19:00:00	1996-11-22 13:15:00	1996-11-22 13:05:00	11.75	27.1	Fall_Diploria
2020-10-25	1996-11-23 04:15:00	-0.753291757	Diploria	4	2	N	Fall	Coral	1996-11-22 07:15:00	1996-11-22 19:00:00	1996-11-22 13:15:00	1996-11-22 13:05:00	11.75	27.1	Fall_Diploria
2020-10-25	1996-11-23 04:45:00	-0.748375293	Diploria	4	2	N	Fall	Coral	1996-11-22 07:15:00	1996-11-22 19:00:00	1996-11-22 13:15:00	1996-11-22 13:05:00	11.75	27.1	Fall_Diploria
2020-10-25	1996-11-23 05:15:00	-0.779934024	Diploria	4	2	N	Fall	Coral	1996-11-22 07:15:00	1996-11-22 19:00:00	1996-11-22 13:15:00	1996-11-22 13:05:00	11.75	27.1	Fall_Diploria
2020-10-25	1996-11-23 05:45:00	-0.760555033	Diploria	4	2	N	Fall	Coral	1996-11-22 07:15:00	1996-11-22 19:00:00	1996-11-22 13:15:00	1996-11-22 13:05:00	11.75	27.1	Fall_Diploria
2020-10-25	1996-11-23 00:15:00	-0.538424204	Diploria	5	2	N	Fall	Coral	1996-11-22 07:15:00	1996-11-22 19:00:00	1996-11-22 13:15:00	1996-11-22 13:05:00	11.75	27.1	Fall_Diploria
2020-10-25	1996-11-23 00:45:00	-0.523508761	Diploria	5	2	N	Fall	Coral	1996-11-22 07:15:00	1996-11-22 19:00:00	1996-11-22 13:15:00	1996-11-22 13:05:00	11.75	27.1	Fall_Diploria
2020-10-25	1996-11-23 01:15:00	-0.499854454	Diploria	5	2	N	Fall	Coral	1996-11-22 07:15:00	1996-11-22 19:00:00	1996-11-22 13:15:00	1996-11-22 13:05:00	11.75	27.1	Fall_Diploria
2020-10-25	1996-11-23 02:15:00	-0.503357327	Diploria	5	2	N	Fall	Coral	1996-11-22 07:15:00	1996-11-22 19:00:00	1996-11-22 13:15:00	1996-11-22 13:05:00	11.75	27.1	Fall_Diploria
2020-10-25	1996-11-23 02:45:00	-0.549320702	Diploria	5	2	N	Fall	Coral	1996-11-22 07:15:00	1996-11-22 19:00:00	1996-11-22 13:15:00	1996-11-22 13:05:00	11.75	27.1	Fall_Diploria
2020-10-25	1996-11-23 03:15:00	-0.434561341	Diploria	5	2	N	Fall	Coral	1996-11-22 07:15:00	1996-11-22 19:00:00	1996-11-22 13:15:00	1996-11-22 13:05:00	11.75	27.1	Fall_Diploria
2020-10-25	1996-11-23 03:45:00	-0.647556014	Diploria	5	2	N	Fall	Coral	1996-11-22 07:15:00	1996-11-22 19:00:00	1996-11-22 13:15:00	1996-11-22 13:05:00	11.75	27.1	Fall_Diploria
2020-10-25	1996-11-23 04:15:00	-0.592919105	Diploria	5	2	N	Fall	Coral	1996-11-22 07:15:00	1996-11-22 19:00:00	1996-11-22 13:15:00	1996-11-22 13:05:00	11.75	27.1	Fall_Diploria
2020-10-25	1996-11-23 04:45:00	-0.552431691	Diploria	5	2	N	Fall	Coral	1996-11-22 07:15:00	1996-11-22 19:00:00	1996-11-22 13:15:00	1996-11-22 13:05:00	11.75	27.1	Fall_Diploria
2020-10-25	1996-11-23 05:15:00	-0.465456472	Diploria	5	2	N	Fall	Coral	1996-11-22 07:15:00	1996-11-22 19:00:00	1996-11-22 13:15:00	1996-11-22 13:05:00	11.75	27.1	Fall_Diploria
2020-10-25	1996-11-23 05:45:00	-0.546419177	Diploria	5	2	N	Fall	Coral	1996-11-22 07:15:00	1996-11-22 19:00:00	1996-11-22 13:15:00	1996-11-22 13:05:00	11.75	27.1	Fall_Diploria
2020-10-25	1996-11-23 00:15:00	-0.700551637	Diploria	6	2	N	Fall	Coral	1996-11-22 07:15:00	1996-11-22 19:00:00	1996-11-22 13:15:00	1996-11-22 13:05:00	11.75	27.1	Fall_Diploria
2020-10-25	1996-11-23 00:45:00	-0.644759026	Diploria	6	2	N	Fall	Coral	1996-11-22 07:15:00	1996-11-22 19:00:00	1996-11-22 13:15:00	1996-11-22 13:05:00	11.75	27.1	Fall_Diploria
2020-10-25	1996-11-23 01:15:00	-0.555508899	Diploria	6	2	N	Fall	Coral	1996-11-22 07:15:00	1996-11-22 19:00:00	1996-11-22 13:15:00	1996-11-22 13:05:00	11.75	27.1	Fall_Diploria
2020-10-25	1996-11-23 01:45:00	-0.433668192	Diploria	6	2	N	Fall	Coral	1996-11-22 07:15:00	1996-11-22 19:00:00	1996-11-22 13:15:00	1996-11-22 13:05:00	11.75	27.1	Fall_Diploria
2020-10-25	1996-11-23 02:15:00	-0.516357585	Diploria	6	2	N	Fall	Coral	1996-11-22 07:15:00	1996-11-22 19:00:00	1996-11-22 13:15:00	1996-11-22 13:05:00	11.75	27.1	Fall_Diploria
2020-10-25	1996-11-23 02:45:00	-0.50880619	Diploria	6	2	N	Fall	Coral	1996-11-22 07:15:00	1996-11-22 19:00:00	1996-11-22 13:15:00	1996-11-22 13:05:00	11.75	27.1	Fall_Diploria
2020-10-25	1996-11-23 03:15:00	-0.567349857	Diploria	6	2	N	Fall	Coral	1996-11-22 07:15:00	1996-11-22 19:00:00	1996-11-22 13:15:00	1996-11-22 13:05:00	11.75	27.1	Fall_Diploria
2020-10-25	1996-11-23 03:45:00	-0.58011815	Diploria	6	2	N	Fall	Coral	1996-11-22 07:15:00	1996-11-22 19:00:00	1996-11-22 13:15:00	1996-11-22 13:05:00	11.75	27.1	Fall_Diploria
2020-10-25	1996-11-23 04:15:00	-0.551090988	Diploria	6	2	N	Fall	Coral	1996-11-22 07:15:00	1996-11-22 19:00:00	1996-11-22 13:15:00	1996-11-22 13:05:00	11.75	27.1	Fall_Diploria
2020-10-25	1996-11-23 04:45:00	-0.513386545	Diploria	6	2	N	Fall	Coral	1996-11-22 07:15:00	1996-11-22 19:00:00	1996-11-22 13:15:00	1996-11-22 13:05:00	11.75	27.1	Fall_Diploria
2020-10-25	1996-11-23 05:15:00	-0.462289276	Diploria	6	2	N	Fall	Coral	1996-11-22 07:15:00	1996-11-22 19:00:00	1996-11-22 13:15:00	1996-11-22 13:05:00	11.75	27.1	Fall_Diploria
2020-10-25	1996-11-23 05:45:00	-0.454109846	Diploria	6	2	N	Fall	Coral	1996-11-22 07:15:00	1996-11-22 19:00:00	1996-11-22 13:15:00	1996-11-22 13:05:00	11.75	27.1	Fall_Diploria
2020-10-17	1996-11-22 06:45:00	-0.388331196	Porites	3	1	D	Fall	Coral	1996-11-22 07:15:00	1996-11-22 19:00:00	1996-11-22 13:15:00	1996-11-22 13:05:00	11.75	27.1	Fall_Porites
2020-10-17	1996-11-22 07:15:00	-0.290766338	Porites	3	1	D	Fall	Coral	1996-11-22 07:15:00	1996-11-22 19:00:00	1996-11-22 13:15:00	1996-11-22 13:05:00	11.75	27.1	Fall_Porites
2020-10-17	1996-11-22 07:45:00	-0.387672032	Porites	3	1	D	Fall	Coral	1996-11-22 07:15:00	1996-11-22 19:00:00	1996-11-22 13:15:00	1996-11-22 13:05:00	11.75	27.1	Fall_Porites
2020-10-17	1996-11-22 10:15:00	-0.469286159	Porites	3	1	D	Fall	Coral	1996-11-22 07:15:00	1996-11-22 19:00:00	1996-11-22 13:15:00	1996-11-22 13:05:00	11.75	27.1	Fall_Porites
2020-10-17	1996-11-22 16:15:00	-1.027383716	Porites	3	1	D	Fall	Coral	1996-11-22 07:15:00	1996-11-22 19:00:00	1996-11-22 13:15:00	1996-11-22 13:05:00	11.75	27.1	Fall_Porites
2020-10-17	1996-11-22 18:15:00	-0.88684003	Porites	3	1	D	Fall	Coral	1996-11-22 07:15:00	1996-11-22 19:00:00	1996-11-22 13:15:00	1996-11-22 13:05:00	11.75	27.1	Fall_Porites
2020-10-17	1996-11-22 18:45:00	-0.617871365	Porites	3	1	D	Fall	Coral	1996-11-22 07:15:00	1996-11-22 19:00:00	1996-11-22 13:15:00	1996-11-22 13:05:00	11.75	27.1	Fall_Porites
2020-10-17	1996-11-22 19:15:00	-0.602650807	Porites	3	1	D	Fall	Coral	1996-11-22 07:15:00	1996-11-22 19:00:00	1996-11-22 13:15:00	1996-11-22 13:05:00	11.75	27.1	Fall_Porites
2020-10-17	1996-11-22 19:45:00	-0.565273279	Porites	3	1	D	Fall	Coral	1996-11-22 07:15:00	1996-11-22 19:00:00	1996-11-22 13:15:00	1996-11-22 13:05:00	11.75	27.1	Fall_Porites
2020-10-17	1996-11-22 20:15:00	-0.504889105	Porites	3	1	D	Fall	Coral	1996-11-22 07:15:00	1996-11-22 19:00:00	1996-11-22 13:15:00	1996-11-22 13:05:00	11.75	27.1	Fall_Porites
2020-10-18	1996-11-22 06:45:00	-0.896711752	Porites	4	1	D	Fall	Coral	1996-11-22 07:15:00	1996-11-22 19:00:00	1996-11-22 13:15:00	1996-11-22 13:05:00	11.75	27.1	Fall_Porites
2020-10-18	1996-11-22 07:15:00	-0.811440187	Porites	4	1	D	Fall	Coral	1996-11-22 07:15:00	1996-11-22 19:00:00	1996-11-22 13:15:00	1996-11-22 13:05:00	11.75	27.1	Fall_Porites
2020-10-18	1996-11-22 07:45:00	-0.420037799	Porites	4	1	D	Fall	Coral	1996-11-22 07:15:00	1996-11-22 19:00:00	1996-11-22 13:15:00	1996-11-22 13:05:00	11.75	27.1	Fall_Porites
2020-10-18	1996-11-22 08:15:00	-0.891051836	Porites	4	1	D	Fall	Coral	1996-11-22 07:15:00	1996-11-22 19:00:00	1996-11-22 13:15:00	1996-11-22 13:05:00	11.75	27.1	Fall_Porites
2020-10-18	1996-11-22 14:15:00	-0.691611495	Porites	4	1	D	Fall	Coral	1996-11-22 07:15:00	1996-11-22 19:00:00	1996-11-22 13:15:00	1996-11-22 13:05:00	11.75	27.1	Fall_Porites
2020-10-18	1996-11-22 17:15:00	-0.600987734	Porites	4	1	D	Fall	Coral	1996-11-22 07:15:00	1996-11-22 19:00:00	1996-11-22 13:15:00	1996-11-22 13:05:00	11.75	27.1	Fall_Porites
2020-10-18	1996-11-22 18:15:00	-1.031567562	Porites	4	1	D	Fall	Coral	1996-11-22 07:15:00	1996-11-22 19:00:00	1996-11-22 13:15:00	1996-11-22 13:05:00	11.75	27.1	Fall_Porites
2020-10-18	1996-11-22 19:15:00	-0.646958188	Porites	4	1	D	Fall	Coral	1996-11-22 07:15:00	1996-11-22 19:00:00	1996-11-22 13:15:00	1996-11-22 13:05:00	11.75	27.1	Fall_Porites
2020-10-18	1996-11-22 19:45:00	-0.787964335	Porites	4	1	D	Fall	Coral	1996-11-22 07:15:00	1996-11-22 19:00:00	1996-11-22 13:15:00	1996-11-22 13:05:00	11.75	27.1	Fall_Porites
2020-10-18	1996-11-22 20:45:00	-0.728119062	Porites	4	1	D	Fall	Coral	1996-11-22 07:15:00	1996-11-22 19:00:00	1996-11-22 13:15:00	1996-11-22 13:05:00	11.75	27.1	Fall_Porites
2020-10-18	1996-11-22 06:45:00	-0.548679664	Porites	5	1	D	Fall	Coral	1996-11-22 07:15:00	1996-11-22 19:00:00	1996-11-22 13:15:00	1996-11-22 13:05:00	11.75	27.1	Fall_Porites
2020-10-18	1996-11-22 07:45:00	-0.450061162	Porites	5	1	D	Fall	Coral	1996-11-22 07:15:00	1996-11-22 19:00:00	1996-11-22 13:15:00	1996-11-22 13:05:00	11.75	27.1	Fall_Porites
2020-10-18	1996-11-22 09:15:00	-0.478192976	Porites	5	1	D	Fall	Coral	1996-11-22 07:15:00	1996-11-22 19:00:00	1996-11-22 13:15:00	1996-11-22 13:05:00	11.75	27.1	Fall_Porites
2020-10-18	1996-11-22 06:45:00	-0.274429664	Porites	6	1	D	Fall	Coral	1996-11-22 07:15:00	1996-11-22 19:00:00	1996-11-22 13:15:00	1996-11-22 13:05:00	11.75	27.1	Fall_Porites
2020-10-18	1996-11-22 10:15:00	-0.34944123	Porites	6	1	D	Fall	Coral	1996-11-22 07:15:00	1996-11-22 19:00:00	1996-11-22 13:15:00	1996-11-22 13:05:00	11.75	27.1	Fall_Porites
2020-10-18	1996-11-22 13:15:00	-0.632145753	Porites	6	1	D	Fall	Coral	1996-11-22 07:15:00	1996-11-22 19:00:00	1996-11-22 13:15:00	1996-11-22 13:05:00	11.75	27.1	Fall_Porites
2020-10-18	1996-11-22 16:15:00	-0.747241407	Porites	6	1	D	Fall	Coral	1996-11-22 07:15:00	1996-11-22 19:00:00	1996-11-22 13:15:00	1996-11-22 13:05:00	11.75	27.1	Fall_Porites
2020-10-18	1996-11-22 18:15:00	-0.561132872	Porites	6	1	D	Fall	Coral	1996-11-22 07:15:00	1996-11-22 19:00:00	1996-11-22 13:15:00	1996-11-22 13:05:00	11.75	27.1	Fall_Porites
2020-10-18	1996-11-22 18:45:00	-0.591039724	Porites	6	1	D	Fall	Coral	1996-11-22 07:15:00	1996-11-22 19:00:00	1996-11-22 13:15:00	1996-11-22 13:05:00	11.75	27.1	Fall_Porites
2020-10-18	1996-11-22 19:15:00	-0.505252366	Porites	6	1	D	Fall	Coral	1996-11-22 07:15:00	1996-11-22 19:00:00	1996-11-22 13:15:00	1996-11-22 13:05:00	11.75	27.1	Fall_Porites
2020-10-18	1996-11-22 19:45:00	-0.478145563	Porites	6	1	D	Fall	Coral	1996-11-22 07:15:00	1996-11-22 19:00:00	1996-11-22 13:15:00	1996-11-22 13:05:00	11.75	27.1	Fall_Porites
2020-10-18	1996-11-22 20:15:00	-0.537414752	Porites	6	1	D	Fall	Coral	1996-11-22 07:15:00	1996-11-22 19:00:00	1996-11-22 13:15:00	1996-11-22 13:05:00	11.75	27.1	Fall_Porites
2020-10-18	1996-11-22 20:45:00	-0.49185463	Porites	6	1	D	Fall	Coral	1996-11-22 07:15:00	1996-11-22 19:00:00	1996-11-22 13:15:00	1996-11-22 13:05:00	11.75	27.1	Fall_Porites
2020-10-19	1996-11-22 06:45:00	-0.261136374	Porites	7	1	D	Fall	Coral	1996-11-22 07:15:00	1996-11-22 19:00:00	1996-11-22 13:15:00	1996-11-22 13:05:00	11.75	27.1	Fall_Porites
2020-10-19	1996-11-22 07:15:00	-0.416226597	Porites	7	1	D	Fall	Coral	1996-11-22 07:15:00	1996-11-22 19:00:00	1996-11-22 13:15:00	1996-11-22 13:05:00	11.75	27.1	Fall_Porites
2020-10-19	1996-11-22 08:15:00	-0.320375053	Porites	7	1	D	Fall	Coral	1996-11-22 07:15:00	1996-11-22 19:00:00	1996-11-22 13:15:00	1996-11-22 13:05:00	11.75	27.1	Fall_Porites
2020-10-19	1996-11-22 18:15:00	-0.815047572	Porites	7	1	D	Fall	Coral	1996-11-22 07:15:00	1996-11-22 19:00:00	1996-11-22 13:15:00	1996-11-22 13:05:00	11.75	27.1	Fall_Porites
2020-10-19	1996-11-22 18:45:00	-0.448643949	Porites	7	1	D	Fall	Coral	1996-11-22 07:15:00	1996-11-22 19:00:00	1996-11-22 13:15:00	1996-11-22 13:05:00	11.75	27.1	Fall_Porites
2020-10-19	1996-11-22 19:15:00	-0.416362345	Porites	7	1	D	Fall	Coral	1996-11-22 07:15:00	1996-11-22 19:00:00	1996-11-22 13:15:00	1996-11-22 13:05:00	11.75	27.1	Fall_Porites
2020-10-19	1996-11-22 19:45:00	-0.513783493	Porites	7	1	D	Fall	Coral	1996-11-22 07:15:00	1996-11-22 19:00:00	1996-11-22 13:15:00	1996-11-22 13:05:00	11.75	27.1	Fall_Porites
2020-10-19	1996-11-22 20:15:00	-0.555976715	Porites	7	1	D	Fall	Coral	1996-11-22 07:15:00	1996-11-22 19:00:00	1996-11-22 13:15:00	1996-11-22 13:05:00	11.75	27.1	Fall_Porites
2020-10-19	1996-11-22 20:45:00	-0.373908503	Porites	7	1	D	Fall	Coral	1996-11-22 07:15:00	1996-11-22 19:00:00	1996-11-22 13:15:00	1996-11-22 13:05:00	11.75	27.1	Fall_Porites
2020-10-19	1996-11-22 06:45:00	-0.382792332	Porites	9	1	D	Fall	Coral	1996-11-22 07:15:00	1996-11-22 19:00:00	1996-11-22 13:15:00	1996-11-22 13:05:00	11.75	27.1	Fall_Porites
2020-10-19	1996-11-22 07:15:00	-0.29621742	Porites	9	1	D	Fall	Coral	1996-11-22 07:15:00	1996-11-22 19:00:00	1996-11-22 13:15:00	1996-11-22 13:05:00	11.75	27.1	Fall_Porites
2020-10-19	1996-11-22 07:45:00	-0.436252532	Porites	9	1	D	Fall	Coral	1996-11-22 07:15:00	1996-11-22 19:00:00	1996-11-22 13:15:00	1996-11-22 13:05:00	11.75	27.1	Fall_Porites
2020-10-19	1996-11-22 10:15:00	-0.628383034	Porites	9	1	D	Fall	Coral	1996-11-22 07:15:00	1996-11-22 19:00:00	1996-11-22 13:15:00	1996-11-22 13:05:00	11.75	27.1	Fall_Porites
2020-10-19	1996-11-22 13:15:00	-0.962691501	Porites	9	1	D	Fall	Coral	1996-11-22 07:15:00	1996-11-22 19:00:00	1996-11-22 13:15:00	1996-11-22 13:05:00	11.75	27.1	Fall_Porites
2020-10-19	1996-11-22 16:15:00	-0.607107682	Porites	9	1	D	Fall	Coral	1996-11-22 07:15:00	1996-11-22 19:00:00	1996-11-22 13:15:00	1996-11-22 13:05:00	11.75	27.1	Fall_Porites
2020-10-19	1996-11-22 18:15:00	-1.091898995	Porites	9	1	D	Fall	Coral	1996-11-22 07:15:00	1996-11-22 19:00:00	1996-11-22 13:15:00	1996-11-22 13:05:00	11.75	27.1	Fall_Porites
2020-10-19	1996-11-22 18:45:00	-0.647151907	Porites	9	1	D	Fall	Coral	1996-11-22 07:15:00	1996-11-22 19:00:00	1996-11-22 13:15:00	1996-11-22 13:05:00	11.75	27.1	Fall_Porites
2020-10-19	1996-11-22 19:15:00	-0.596602365	Porites	9	1	D	Fall	Coral	1996-11-22 07:15:00	1996-11-22 19:00:00	1996-11-22 13:15:00	1996-11-22 13:05:00	11.75	27.1	Fall_Porites
2020-10-19	1996-11-22 19:45:00	-0.592246833	Porites	9	1	D	Fall	Coral	1996-11-22 07:15:00	1996-11-22 19:00:00	1996-11-22 13:15:00	1996-11-22 13:05:00	11.75	27.1	Fall_Porites
2020-10-19	1996-11-22 20:15:00	-0.569428599	Porites	9	1	D	Fall	Coral	1996-11-22 07:15:00	1996-11-22 19:00:00	1996-11-22 13:15:00	1996-11-22 13:05:00	11.75	27.1	Fall_Porites
2020-10-19	1996-11-22 20:45:00	-0.709274128	Porites	9	1	D	Fall	Coral	1996-11-22 07:15:00	1996-11-22 19:00:00	1996-11-22 13:15:00	1996-11-22 13:05:00	11.75	27.1	Fall_Porites
2020-10-20	1996-11-22 06:45:00	-0.649953064	Porites	1	2	D	Fall	Coral	1996-11-22 07:15:00	1996-11-22 19:00:00	1996-11-22 13:15:00	1996-11-22 13:05:00	11.75	27.1	Fall_Porites
2020-10-20	1996-11-22 07:15:00	-0.612900616	Porites	1	2	D	Fall	Coral	1996-11-22 07:15:00	1996-11-22 19:00:00	1996-11-22 13:15:00	1996-11-22 13:05:00	11.75	27.1	Fall_Porites
2020-10-20	1996-11-22 07:45:00	-0.563791532	Porites	1	2	D	Fall	Coral	1996-11-22 07:15:00	1996-11-22 19:00:00	1996-11-22 13:15:00	1996-11-22 13:05:00	11.75	27.1	Fall_Porites
2020-10-20	1996-11-22 10:15:00	-0.350369187	Porites	1	2	D	Fall	Coral	1996-11-22 07:15:00	1996-11-22 19:00:00	1996-11-22 13:15:00	1996-11-22 13:05:00	11.75	27.1	Fall_Porites
2020-10-20	1996-11-22 13:15:00	-0.880240978	Porites	1	2	D	Fall	Coral	1996-11-22 07:15:00	1996-11-22 19:00:00	1996-11-22 13:15:00	1996-11-22 13:05:00	11.75	27.1	Fall_Porites
2020-10-20	1996-11-22 16:15:00	-1.082358352	Porites	1	2	D	Fall	Coral	1996-11-22 07:15:00	1996-11-22 19:00:00	1996-11-22 13:15:00	1996-11-22 13:05:00	11.75	27.1	Fall_Porites
2020-10-20	1996-11-22 18:45:00	-0.779150396	Porites	1	2	D	Fall	Coral	1996-11-22 07:15:00	1996-11-22 19:00:00	1996-11-22 13:15:00	1996-11-22 13:05:00	11.75	27.1	Fall_Porites
2020-10-20	1996-11-22 19:15:00	-0.646416136	Porites	1	2	D	Fall	Coral	1996-11-22 07:15:00	1996-11-22 19:00:00	1996-11-22 13:15:00	1996-11-22 13:05:00	11.75	27.1	Fall_Porites
2020-10-20	1996-11-22 19:45:00	-0.602252719	Porites	1	2	D	Fall	Coral	1996-11-22 07:15:00	1996-11-22 19:00:00	1996-11-22 13:15:00	1996-11-22 13:05:00	11.75	27.1	Fall_Porites
2020-10-20	1996-11-22 20:15:00	-0.559523489	Porites	1	2	D	Fall	Coral	1996-11-22 07:15:00	1996-11-22 19:00:00	1996-11-22 13:15:00	1996-11-22 13:05:00	11.75	27.1	Fall_Porites
2020-10-20	1996-11-22 20:45:00	-0.453479027	Porites	1	2	D	Fall	Coral	1996-11-22 07:15:00	1996-11-22 19:00:00	1996-11-22 13:15:00	1996-11-22 13:05:00	11.75	27.1	Fall_Porites
2020-10-20	1996-11-22 07:15:00	-0.806224093	Porites	2	2	D	Fall	Coral	1996-11-22 07:15:00	1996-11-22 19:00:00	1996-11-22 13:15:00	1996-11-22 13:05:00	11.75	27.1	Fall_Porites
2020-10-20	1996-11-22 19:15:00	-1.597248247	Porites	2	2	D	Fall	Coral	1996-11-22 07:15:00	1996-11-22 19:00:00	1996-11-22 13:15:00	1996-11-22 13:05:00	11.75	27.1	Fall_Porites
2020-10-20	1996-11-22 19:45:00	-1.49546838	Porites	2	2	D	Fall	Coral	1996-11-22 07:15:00	1996-11-22 19:00:00	1996-11-22 13:15:00	1996-11-22 13:05:00	11.75	27.1	Fall_Porites
2020-10-20	1996-11-22 20:15:00	-1.471012134	Porites	2	2	D	Fall	Coral	1996-11-22 07:15:00	1996-11-22 19:00:00	1996-11-22 13:15:00	1996-11-22 13:05:00	11.75	27.1	Fall_Porites
2020-10-20	1996-11-22 20:45:00	-0.711593049	Porites	2	2	D	Fall	Coral	1996-11-22 07:15:00	1996-11-22 19:00:00	1996-11-22 13:15:00	1996-11-22 13:05:00	11.75	27.1	Fall_Porites
2020-10-20	1996-11-22 06:45:00	-0.759192673	Porites	3	2	D	Fall	Coral	1996-11-22 07:15:00	1996-11-22 19:00:00	1996-11-22 13:15:00	1996-11-22 13:05:00	11.75	27.1	Fall_Porites
2020-10-20	1996-11-22 07:15:00	-0.698233626	Porites	3	2	D	Fall	Coral	1996-11-22 07:15:00	1996-11-22 19:00:00	1996-11-22 13:15:00	1996-11-22 13:05:00	11.75	27.1	Fall_Porites
2020-10-20	1996-11-22 07:45:00	-0.456448417	Porites	3	2	D	Fall	Coral	1996-11-22 07:15:00	1996-11-22 19:00:00	1996-11-22 13:15:00	1996-11-22 13:05:00	11.75	27.1	Fall_Porites
2020-10-20	1996-11-22 08:15:00	-0.551346517	Porites	3	2	D	Fall	Coral	1996-11-22 07:15:00	1996-11-22 19:00:00	1996-11-22 13:15:00	1996-11-22 13:05:00	11.75	27.1	Fall_Porites
2020-10-20	1996-11-22 11:15:00	-0.773356966	Porites	3	2	D	Fall	Coral	1996-11-22 07:15:00	1996-11-22 19:00:00	1996-11-22 13:15:00	1996-11-22 13:05:00	11.75	27.1	Fall_Porites
2020-10-20	1996-11-22 14:15:00	-0.728884726	Porites	3	2	D	Fall	Coral	1996-11-22 07:15:00	1996-11-22 19:00:00	1996-11-22 13:15:00	1996-11-22 13:05:00	11.75	27.1	Fall_Porites
2020-10-20	1996-11-22 17:15:00	-0.735964956	Porites	3	2	D	Fall	Coral	1996-11-22 07:15:00	1996-11-22 19:00:00	1996-11-22 13:15:00	1996-11-22 13:05:00	11.75	27.1	Fall_Porites
2020-10-20	1996-11-22 18:15:00	-1.353190194	Porites	3	2	D	Fall	Coral	1996-11-22 07:15:00	1996-11-22 19:00:00	1996-11-22 13:15:00	1996-11-22 13:05:00	11.75	27.1	Fall_Porites
2020-10-20	1996-11-22 18:45:00	-0.766923198	Porites	3	2	D	Fall	Coral	1996-11-22 07:15:00	1996-11-22 19:00:00	1996-11-22 13:15:00	1996-11-22 13:05:00	11.75	27.1	Fall_Porites
2020-10-20	1996-11-22 19:15:00	-1.072912462	Porites	3	2	D	Fall	Coral	1996-11-22 07:15:00	1996-11-22 19:00:00	1996-11-22 13:15:00	1996-11-22 13:05:00	11.75	27.1	Fall_Porites
2020-10-20	1996-11-22 19:45:00	-0.807558757	Porites	3	2	D	Fall	Coral	1996-11-22 07:15:00	1996-11-22 19:00:00	1996-11-22 13:15:00	1996-11-22 13:05:00	11.75	27.1	Fall_Porites
2020-10-20	1996-11-22 20:15:00	-0.576809448	Porites	3	2	D	Fall	Coral	1996-11-22 07:15:00	1996-11-22 19:00:00	1996-11-22 13:15:00	1996-11-22 13:05:00	11.75	27.1	Fall_Porites
2020-10-20	1996-11-22 20:45:00	-0.886705082	Porites	3	2	D	Fall	Coral	1996-11-22 07:15:00	1996-11-22 19:00:00	1996-11-22 13:15:00	1996-11-22 13:05:00	11.75	27.1	Fall_Porites
2020-10-24	1996-11-22 06:45:00	-1.169728382	Porites	4	2	D	Fall	Coral	1996-11-22 07:15:00	1996-11-22 19:00:00	1996-11-22 13:15:00	1996-11-22 13:05:00	11.75	27.1	Fall_Porites
2020-10-24	1996-11-22 18:45:00	-0.768390865	Porites	4	2	D	Fall	Coral	1996-11-22 07:15:00	1996-11-22 19:00:00	1996-11-22 13:15:00	1996-11-22 13:05:00	11.75	27.1	Fall_Porites
2020-10-24	1996-11-22 19:15:00	-0.680154736	Porites	4	2	D	Fall	Coral	1996-11-22 07:15:00	1996-11-22 19:00:00	1996-11-22 13:15:00	1996-11-22 13:05:00	11.75	27.1	Fall_Porites
2020-10-24	1996-11-22 19:45:00	-0.622038024	Porites	4	2	D	Fall	Coral	1996-11-22 07:15:00	1996-11-22 19:00:00	1996-11-22 13:15:00	1996-11-22 13:05:00	11.75	27.1	Fall_Porites
2020-10-24	1996-11-22 20:15:00	-0.695145864	Porites	4	2	D	Fall	Coral	1996-11-22 07:15:00	1996-11-22 19:00:00	1996-11-22 13:15:00	1996-11-22 13:05:00	11.75	27.1	Fall_Porites
2020-10-24	1996-11-22 20:45:00	-0.678875091	Porites	4	2	D	Fall	Coral	1996-11-22 07:15:00	1996-11-22 19:00:00	1996-11-22 13:15:00	1996-11-22 13:05:00	11.75	27.1	Fall_Porites
2020-10-24	1996-11-22 06:45:00	-0.554720966	Porites	5	2	D	Fall	Coral	1996-11-22 07:15:00	1996-11-22 19:00:00	1996-11-22 13:15:00	1996-11-22 13:05:00	11.75	27.1	Fall_Porites
2020-10-24	1996-11-22 07:15:00	-0.571719799	Porites	5	2	D	Fall	Coral	1996-11-22 07:15:00	1996-11-22 19:00:00	1996-11-22 13:15:00	1996-11-22 13:05:00	11.75	27.1	Fall_Porites
2020-10-24	1996-11-22 07:45:00	-0.454247758	Porites	5	2	D	Fall	Coral	1996-11-22 07:15:00	1996-11-22 19:00:00	1996-11-22 13:15:00	1996-11-22 13:05:00	11.75	27.1	Fall_Porites
2020-10-24	1996-11-22 10:15:00	-0.494727798	Porites	5	2	D	Fall	Coral	1996-11-22 07:15:00	1996-11-22 19:00:00	1996-11-22 13:15:00	1996-11-22 13:05:00	11.75	27.1	Fall_Porites
2020-10-24	1996-11-22 13:15:00	-1.265884348	Porites	5	2	D	Fall	Coral	1996-11-22 07:15:00	1996-11-22 19:00:00	1996-11-22 13:15:00	1996-11-22 13:05:00	11.75	27.1	Fall_Porites
2020-10-24	1996-11-22 16:15:00	-1.121278998	Porites	5	2	D	Fall	Coral	1996-11-22 07:15:00	1996-11-22 19:00:00	1996-11-22 13:15:00	1996-11-22 13:05:00	11.75	27.1	Fall_Porites
2020-10-24	1996-11-22 18:15:00	-1.167322116	Porites	5	2	D	Fall	Coral	1996-11-22 07:15:00	1996-11-22 19:00:00	1996-11-22 13:15:00	1996-11-22 13:05:00	11.75	27.1	Fall_Porites
2020-10-24	1996-11-22 18:45:00	-0.7979959	Porites	5	2	D	Fall	Coral	1996-11-22 07:15:00	1996-11-22 19:00:00	1996-11-22 13:15:00	1996-11-22 13:05:00	11.75	27.1	Fall_Porites
2020-10-24	1996-11-22 19:15:00	-0.616776765	Porites	5	2	D	Fall	Coral	1996-11-22 07:15:00	1996-11-22 19:00:00	1996-11-22 13:15:00	1996-11-22 13:05:00	11.75	27.1	Fall_Porites
2020-10-24	1996-11-22 19:45:00	-0.660178138	Porites	5	2	D	Fall	Coral	1996-11-22 07:15:00	1996-11-22 19:00:00	1996-11-22 13:15:00	1996-11-22 13:05:00	11.75	27.1	Fall_Porites
2020-10-24	1996-11-22 20:15:00	-0.679105052	Porites	5	2	D	Fall	Coral	1996-11-22 07:15:00	1996-11-22 19:00:00	1996-11-22 13:15:00	1996-11-22 13:05:00	11.75	27.1	Fall_Porites
2020-10-24	1996-11-22 20:45:00	-0.662292935	Porites	5	2	D	Fall	Coral	1996-11-22 07:15:00	1996-11-22 19:00:00	1996-11-22 13:15:00	1996-11-22 13:05:00	11.75	27.1	Fall_Porites
2020-10-24	1996-11-22 06:45:00	-0.594358053	Porites	6	2	D	Fall	Coral	1996-11-22 07:15:00	1996-11-22 19:00:00	1996-11-22 13:15:00	1996-11-22 13:05:00	11.75	27.1	Fall_Porites
2020-10-24	1996-11-22 07:15:00	-0.430312844	Porites	6	2	D	Fall	Coral	1996-11-22 07:15:00	1996-11-22 19:00:00	1996-11-22 13:15:00	1996-11-22 13:05:00	11.75	27.1	Fall_Porites
2020-10-24	1996-11-22 08:15:00	-0.352840347	Porites	6	2	D	Fall	Coral	1996-11-22 07:15:00	1996-11-22 19:00:00	1996-11-22 13:15:00	1996-11-22 13:05:00	11.75	27.1	Fall_Porites
2020-10-24	1996-11-22 11:15:00	-0.51126228	Porites	6	2	D	Fall	Coral	1996-11-22 07:15:00	1996-11-22 19:00:00	1996-11-22 13:15:00	1996-11-22 13:05:00	11.75	27.1	Fall_Porites
2020-10-24	1996-11-22 14:15:00	-1.086279322	Porites	6	2	D	Fall	Coral	1996-11-22 07:15:00	1996-11-22 19:00:00	1996-11-22 13:15:00	1996-11-22 13:05:00	11.75	27.1	Fall_Porites
2020-10-24	1996-11-22 17:15:00	-0.839431186	Porites	6	2	D	Fall	Coral	1996-11-22 07:15:00	1996-11-22 19:00:00	1996-11-22 13:15:00	1996-11-22 13:05:00	11.75	27.1	Fall_Porites
2020-10-24	1996-11-22 18:15:00	-0.731866865	Porites	6	2	D	Fall	Coral	1996-11-22 07:15:00	1996-11-22 19:00:00	1996-11-22 13:15:00	1996-11-22 13:05:00	11.75	27.1	Fall_Porites
2020-10-24	1996-11-22 18:45:00	-0.549032824	Porites	6	2	D	Fall	Coral	1996-11-22 07:15:00	1996-11-22 19:00:00	1996-11-22 13:15:00	1996-11-22 13:05:00	11.75	27.1	Fall_Porites
2020-10-24	1996-11-22 19:15:00	-0.699187546	Porites	6	2	D	Fall	Coral	1996-11-22 07:15:00	1996-11-22 19:00:00	1996-11-22 13:15:00	1996-11-22 13:05:00	11.75	27.1	Fall_Porites
2020-10-24	1996-11-22 19:45:00	-0.606337832	Porites	6	2	D	Fall	Coral	1996-11-22 07:15:00	1996-11-22 19:00:00	1996-11-22 13:15:00	1996-11-22 13:05:00	11.75	27.1	Fall_Porites
2020-10-24	1996-11-22 20:15:00	-0.490672804	Porites	6	2	D	Fall	Coral	1996-11-22 07:15:00	1996-11-22 19:00:00	1996-11-22 13:15:00	1996-11-22 13:05:00	11.75	27.1	Fall_Porites
2020-10-24	1996-11-22 20:45:00	-0.434582326	Porites	6	2	D	Fall	Coral	1996-11-22 07:15:00	1996-11-22 19:00:00	1996-11-22 13:15:00	1996-11-22 13:05:00	11.75	27.1	Fall_Porites
2020-10-26	1996-11-22 06:45:00	-0.700673089	Porites	7	2	D	Fall	Coral	1996-11-22 07:15:00	1996-11-22 19:00:00	1996-11-22 13:15:00	1996-11-22 13:05:00	11.75	27.1	Fall_Porites
2020-10-26	1996-11-22 07:15:00	-0.3780662	Porites	7	2	D	Fall	Coral	1996-11-22 07:15:00	1996-11-22 19:00:00	1996-11-22 13:15:00	1996-11-22 13:05:00	11.75	27.1	Fall_Porites
2020-10-26	1996-11-22 07:45:00	-0.7395049	Porites	7	2	D	Fall	Coral	1996-11-22 07:15:00	1996-11-22 19:00:00	1996-11-22 13:15:00	1996-11-22 13:05:00	11.75	27.1	Fall_Porites
2020-10-26	1996-11-22 09:15:00	-0.50213777	Porites	7	2	D	Fall	Coral	1996-11-22 07:15:00	1996-11-22 19:00:00	1996-11-22 13:15:00	1996-11-22 13:05:00	11.75	27.1	Fall_Porites
2020-10-26	1996-11-22 12:15:00	-1.032432085	Porites	7	2	D	Fall	Coral	1996-11-22 07:15:00	1996-11-22 19:00:00	1996-11-22 13:15:00	1996-11-22 13:05:00	11.75	27.1	Fall_Porites
2020-10-26	1996-11-22 18:45:00	-0.666230212	Porites	7	2	D	Fall	Coral	1996-11-22 07:15:00	1996-11-22 19:00:00	1996-11-22 13:15:00	1996-11-22 13:05:00	11.75	27.1	Fall_Porites
2020-10-26	1996-11-22 19:15:00	-0.443060221	Porites	7	2	D	Fall	Coral	1996-11-22 07:15:00	1996-11-22 19:00:00	1996-11-22 13:15:00	1996-11-22 13:05:00	11.75	27.1	Fall_Porites
2020-10-26	1996-11-22 19:45:00	-0.552455828	Porites	7	2	D	Fall	Coral	1996-11-22 07:15:00	1996-11-22 19:00:00	1996-11-22 13:15:00	1996-11-22 13:05:00	11.75	27.1	Fall_Porites
2020-10-26	1996-11-22 20:15:00	-0.505825366	Porites	7	2	D	Fall	Coral	1996-11-22 07:15:00	1996-11-22 19:00:00	1996-11-22 13:15:00	1996-11-22 13:05:00	11.75	27.1	Fall_Porites
2020-10-26	1996-11-22 20:45:00	-0.454825982	Porites	7	2	D	Fall	Coral	1996-11-22 07:15:00	1996-11-22 19:00:00	1996-11-22 13:15:00	1996-11-22 13:05:00	11.75	27.1	Fall_Porites
2020-10-26	1996-11-22 06:45:00	-0.497810851	Porites	8	2	D	Fall	Coral	1996-11-22 07:15:00	1996-11-22 19:00:00	1996-11-22 13:15:00	1996-11-22 13:05:00	11.75	27.1	Fall_Porites
2020-10-26	1996-11-22 07:15:00	-0.603579105	Porites	8	2	D	Fall	Coral	1996-11-22 07:15:00	1996-11-22 19:00:00	1996-11-22 13:15:00	1996-11-22 13:05:00	11.75	27.1	Fall_Porites
2020-10-26	1996-11-22 10:15:00	-0.733731868	Porites	8	2	D	Fall	Coral	1996-11-22 07:15:00	1996-11-22 19:00:00	1996-11-22 13:15:00	1996-11-22 13:05:00	11.75	27.1	Fall_Porites
2020-10-26	1996-11-22 13:15:00	-1.385235458	Porites	8	2	D	Fall	Coral	1996-11-22 07:15:00	1996-11-22 19:00:00	1996-11-22 13:15:00	1996-11-22 13:05:00	11.75	27.1	Fall_Porites
2020-10-26	1996-11-22 18:15:00	-1.278181721	Porites	8	2	D	Fall	Coral	1996-11-22 07:15:00	1996-11-22 19:00:00	1996-11-22 13:15:00	1996-11-22 13:05:00	11.75	27.1	Fall_Porites
2020-10-26	1996-11-22 18:45:00	-0.697442894	Porites	8	2	D	Fall	Coral	1996-11-22 07:15:00	1996-11-22 19:00:00	1996-11-22 13:15:00	1996-11-22 13:05:00	11.75	27.1	Fall_Porites
2020-10-26	1996-11-22 19:15:00	-0.454647268	Porites	8	2	D	Fall	Coral	1996-11-22 07:15:00	1996-11-22 19:00:00	1996-11-22 13:15:00	1996-11-22 13:05:00	11.75	27.1	Fall_Porites
2020-10-26	1996-11-22 19:45:00	-0.534265776	Porites	8	2	D	Fall	Coral	1996-11-22 07:15:00	1996-11-22 19:00:00	1996-11-22 13:15:00	1996-11-22 13:05:00	11.75	27.1	Fall_Porites
2020-10-26	1996-11-22 20:15:00	-0.416551151	Porites	8	2	D	Fall	Coral	1996-11-22 07:15:00	1996-11-22 19:00:00	1996-11-22 13:15:00	1996-11-22 13:05:00	11.75	27.1	Fall_Porites
2020-10-26	1996-11-22 20:45:00	-0.430840871	Porites	8	2	D	Fall	Coral	1996-11-22 07:15:00	1996-11-22 19:00:00	1996-11-22 13:15:00	1996-11-22 13:05:00	11.75	27.1	Fall_Porites
2020-10-28	1996-11-22 06:45:00	-0.773218116	Porites	1	3	D	Fall	Coral	1996-11-22 07:15:00	1996-11-22 19:00:00	1996-11-22 13:15:00	1996-11-22 13:05:00	11.75	27.1	Fall_Porites
2020-10-28	1996-11-22 07:15:00	-0.840864261	Porites	1	3	D	Fall	Coral	1996-11-22 07:15:00	1996-11-22 19:00:00	1996-11-22 13:15:00	1996-11-22 13:05:00	11.75	27.1	Fall_Porites
2020-10-28	1996-11-22 07:45:00	-0.509234955	Porites	1	3	D	Fall	Coral	1996-11-22 07:15:00	1996-11-22 19:00:00	1996-11-22 13:15:00	1996-11-22 13:05:00	11.75	27.1	Fall_Porites
2020-10-28	1996-11-22 09:15:00	-0.879883829	Porites	1	3	D	Fall	Coral	1996-11-22 07:15:00	1996-11-22 19:00:00	1996-11-22 13:15:00	1996-11-22 13:05:00	11.75	27.1	Fall_Porites
2020-10-28	1996-11-22 12:15:00	-1.434492374	Porites	1	3	D	Fall	Coral	1996-11-22 07:15:00	1996-11-22 19:00:00	1996-11-22 13:15:00	1996-11-22 13:05:00	11.75	27.1	Fall_Porites
2020-10-28	1996-11-22 18:45:00	-0.772315479	Porites	1	3	D	Fall	Coral	1996-11-22 07:15:00	1996-11-22 19:00:00	1996-11-22 13:15:00	1996-11-22 13:05:00	11.75	27.1	Fall_Porites
2020-10-28	1996-11-22 19:15:00	-0.576050211	Porites	1	3	D	Fall	Coral	1996-11-22 07:15:00	1996-11-22 19:00:00	1996-11-22 13:15:00	1996-11-22 13:05:00	11.75	27.1	Fall_Porites
2020-10-28	1996-11-22 19:45:00	-0.904264062	Porites	1	3	D	Fall	Coral	1996-11-22 07:15:00	1996-11-22 19:00:00	1996-11-22 13:15:00	1996-11-22 13:05:00	11.75	27.1	Fall_Porites
2020-10-28	1996-11-22 20:15:00	-0.713934897	Porites	1	3	D	Fall	Coral	1996-11-22 07:15:00	1996-11-22 19:00:00	1996-11-22 13:15:00	1996-11-22 13:05:00	11.75	27.1	Fall_Porites
2020-10-28	1996-11-22 20:45:00	-0.952738441	Porites	1	3	D	Fall	Coral	1996-11-22 07:15:00	1996-11-22 19:00:00	1996-11-22 13:15:00	1996-11-22 13:05:00	11.75	27.1	Fall_Porites
2020-10-28	1996-11-22 06:45:00	-0.604986022	Porites	3	3	D	Fall	Coral	1996-11-22 07:15:00	1996-11-22 19:00:00	1996-11-22 13:15:00	1996-11-22 13:05:00	11.75	27.1	Fall_Porites
2020-10-28	1996-11-22 07:15:00	-0.666191476	Porites	3	3	D	Fall	Coral	1996-11-22 07:15:00	1996-11-22 19:00:00	1996-11-22 13:15:00	1996-11-22 13:05:00	11.75	27.1	Fall_Porites
2020-10-28	1996-11-22 07:45:00	-0.709826594	Porites	3	3	D	Fall	Coral	1996-11-22 07:15:00	1996-11-22 19:00:00	1996-11-22 13:15:00	1996-11-22 13:05:00	11.75	27.1	Fall_Porites
2020-10-28	1996-11-22 08:15:00	-0.582571592	Porites	3	3	D	Fall	Coral	1996-11-22 07:15:00	1996-11-22 19:00:00	1996-11-22 13:15:00	1996-11-22 13:05:00	11.75	27.1	Fall_Porites
2020-10-28	1996-11-22 11:15:00	-0.653441598	Porites	3	3	D	Fall	Coral	1996-11-22 07:15:00	1996-11-22 19:00:00	1996-11-22 13:15:00	1996-11-22 13:05:00	11.75	27.1	Fall_Porites
2020-10-28	1996-11-22 17:15:00	-0.804653491	Porites	3	3	D	Fall	Coral	1996-11-22 07:15:00	1996-11-22 19:00:00	1996-11-22 13:15:00	1996-11-22 13:05:00	11.75	27.1	Fall_Porites
2020-10-28	1996-11-22 19:15:00	-0.917800167	Porites	3	3	D	Fall	Coral	1996-11-22 07:15:00	1996-11-22 19:00:00	1996-11-22 13:15:00	1996-11-22 13:05:00	11.75	27.1	Fall_Porites
2020-10-28	1996-11-22 20:15:00	-0.781479271	Porites	3	3	D	Fall	Coral	1996-11-22 07:15:00	1996-11-22 19:00:00	1996-11-22 13:15:00	1996-11-22 13:05:00	11.75	27.1	Fall_Porites
2020-10-28	1996-11-22 06:45:00	-1.115105861	Porites	4	3	D	Fall	Coral	1996-11-22 07:15:00	1996-11-22 19:00:00	1996-11-22 13:15:00	1996-11-22 13:05:00	11.75	27.1	Fall_Porites
2020-10-28	1996-11-22 07:15:00	-0.882478993	Porites	4	3	D	Fall	Coral	1996-11-22 07:15:00	1996-11-22 19:00:00	1996-11-22 13:15:00	1996-11-22 13:05:00	11.75	27.1	Fall_Porites
2020-10-28	1996-11-22 10:15:00	-1.180646312	Porites	4	3	D	Fall	Coral	1996-11-22 07:15:00	1996-11-22 19:00:00	1996-11-22 13:15:00	1996-11-22 13:05:00	11.75	27.1	Fall_Porites
2020-10-28	1996-11-22 18:45:00	-1.001198084	Porites	4	3	D	Fall	Coral	1996-11-22 07:15:00	1996-11-22 19:00:00	1996-11-22 13:15:00	1996-11-22 13:05:00	11.75	27.1	Fall_Porites
2020-10-28	1996-11-22 19:15:00	-0.886634245	Porites	4	3	D	Fall	Coral	1996-11-22 07:15:00	1996-11-22 19:00:00	1996-11-22 13:15:00	1996-11-22 13:05:00	11.75	27.1	Fall_Porites
2020-10-28	1996-11-22 19:45:00	-1.101310574	Porites	4	3	D	Fall	Coral	1996-11-22 07:15:00	1996-11-22 19:00:00	1996-11-22 13:15:00	1996-11-22 13:05:00	11.75	27.1	Fall_Porites
2020-10-28	1996-11-22 20:15:00	-1.053778435	Porites	4	3	D	Fall	Coral	1996-11-22 07:15:00	1996-11-22 19:00:00	1996-11-22 13:15:00	1996-11-22 13:05:00	11.75	27.1	Fall_Porites
2020-10-28	1996-11-22 20:45:00	-0.795814826	Porites	4	3	D	Fall	Coral	1996-11-22 07:15:00	1996-11-22 19:00:00	1996-11-22 13:15:00	1996-11-22 13:05:00	11.75	27.1	Fall_Porites
2020-10-28	1996-11-22 21:28:00	-0.915736534	Porites	4	3	D	Fall	Coral	1996-11-22 07:15:00	1996-11-22 19:00:00	1996-11-22 13:15:00	1996-11-22 13:05:00	11.75	27.1	Fall_Porites
2020-10-28	1996-11-22 07:45:00	-0.484329926	Porites	5	3	D	Fall	Coral	1996-11-22 07:15:00	1996-11-22 19:00:00	1996-11-22 13:15:00	1996-11-22 13:05:00	11.75	27.1	Fall_Porites
2020-10-28	1996-11-22 08:15:00	-0.320746335	Porites	5	3	D	Fall	Coral	1996-11-22 07:15:00	1996-11-22 19:00:00	1996-11-22 13:15:00	1996-11-22 13:05:00	11.75	27.1	Fall_Porites
2020-10-28	1996-11-22 11:15:00	-1.269325994	Porites	5	3	D	Fall	Coral	1996-11-22 07:15:00	1996-11-22 19:00:00	1996-11-22 13:15:00	1996-11-22 13:05:00	11.75	27.1	Fall_Porites
2020-10-28	1996-11-22 14:15:00	-1.283175048	Porites	5	3	D	Fall	Coral	1996-11-22 07:15:00	1996-11-22 19:00:00	1996-11-22 13:15:00	1996-11-22 13:05:00	11.75	27.1	Fall_Porites
2020-10-28	1996-11-22 17:15:00	-1.699802458	Porites	5	3	D	Fall	Coral	1996-11-22 07:15:00	1996-11-22 19:00:00	1996-11-22 13:15:00	1996-11-22 13:05:00	11.75	27.1	Fall_Porites
2020-10-28	1996-11-22 18:45:00	-1.112620824	Porites	5	3	D	Fall	Coral	1996-11-22 07:15:00	1996-11-22 19:00:00	1996-11-22 13:15:00	1996-11-22 13:05:00	11.75	27.1	Fall_Porites
2020-10-28	1996-11-22 19:15:00	-0.81113749	Porites	5	3	D	Fall	Coral	1996-11-22 07:15:00	1996-11-22 19:00:00	1996-11-22 13:15:00	1996-11-22 13:05:00	11.75	27.1	Fall_Porites
2020-10-28	1996-11-22 19:45:00	-0.533225869	Porites	5	3	D	Fall	Coral	1996-11-22 07:15:00	1996-11-22 19:00:00	1996-11-22 13:15:00	1996-11-22 13:05:00	11.75	27.1	Fall_Porites
2020-10-28	1996-11-22 20:15:00	-0.614321993	Porites	5	3	D	Fall	Coral	1996-11-22 07:15:00	1996-11-22 19:00:00	1996-11-22 13:15:00	1996-11-22 13:05:00	11.75	27.1	Fall_Porites
2020-10-28	1996-11-22 20:45:00	-0.509956689	Porites	5	3	D	Fall	Coral	1996-11-22 07:15:00	1996-11-22 19:00:00	1996-11-22 13:15:00	1996-11-22 13:05:00	11.75	27.1	Fall_Porites
2020-10-28	1996-11-22 21:28:00	-0.50960515	Porites	5	3	D	Fall	Coral	1996-11-22 07:15:00	1996-11-22 19:00:00	1996-11-22 13:15:00	1996-11-22 13:05:00	11.75	27.1	Fall_Porites
2020-10-28	1996-11-22 21:45:00	-0.570988354	Porites	5	3	D	Fall	Coral	1996-11-22 07:15:00	1996-11-22 19:00:00	1996-11-22 13:15:00	1996-11-22 13:05:00	11.75	27.1	Fall_Porites
2020-10-28	1996-11-22 06:45:00	-0.577249711	Porites	6	3	D	Fall	Coral	1996-11-22 07:15:00	1996-11-22 19:00:00	1996-11-22 13:15:00	1996-11-22 13:05:00	11.75	27.1	Fall_Porites
2020-10-28	1996-11-22 07:15:00	-0.372301387	Porites	6	3	D	Fall	Coral	1996-11-22 07:15:00	1996-11-22 19:00:00	1996-11-22 13:15:00	1996-11-22 13:05:00	11.75	27.1	Fall_Porites
2020-10-28	1996-11-22 09:15:00	-0.779127698	Porites	6	3	D	Fall	Coral	1996-11-22 07:15:00	1996-11-22 19:00:00	1996-11-22 13:15:00	1996-11-22 13:05:00	11.75	27.1	Fall_Porites
2020-10-28	1996-11-22 12:15:00	-1.023573992	Porites	6	3	D	Fall	Coral	1996-11-22 07:15:00	1996-11-22 19:00:00	1996-11-22 13:15:00	1996-11-22 13:05:00	11.75	27.1	Fall_Porites
2020-10-28	1996-11-22 15:15:00	-1.183017195	Porites	6	3	D	Fall	Coral	1996-11-22 07:15:00	1996-11-22 19:00:00	1996-11-22 13:15:00	1996-11-22 13:05:00	11.75	27.1	Fall_Porites
2020-10-28	1996-11-22 17:45:00	-0.988692775	Porites	6	3	D	Fall	Coral	1996-11-22 07:15:00	1996-11-22 19:00:00	1996-11-22 13:15:00	1996-11-22 13:05:00	11.75	27.1	Fall_Porites
2020-10-28	1996-11-22 18:15:00	-0.471933028	Porites	6	3	D	Fall	Coral	1996-11-22 07:15:00	1996-11-22 19:00:00	1996-11-22 13:15:00	1996-11-22 13:05:00	11.75	27.1	Fall_Porites
2020-10-28	1996-11-22 18:45:00	-0.473001083	Porites	6	3	D	Fall	Coral	1996-11-22 07:15:00	1996-11-22 19:00:00	1996-11-22 13:15:00	1996-11-22 13:05:00	11.75	27.1	Fall_Porites
2020-10-28	1996-11-22 19:15:00	-0.34514806	Porites	6	3	D	Fall	Coral	1996-11-22 07:15:00	1996-11-22 19:00:00	1996-11-22 13:15:00	1996-11-22 13:05:00	11.75	27.1	Fall_Porites
2020-10-28	1996-11-22 19:45:00	-0.504021067	Porites	6	3	D	Fall	Coral	1996-11-22 07:15:00	1996-11-22 19:00:00	1996-11-22 13:15:00	1996-11-22 13:05:00	11.75	27.1	Fall_Porites
2020-10-28	1996-11-22 20:15:00	-0.401308085	Porites	6	3	D	Fall	Coral	1996-11-22 07:15:00	1996-11-22 19:00:00	1996-11-22 13:15:00	1996-11-22 13:05:00	11.75	27.1	Fall_Porites
2020-10-28	1996-11-22 20:45:00	-0.33163398	Porites	6	3	D	Fall	Coral	1996-11-22 07:15:00	1996-11-22 19:00:00	1996-11-22 13:15:00	1996-11-22 13:05:00	11.75	27.1	Fall_Porites
2020-10-28	1996-11-22 21:28:00	-0.352926869	Porites	6	3	D	Fall	Coral	1996-11-22 07:15:00	1996-11-22 19:00:00	1996-11-22 13:15:00	1996-11-22 13:05:00	11.75	27.1	Fall_Porites
2020-10-28	1996-11-22 21:45:00	-0.220129372	Porites	6	3	D	Fall	Coral	1996-11-22 07:15:00	1996-11-22 19:00:00	1996-11-22 13:15:00	1996-11-22 13:05:00	11.75	27.1	Fall_Porites
2020-10-29	1996-11-22 06:45:00	-0.546620425	Porites	7	3	D	Fall	Coral	1996-11-22 07:15:00	1996-11-22 19:00:00	1996-11-22 13:15:00	1996-11-22 13:05:00	11.75	27.1	Fall_Porites
2020-10-29	1996-11-22 07:15:00	-0.570616476	Porites	7	3	D	Fall	Coral	1996-11-22 07:15:00	1996-11-22 19:00:00	1996-11-22 13:15:00	1996-11-22 13:05:00	11.75	27.1	Fall_Porites
2020-10-29	1996-11-22 10:15:00	-0.750850974	Porites	7	3	D	Fall	Coral	1996-11-22 07:15:00	1996-11-22 19:00:00	1996-11-22 13:15:00	1996-11-22 13:05:00	11.75	27.1	Fall_Porites
2020-10-29	1996-11-22 13:15:00	-1.541159048	Porites	7	3	D	Fall	Coral	1996-11-22 07:15:00	1996-11-22 19:00:00	1996-11-22 13:15:00	1996-11-22 13:05:00	11.75	27.1	Fall_Porites
2020-10-29	1996-11-22 16:15:00	-1.077727209	Porites	7	3	D	Fall	Coral	1996-11-22 07:15:00	1996-11-22 19:00:00	1996-11-22 13:15:00	1996-11-22 13:05:00	11.75	27.1	Fall_Porites
2020-10-29	1996-11-22 17:45:00	-1.349654349	Porites	7	3	D	Fall	Coral	1996-11-22 07:15:00	1996-11-22 19:00:00	1996-11-22 13:15:00	1996-11-22 13:05:00	11.75	27.1	Fall_Porites
2020-10-29	1996-11-22 18:15:00	-0.841228739	Porites	7	3	D	Fall	Coral	1996-11-22 07:15:00	1996-11-22 19:00:00	1996-11-22 13:15:00	1996-11-22 13:05:00	11.75	27.1	Fall_Porites
2020-10-29	1996-11-22 18:45:00	-1.317436435	Porites	7	3	D	Fall	Coral	1996-11-22 07:15:00	1996-11-22 19:00:00	1996-11-22 13:15:00	1996-11-22 13:05:00	11.75	27.1	Fall_Porites
2020-10-29	1996-11-22 19:15:00	-0.62267063	Porites	7	3	D	Fall	Coral	1996-11-22 07:15:00	1996-11-22 19:00:00	1996-11-22 13:15:00	1996-11-22 13:05:00	11.75	27.1	Fall_Porites
2020-10-29	1996-11-22 19:45:00	-0.553625738	Porites	7	3	D	Fall	Coral	1996-11-22 07:15:00	1996-11-22 19:00:00	1996-11-22 13:15:00	1996-11-22 13:05:00	11.75	27.1	Fall_Porites
2020-10-29	1996-11-22 20:15:00	-0.540593413	Porites	7	3	D	Fall	Coral	1996-11-22 07:15:00	1996-11-22 19:00:00	1996-11-22 13:15:00	1996-11-22 13:05:00	11.75	27.1	Fall_Porites
2020-10-29	1996-11-22 20:45:00	-0.536006093	Porites	7	3	D	Fall	Coral	1996-11-22 07:15:00	1996-11-22 19:00:00	1996-11-22 13:15:00	1996-11-22 13:05:00	11.75	27.1	Fall_Porites
2020-10-29	1996-11-22 21:28:00	-0.537014424	Porites	7	3	D	Fall	Coral	1996-11-22 07:15:00	1996-11-22 19:00:00	1996-11-22 13:15:00	1996-11-22 13:05:00	11.75	27.1	Fall_Porites
2020-10-29	1996-11-22 21:45:00	-0.502112263	Porites	7	3	D	Fall	Coral	1996-11-22 07:15:00	1996-11-22 19:00:00	1996-11-22 13:15:00	1996-11-22 13:05:00	11.75	27.1	Fall_Porites
2020-10-29	1996-11-22 07:15:00	-0.674103138	Porites	8	3	D	Fall	Coral	1996-11-22 07:15:00	1996-11-22 19:00:00	1996-11-22 13:15:00	1996-11-22 13:05:00	11.75	27.1	Fall_Porites
2020-10-29	1996-11-22 07:45:00	-0.421025085	Porites	8	3	D	Fall	Coral	1996-11-22 07:15:00	1996-11-22 19:00:00	1996-11-22 13:15:00	1996-11-22 13:05:00	11.75	27.1	Fall_Porites
2020-10-29	1996-11-22 08:15:00	-0.554877067	Porites	8	3	D	Fall	Coral	1996-11-22 07:15:00	1996-11-22 19:00:00	1996-11-22 13:15:00	1996-11-22 13:05:00	11.75	27.1	Fall_Porites
2020-10-29	1996-11-22 11:15:00	-1.316672234	Porites	8	3	D	Fall	Coral	1996-11-22 07:15:00	1996-11-22 19:00:00	1996-11-22 13:15:00	1996-11-22 13:05:00	11.75	27.1	Fall_Porites
2020-10-29	1996-11-22 14:15:00	-1.592108322	Porites	8	3	D	Fall	Coral	1996-11-22 07:15:00	1996-11-22 19:00:00	1996-11-22 13:15:00	1996-11-22 13:05:00	11.75	27.1	Fall_Porites
2020-10-29	1996-11-22 17:15:00	-1.340360944	Porites	8	3	D	Fall	Coral	1996-11-22 07:15:00	1996-11-22 19:00:00	1996-11-22 13:15:00	1996-11-22 13:05:00	11.75	27.1	Fall_Porites
2020-10-29	1996-11-22 17:45:00	-1.186412695	Porites	8	3	D	Fall	Coral	1996-11-22 07:15:00	1996-11-22 19:00:00	1996-11-22 13:15:00	1996-11-22 13:05:00	11.75	27.1	Fall_Porites
2020-10-29	1996-11-22 18:15:00	-0.696146646	Porites	8	3	D	Fall	Coral	1996-11-22 07:15:00	1996-11-22 19:00:00	1996-11-22 13:15:00	1996-11-22 13:05:00	11.75	27.1	Fall_Porites
2020-10-29	1996-11-22 19:15:00	-0.904521986	Porites	8	3	D	Fall	Coral	1996-11-22 07:15:00	1996-11-22 19:00:00	1996-11-22 13:15:00	1996-11-22 13:05:00	11.75	27.1	Fall_Porites
2020-10-29	1996-11-22 19:45:00	-1.215569528	Porites	8	3	D	Fall	Coral	1996-11-22 07:15:00	1996-11-22 19:00:00	1996-11-22 13:15:00	1996-11-22 13:05:00	11.75	27.1	Fall_Porites
2020-10-29	1996-11-22 20:15:00	-0.434700743	Porites	8	3	D	Fall	Coral	1996-11-22 07:15:00	1996-11-22 19:00:00	1996-11-22 13:15:00	1996-11-22 13:05:00	11.75	27.1	Fall_Porites
2020-10-29	1996-11-22 20:45:00	-1.076565373	Porites	8	3	D	Fall	Coral	1996-11-22 07:15:00	1996-11-22 19:00:00	1996-11-22 13:15:00	1996-11-22 13:05:00	11.75	27.1	Fall_Porites
2020-10-29	1996-11-22 21:28:00	-0.545506839	Porites	8	3	D	Fall	Coral	1996-11-22 07:15:00	1996-11-22 19:00:00	1996-11-22 13:15:00	1996-11-22 13:05:00	11.75	27.1	Fall_Porites
2020-10-29	1996-11-22 21:45:00	-0.471435912	Porites	8	3	D	Fall	Coral	1996-11-22 07:15:00	1996-11-22 19:00:00	1996-11-22 13:15:00	1996-11-22 13:05:00	11.75	27.1	Fall_Porites
2020-10-29	1996-11-22 06:45:00	-0.904505061	Porites	9	3	D	Fall	Coral	1996-11-22 07:15:00	1996-11-22 19:00:00	1996-11-22 13:15:00	1996-11-22 13:05:00	11.75	27.1	Fall_Porites
2020-10-29	1996-11-22 07:15:00	-0.804930735	Porites	9	3	D	Fall	Coral	1996-11-22 07:15:00	1996-11-22 19:00:00	1996-11-22 13:15:00	1996-11-22 13:05:00	11.75	27.1	Fall_Porites
2020-10-29	1996-11-22 09:15:00	-1.280053778	Porites	9	3	D	Fall	Coral	1996-11-22 07:15:00	1996-11-22 19:00:00	1996-11-22 13:15:00	1996-11-22 13:05:00	11.75	27.1	Fall_Porites
2020-10-29	1996-11-22 18:15:00	-1.624334766	Porites	9	3	D	Fall	Coral	1996-11-22 07:15:00	1996-11-22 19:00:00	1996-11-22 13:15:00	1996-11-22 13:05:00	11.75	27.1	Fall_Porites
2020-10-29	1996-11-22 19:15:00	-0.931062288	Porites	9	3	D	Fall	Coral	1996-11-22 07:15:00	1996-11-22 19:00:00	1996-11-22 13:15:00	1996-11-22 13:05:00	11.75	27.1	Fall_Porites
2020-10-29	1996-11-22 19:45:00	-0.746030892	Porites	9	3	D	Fall	Coral	1996-11-22 07:15:00	1996-11-22 19:00:00	1996-11-22 13:15:00	1996-11-22 13:05:00	11.75	27.1	Fall_Porites
2020-10-29	1996-11-22 20:15:00	-0.71365262	Porites	9	3	D	Fall	Coral	1996-11-22 07:15:00	1996-11-22 19:00:00	1996-11-22 13:15:00	1996-11-22 13:05:00	11.75	27.1	Fall_Porites
2020-10-29	1996-11-22 20:45:00	-0.937192089	Porites	9	3	D	Fall	Coral	1996-11-22 07:15:00	1996-11-22 19:00:00	1996-11-22 13:15:00	1996-11-22 13:05:00	11.75	27.1	Fall_Porites
2020-10-29	1996-11-22 21:45:00	-1.014461862	Porites	9	3	D	Fall	Coral	1996-11-22 07:15:00	1996-11-22 19:00:00	1996-11-22 13:15:00	1996-11-22 13:05:00	11.75	27.1	Fall_Porites
2020-10-25	1996-11-22 00:15:00	-0.7304822	Porites	4	2	N	Fall	Coral	1996-11-22 07:15:00	1996-11-22 19:00:00	1996-11-22 13:15:00	1996-11-22 13:05:00	11.75	27.1	Fall_Porites
2020-10-25	1996-11-22 00:45:00	-0.861030811	Porites	4	2	N	Fall	Coral	1996-11-22 07:15:00	1996-11-22 19:00:00	1996-11-22 13:15:00	1996-11-22 13:05:00	11.75	27.1	Fall_Porites
2020-10-25	1996-11-22 01:15:00	-0.759570402	Porites	4	2	N	Fall	Coral	1996-11-22 07:15:00	1996-11-22 19:00:00	1996-11-22 13:15:00	1996-11-22 13:05:00	11.75	27.1	Fall_Porites
2020-10-25	1996-11-22 01:45:00	-0.274613578	Porites	4	2	N	Fall	Coral	1996-11-22 07:15:00	1996-11-22 19:00:00	1996-11-22 13:15:00	1996-11-22 13:05:00	11.75	27.1	Fall_Porites
2020-10-25	1996-11-22 02:45:00	-0.74182436	Porites	4	2	N	Fall	Coral	1996-11-22 07:15:00	1996-11-22 19:00:00	1996-11-22 13:15:00	1996-11-22 13:05:00	11.75	27.1	Fall_Porites
2020-10-25	1996-11-22 03:45:00	-0.928617672	Porites	4	2	N	Fall	Coral	1996-11-22 07:15:00	1996-11-22 19:00:00	1996-11-22 13:15:00	1996-11-22 13:05:00	11.75	27.1	Fall_Porites
2020-10-25	1996-11-22 04:15:00	-0.904110913	Porites	4	2	N	Fall	Coral	1996-11-22 07:15:00	1996-11-22 19:00:00	1996-11-22 13:15:00	1996-11-22 13:05:00	11.75	27.1	Fall_Porites
2020-10-25	1996-11-22 04:45:00	-0.944053684	Porites	4	2	N	Fall	Coral	1996-11-22 07:15:00	1996-11-22 19:00:00	1996-11-22 13:15:00	1996-11-22 13:05:00	11.75	27.1	Fall_Porites
2020-10-25	1996-11-22 05:15:00	-0.828205556	Porites	4	2	N	Fall	Coral	1996-11-22 07:15:00	1996-11-22 19:00:00	1996-11-22 13:15:00	1996-11-22 13:05:00	11.75	27.1	Fall_Porites
2020-10-25	1996-11-22 05:45:00	-0.780536643	Porites	4	2	N	Fall	Coral	1996-11-22 07:15:00	1996-11-22 19:00:00	1996-11-22 13:15:00	1996-11-22 13:05:00	11.75	27.1	Fall_Porites
2020-10-24	1996-11-22 21:28:00	-1.399153121	Porites	4	2	N	Fall	Coral	1996-11-22 07:15:00	1996-11-22 19:00:00	1996-11-22 13:15:00	1996-11-22 13:05:00	11.75	27.1	Fall_Porites
2020-10-24	1996-11-22 21:45:00	-0.992408703	Porites	4	2	N	Fall	Coral	1996-11-22 07:15:00	1996-11-22 19:00:00	1996-11-22 13:15:00	1996-11-22 13:05:00	11.75	27.1	Fall_Porites
2020-10-24	1996-11-22 22:15:00	-0.950188507	Porites	4	2	N	Fall	Coral	1996-11-22 07:15:00	1996-11-22 19:00:00	1996-11-22 13:15:00	1996-11-22 13:05:00	11.75	27.1	Fall_Porites
2020-10-24	1996-11-22 22:45:00	-1.049327443	Porites	4	2	N	Fall	Coral	1996-11-22 07:15:00	1996-11-22 19:00:00	1996-11-22 13:15:00	1996-11-22 13:05:00	11.75	27.1	Fall_Porites
2020-10-24	1996-11-22 23:15:00	-0.883880274	Porites	4	2	N	Fall	Coral	1996-11-22 07:15:00	1996-11-22 19:00:00	1996-11-22 13:15:00	1996-11-22 13:05:00	11.75	27.1	Fall_Porites
2020-10-24	1996-11-22 23:45:00	-0.778774179	Porites	4	2	N	Fall	Coral	1996-11-22 07:15:00	1996-11-22 19:00:00	1996-11-22 13:15:00	1996-11-22 13:05:00	11.75	27.1	Fall_Porites
2020-10-25	1996-11-23 00:15:00	-0.7304822	Porites	4	2	N	Fall	Coral	1996-11-22 07:15:00	1996-11-22 19:00:00	1996-11-22 13:15:00	1996-11-22 13:05:00	11.75	27.1	Fall_Porites
2020-10-25	1996-11-23 00:45:00	-0.861030811	Porites	4	2	N	Fall	Coral	1996-11-22 07:15:00	1996-11-22 19:00:00	1996-11-22 13:15:00	1996-11-22 13:05:00	11.75	27.1	Fall_Porites
2020-10-25	1996-11-23 01:15:00	-0.759570402	Porites	4	2	N	Fall	Coral	1996-11-22 07:15:00	1996-11-22 19:00:00	1996-11-22 13:15:00	1996-11-22 13:05:00	11.75	27.1	Fall_Porites
2020-10-25	1996-11-23 01:45:00	-0.274613578	Porites	4	2	N	Fall	Coral	1996-11-22 07:15:00	1996-11-22 19:00:00	1996-11-22 13:15:00	1996-11-22 13:05:00	11.75	27.1	Fall_Porites
2020-10-25	1996-11-23 02:45:00	-0.74182436	Porites	4	2	N	Fall	Coral	1996-11-22 07:15:00	1996-11-22 19:00:00	1996-11-22 13:15:00	1996-11-22 13:05:00	11.75	27.1	Fall_Porites
2020-10-25	1996-11-23 03:45:00	-0.928617672	Porites	4	2	N	Fall	Coral	1996-11-22 07:15:00	1996-11-22 19:00:00	1996-11-22 13:15:00	1996-11-22 13:05:00	11.75	27.1	Fall_Porites
2020-10-25	1996-11-23 04:15:00	-0.904110913	Porites	4	2	N	Fall	Coral	1996-11-22 07:15:00	1996-11-22 19:00:00	1996-11-22 13:15:00	1996-11-22 13:05:00	11.75	27.1	Fall_Porites
2020-10-25	1996-11-23 04:45:00	-0.944053684	Porites	4	2	N	Fall	Coral	1996-11-22 07:15:00	1996-11-22 19:00:00	1996-11-22 13:15:00	1996-11-22 13:05:00	11.75	27.1	Fall_Porites
2020-10-25	1996-11-23 05:15:00	-0.828205556	Porites	4	2	N	Fall	Coral	1996-11-22 07:15:00	1996-11-22 19:00:00	1996-11-22 13:15:00	1996-11-22 13:05:00	11.75	27.1	Fall_Porites
2020-10-25	1996-11-23 05:45:00	-0.780536643	Porites	4	2	N	Fall	Coral	1996-11-22 07:15:00	1996-11-22 19:00:00	1996-11-22 13:15:00	1996-11-22 13:05:00	11.75	27.1	Fall_Porites
2020-10-25	1996-11-22 00:15:00	-0.438126149	Porites	5	2	N	Fall	Coral	1996-11-22 07:15:00	1996-11-22 19:00:00	1996-11-22 13:15:00	1996-11-22 13:05:00	11.75	27.1	Fall_Porites
2020-10-25	1996-11-22 00:45:00	-0.345066546	Porites	5	2	N	Fall	Coral	1996-11-22 07:15:00	1996-11-22 19:00:00	1996-11-22 13:15:00	1996-11-22 13:05:00	11.75	27.1	Fall_Porites
2020-10-25	1996-11-22 01:15:00	-0.568372452	Porites	5	2	N	Fall	Coral	1996-11-22 07:15:00	1996-11-22 19:00:00	1996-11-22 13:15:00	1996-11-22 13:05:00	11.75	27.1	Fall_Porites
2020-10-25	1996-11-22 02:15:00	-0.315482157	Porites	5	2	N	Fall	Coral	1996-11-22 07:15:00	1996-11-22 19:00:00	1996-11-22 13:15:00	1996-11-22 13:05:00	11.75	27.1	Fall_Porites
2020-10-25	1996-11-22 02:45:00	-0.699415248	Porites	5	2	N	Fall	Coral	1996-11-22 07:15:00	1996-11-22 19:00:00	1996-11-22 13:15:00	1996-11-22 13:05:00	11.75	27.1	Fall_Porites
2020-10-25	1996-11-22 03:15:00	-0.538191818	Porites	5	2	N	Fall	Coral	1996-11-22 07:15:00	1996-11-22 19:00:00	1996-11-22 13:15:00	1996-11-22 13:05:00	11.75	27.1	Fall_Porites
2020-10-25	1996-11-22 03:45:00	-0.251145502	Porites	5	2	N	Fall	Coral	1996-11-22 07:15:00	1996-11-22 19:00:00	1996-11-22 13:15:00	1996-11-22 13:05:00	11.75	27.1	Fall_Porites
2020-10-25	1996-11-22 04:15:00	-0.435981874	Porites	5	2	N	Fall	Coral	1996-11-22 07:15:00	1996-11-22 19:00:00	1996-11-22 13:15:00	1996-11-22 13:05:00	11.75	27.1	Fall_Porites
2020-10-25	1996-11-22 04:45:00	-0.519768937	Porites	5	2	N	Fall	Coral	1996-11-22 07:15:00	1996-11-22 19:00:00	1996-11-22 13:15:00	1996-11-22 13:05:00	11.75	27.1	Fall_Porites
2020-10-25	1996-11-22 05:15:00	-0.504068	Porites	5	2	N	Fall	Coral	1996-11-22 07:15:00	1996-11-22 19:00:00	1996-11-22 13:15:00	1996-11-22 13:05:00	11.75	27.1	Fall_Porites
2020-10-25	1996-11-22 05:45:00	-0.487232952	Porites	5	2	N	Fall	Coral	1996-11-22 07:15:00	1996-11-22 19:00:00	1996-11-22 13:15:00	1996-11-22 13:05:00	11.75	27.1	Fall_Porites
2020-10-24	1996-11-22 21:28:00	-0.824457661	Porites	5	2	N	Fall	Coral	1996-11-22 07:15:00	1996-11-22 19:00:00	1996-11-22 13:15:00	1996-11-22 13:05:00	11.75	27.1	Fall_Porites
2020-10-24	1996-11-22 21:45:00	-0.8021752	Porites	5	2	N	Fall	Coral	1996-11-22 07:15:00	1996-11-22 19:00:00	1996-11-22 13:15:00	1996-11-22 13:05:00	11.75	27.1	Fall_Porites
2020-10-24	1996-11-22 22:15:00	-0.572621276	Porites	5	2	N	Fall	Coral	1996-11-22 07:15:00	1996-11-22 19:00:00	1996-11-22 13:15:00	1996-11-22 13:05:00	11.75	27.1	Fall_Porites
2020-10-24	1996-11-22 22:45:00	-0.702626418	Porites	5	2	N	Fall	Coral	1996-11-22 07:15:00	1996-11-22 19:00:00	1996-11-22 13:15:00	1996-11-22 13:05:00	11.75	27.1	Fall_Porites
2020-10-24	1996-11-22 23:45:00	-0.65490596	Porites	5	2	N	Fall	Coral	1996-11-22 07:15:00	1996-11-22 19:00:00	1996-11-22 13:15:00	1996-11-22 13:05:00	11.75	27.1	Fall_Porites
2020-10-25	1996-11-23 00:15:00	-0.438126149	Porites	5	2	N	Fall	Coral	1996-11-22 07:15:00	1996-11-22 19:00:00	1996-11-22 13:15:00	1996-11-22 13:05:00	11.75	27.1	Fall_Porites
2020-10-25	1996-11-23 00:45:00	-0.345066546	Porites	5	2	N	Fall	Coral	1996-11-22 07:15:00	1996-11-22 19:00:00	1996-11-22 13:15:00	1996-11-22 13:05:00	11.75	27.1	Fall_Porites
2020-10-25	1996-11-23 01:15:00	-0.568372452	Porites	5	2	N	Fall	Coral	1996-11-22 07:15:00	1996-11-22 19:00:00	1996-11-22 13:15:00	1996-11-22 13:05:00	11.75	27.1	Fall_Porites
2020-10-25	1996-11-23 02:15:00	-0.315482157	Porites	5	2	N	Fall	Coral	1996-11-22 07:15:00	1996-11-22 19:00:00	1996-11-22 13:15:00	1996-11-22 13:05:00	11.75	27.1	Fall_Porites
2020-10-25	1996-11-23 02:45:00	-0.699415248	Porites	5	2	N	Fall	Coral	1996-11-22 07:15:00	1996-11-22 19:00:00	1996-11-22 13:15:00	1996-11-22 13:05:00	11.75	27.1	Fall_Porites
2020-10-25	1996-11-23 03:15:00	-0.538191818	Porites	5	2	N	Fall	Coral	1996-11-22 07:15:00	1996-11-22 19:00:00	1996-11-22 13:15:00	1996-11-22 13:05:00	11.75	27.1	Fall_Porites
2020-10-17	1996-11-22 06:45:00	-0.445832874	Montastrea	1	1	D	Fall	Coral	1996-11-22 07:15:00	1996-11-22 19:00:00	1996-11-22 13:15:00	1996-11-22 13:05:00	11.75	27.1	Fall_Montastrea
2020-10-17	1996-11-22 07:15:00	-0.299036383	Montastrea	1	1	D	Fall	Coral	1996-11-22 07:15:00	1996-11-22 19:00:00	1996-11-22 13:15:00	1996-11-22 13:05:00	11.75	27.1	Fall_Montastrea
2020-10-17	1996-11-22 07:45:00	-0.263185615	Montastrea	1	1	D	Fall	Coral	1996-11-22 07:15:00	1996-11-22 19:00:00	1996-11-22 13:15:00	1996-11-22 13:05:00	11.75	27.1	Fall_Montastrea
2020-10-17	1996-11-22 08:15:00	-0.468292516	Montastrea	1	1	D	Fall	Coral	1996-11-22 07:15:00	1996-11-22 19:00:00	1996-11-22 13:15:00	1996-11-22 13:05:00	11.75	27.1	Fall_Montastrea
2020-10-17	1996-11-22 11:15:00	-0.699717516	Montastrea	1	1	D	Fall	Coral	1996-11-22 07:15:00	1996-11-22 19:00:00	1996-11-22 13:15:00	1996-11-22 13:05:00	11.75	27.1	Fall_Montastrea
2020-10-17	1996-11-22 14:15:00	-0.720337355	Montastrea	1	1	D	Fall	Coral	1996-11-22 07:15:00	1996-11-22 19:00:00	1996-11-22 13:15:00	1996-11-22 13:05:00	11.75	27.1	Fall_Montastrea
2020-10-17	1996-11-22 17:15:00	-0.661229741	Montastrea	1	1	D	Fall	Coral	1996-11-22 07:15:00	1996-11-22 19:00:00	1996-11-22 13:15:00	1996-11-22 13:05:00	11.75	27.1	Fall_Montastrea
2020-10-17	1996-11-22 18:45:00	-0.811717298	Montastrea	1	1	D	Fall	Coral	1996-11-22 07:15:00	1996-11-22 19:00:00	1996-11-22 13:15:00	1996-11-22 13:05:00	11.75	27.1	Fall_Montastrea
2020-10-17	1996-11-22 19:15:00	-0.407495321	Montastrea	1	1	D	Fall	Coral	1996-11-22 07:15:00	1996-11-22 19:00:00	1996-11-22 13:15:00	1996-11-22 13:05:00	11.75	27.1	Fall_Montastrea
2020-10-17	1996-11-22 19:45:00	-0.516132361	Montastrea	1	1	D	Fall	Coral	1996-11-22 07:15:00	1996-11-22 19:00:00	1996-11-22 13:15:00	1996-11-22 13:05:00	11.75	27.1	Fall_Montastrea
2020-10-17	1996-11-22 20:15:00	-0.587445112	Montastrea	1	1	D	Fall	Coral	1996-11-22 07:15:00	1996-11-22 19:00:00	1996-11-22 13:15:00	1996-11-22 13:05:00	11.75	27.1	Fall_Montastrea
2020-10-17	1996-11-22 18:45:00	-1.443175857	Montastrea	2	1	D	Fall	Coral	1996-11-22 07:15:00	1996-11-22 19:00:00	1996-11-22 13:15:00	1996-11-22 13:05:00	11.75	27.1	Fall_Montastrea
2020-10-17	1996-11-22 19:15:00	-0.51649243	Montastrea	2	1	D	Fall	Coral	1996-11-22 07:15:00	1996-11-22 19:00:00	1996-11-22 13:15:00	1996-11-22 13:05:00	11.75	27.1	Fall_Montastrea
2020-10-17	1996-11-22 19:45:00	-0.389591701	Montastrea	2	1	D	Fall	Coral	1996-11-22 07:15:00	1996-11-22 19:00:00	1996-11-22 13:15:00	1996-11-22 13:05:00	11.75	27.1	Fall_Montastrea
2020-10-17	1996-11-22 20:15:00	-0.4627039	Montastrea	2	1	D	Fall	Coral	1996-11-22 07:15:00	1996-11-22 19:00:00	1996-11-22 13:15:00	1996-11-22 13:05:00	11.75	27.1	Fall_Montastrea
2020-10-17	1996-11-22 06:45:00	-0.301769232	Montastrea	3	1	D	Fall	Coral	1996-11-22 07:15:00	1996-11-22 19:00:00	1996-11-22 13:15:00	1996-11-22 13:05:00	11.75	27.1	Fall_Montastrea
2020-10-17	1996-11-22 10:15:00	-0.58159858	Montastrea	3	1	D	Fall	Coral	1996-11-22 07:15:00	1996-11-22 19:00:00	1996-11-22 13:15:00	1996-11-22 13:05:00	11.75	27.1	Fall_Montastrea
2020-10-17	1996-11-22 16:15:00	-0.953069515	Montastrea	3	1	D	Fall	Coral	1996-11-22 07:15:00	1996-11-22 19:00:00	1996-11-22 13:15:00	1996-11-22 13:05:00	11.75	27.1	Fall_Montastrea
2020-10-17	1996-11-22 18:15:00	-0.979499166	Montastrea	3	1	D	Fall	Coral	1996-11-22 07:15:00	1996-11-22 19:00:00	1996-11-22 13:15:00	1996-11-22 13:05:00	11.75	27.1	Fall_Montastrea
2020-10-17	1996-11-22 18:45:00	-0.888702292	Montastrea	3	1	D	Fall	Coral	1996-11-22 07:15:00	1996-11-22 19:00:00	1996-11-22 13:15:00	1996-11-22 13:05:00	11.75	27.1	Fall_Montastrea
2020-10-17	1996-11-22 19:15:00	-0.792961703	Montastrea	3	1	D	Fall	Coral	1996-11-22 07:15:00	1996-11-22 19:00:00	1996-11-22 13:15:00	1996-11-22 13:05:00	11.75	27.1	Fall_Montastrea
2020-10-17	1996-11-22 19:45:00	-0.612073744	Montastrea	3	1	D	Fall	Coral	1996-11-22 07:15:00	1996-11-22 19:00:00	1996-11-22 13:15:00	1996-11-22 13:05:00	11.75	27.1	Fall_Montastrea
2020-10-17	1996-11-22 20:15:00	-0.517351749	Montastrea	3	1	D	Fall	Coral	1996-11-22 07:15:00	1996-11-22 19:00:00	1996-11-22 13:15:00	1996-11-22 13:05:00	11.75	27.1	Fall_Montastrea
2020-10-18	1996-11-22 06:45:00	-0.411617538	Montastrea	4	1	D	Fall	Coral	1996-11-22 07:15:00	1996-11-22 19:00:00	1996-11-22 13:15:00	1996-11-22 13:05:00	11.75	27.1	Fall_Montastrea
2020-10-18	1996-11-22 07:15:00	-0.767639915	Montastrea	4	1	D	Fall	Coral	1996-11-22 07:15:00	1996-11-22 19:00:00	1996-11-22 13:15:00	1996-11-22 13:05:00	11.75	27.1	Fall_Montastrea
2020-10-18	1996-11-22 08:15:00	-0.42928882	Montastrea	4	1	D	Fall	Coral	1996-11-22 07:15:00	1996-11-22 19:00:00	1996-11-22 13:15:00	1996-11-22 13:05:00	11.75	27.1	Fall_Montastrea
2020-10-18	1996-11-22 11:15:00	-0.781663767	Montastrea	4	1	D	Fall	Coral	1996-11-22 07:15:00	1996-11-22 19:00:00	1996-11-22 13:15:00	1996-11-22 13:05:00	11.75	27.1	Fall_Montastrea
2020-10-18	1996-11-22 14:15:00	-1.039919475	Montastrea	4	1	D	Fall	Coral	1996-11-22 07:15:00	1996-11-22 19:00:00	1996-11-22 13:15:00	1996-11-22 13:05:00	11.75	27.1	Fall_Montastrea
2020-10-18	1996-11-22 17:15:00	-0.695185794	Montastrea	4	1	D	Fall	Coral	1996-11-22 07:15:00	1996-11-22 19:00:00	1996-11-22 13:15:00	1996-11-22 13:05:00	11.75	27.1	Fall_Montastrea
2020-10-18	1996-11-22 18:15:00	-1.104520323	Montastrea	4	1	D	Fall	Coral	1996-11-22 07:15:00	1996-11-22 19:00:00	1996-11-22 13:15:00	1996-11-22 13:05:00	11.75	27.1	Fall_Montastrea
2020-10-18	1996-11-22 18:45:00	-0.753042746	Montastrea	4	1	D	Fall	Coral	1996-11-22 07:15:00	1996-11-22 19:00:00	1996-11-22 13:15:00	1996-11-22 13:05:00	11.75	27.1	Fall_Montastrea
2020-10-18	1996-11-22 19:15:00	-0.767476834	Montastrea	4	1	D	Fall	Coral	1996-11-22 07:15:00	1996-11-22 19:00:00	1996-11-22 13:15:00	1996-11-22 13:05:00	11.75	27.1	Fall_Montastrea
2020-10-18	1996-11-22 19:45:00	-0.697977521	Montastrea	4	1	D	Fall	Coral	1996-11-22 07:15:00	1996-11-22 19:00:00	1996-11-22 13:15:00	1996-11-22 13:05:00	11.75	27.1	Fall_Montastrea
2020-10-18	1996-11-22 20:45:00	-0.692911507	Montastrea	4	1	D	Fall	Coral	1996-11-22 07:15:00	1996-11-22 19:00:00	1996-11-22 13:15:00	1996-11-22 13:05:00	11.75	27.1	Fall_Montastrea
2020-10-18	1996-11-22 06:45:00	-0.524342807	Montastrea	5	1	D	Fall	Coral	1996-11-22 07:15:00	1996-11-22 19:00:00	1996-11-22 13:15:00	1996-11-22 13:05:00	11.75	27.1	Fall_Montastrea
2020-10-18	1996-11-22 18:45:00	-0.649958305	Montastrea	5	1	D	Fall	Coral	1996-11-22 07:15:00	1996-11-22 19:00:00	1996-11-22 13:15:00	1996-11-22 13:05:00	11.75	27.1	Fall_Montastrea
2020-10-18	1996-11-22 19:15:00	-0.68588454	Montastrea	5	1	D	Fall	Coral	1996-11-22 07:15:00	1996-11-22 19:00:00	1996-11-22 13:15:00	1996-11-22 13:05:00	11.75	27.1	Fall_Montastrea
2020-10-18	1996-11-22 19:45:00	-0.621982282	Montastrea	5	1	D	Fall	Coral	1996-11-22 07:15:00	1996-11-22 19:00:00	1996-11-22 13:15:00	1996-11-22 13:05:00	11.75	27.1	Fall_Montastrea
2020-10-18	1996-11-22 20:15:00	-0.416996029	Montastrea	5	1	D	Fall	Coral	1996-11-22 07:15:00	1996-11-22 19:00:00	1996-11-22 13:15:00	1996-11-22 13:05:00	11.75	27.1	Fall_Montastrea
2020-10-18	1996-11-22 20:45:00	-0.363983687	Montastrea	5	1	D	Fall	Coral	1996-11-22 07:15:00	1996-11-22 19:00:00	1996-11-22 13:15:00	1996-11-22 13:05:00	11.75	27.1	Fall_Montastrea
2020-10-18	1996-11-22 06:45:00	-0.292619578	Montastrea	6	1	D	Fall	Coral	1996-11-22 07:15:00	1996-11-22 19:00:00	1996-11-22 13:15:00	1996-11-22 13:05:00	11.75	27.1	Fall_Montastrea
2020-10-18	1996-11-22 10:15:00	-0.586876356	Montastrea	6	1	D	Fall	Coral	1996-11-22 07:15:00	1996-11-22 19:00:00	1996-11-22 13:15:00	1996-11-22 13:05:00	11.75	27.1	Fall_Montastrea
2020-10-18	1996-11-22 13:15:00	-1.342158227	Montastrea	6	1	D	Fall	Coral	1996-11-22 07:15:00	1996-11-22 19:00:00	1996-11-22 13:15:00	1996-11-22 13:05:00	11.75	27.1	Fall_Montastrea
2020-10-18	1996-11-22 16:15:00	-0.942303246	Montastrea	6	1	D	Fall	Coral	1996-11-22 07:15:00	1996-11-22 19:00:00	1996-11-22 13:15:00	1996-11-22 13:05:00	11.75	27.1	Fall_Montastrea
2020-10-18	1996-11-22 18:15:00	-0.927768112	Montastrea	6	1	D	Fall	Coral	1996-11-22 07:15:00	1996-11-22 19:00:00	1996-11-22 13:15:00	1996-11-22 13:05:00	11.75	27.1	Fall_Montastrea
2020-10-18	1996-11-22 18:45:00	-0.73409536	Montastrea	6	1	D	Fall	Coral	1996-11-22 07:15:00	1996-11-22 19:00:00	1996-11-22 13:15:00	1996-11-22 13:05:00	11.75	27.1	Fall_Montastrea
2020-10-18	1996-11-22 19:15:00	-0.676815897	Montastrea	6	1	D	Fall	Coral	1996-11-22 07:15:00	1996-11-22 19:00:00	1996-11-22 13:15:00	1996-11-22 13:05:00	11.75	27.1	Fall_Montastrea
2020-10-18	1996-11-22 19:45:00	-0.649648481	Montastrea	6	1	D	Fall	Coral	1996-11-22 07:15:00	1996-11-22 19:00:00	1996-11-22 13:15:00	1996-11-22 13:05:00	11.75	27.1	Fall_Montastrea
2020-10-18	1996-11-22 20:15:00	-0.696012601	Montastrea	6	1	D	Fall	Coral	1996-11-22 07:15:00	1996-11-22 19:00:00	1996-11-22 13:15:00	1996-11-22 13:05:00	11.75	27.1	Fall_Montastrea
2020-10-18	1996-11-22 20:45:00	-0.51952875	Montastrea	6	1	D	Fall	Coral	1996-11-22 07:15:00	1996-11-22 19:00:00	1996-11-22 13:15:00	1996-11-22 13:05:00	11.75	27.1	Fall_Montastrea
2020-10-19	1996-11-22 06:45:00	-0.554100888	Montastrea	7	1	D	Fall	Coral	1996-11-22 07:15:00	1996-11-22 19:00:00	1996-11-22 13:15:00	1996-11-22 13:05:00	11.75	27.1	Fall_Montastrea
2020-10-19	1996-11-22 07:15:00	-0.382341534	Montastrea	7	1	D	Fall	Coral	1996-11-22 07:15:00	1996-11-22 19:00:00	1996-11-22 13:15:00	1996-11-22 13:05:00	11.75	27.1	Fall_Montastrea
2020-10-19	1996-11-22 08:15:00	-0.371568806	Montastrea	7	1	D	Fall	Coral	1996-11-22 07:15:00	1996-11-22 19:00:00	1996-11-22 13:15:00	1996-11-22 13:05:00	11.75	27.1	Fall_Montastrea
2020-10-19	1996-11-22 11:15:00	-0.387495613	Montastrea	7	1	D	Fall	Coral	1996-11-22 07:15:00	1996-11-22 19:00:00	1996-11-22 13:15:00	1996-11-22 13:05:00	11.75	27.1	Fall_Montastrea
2020-10-19	1996-11-22 14:15:00	-0.593823766	Montastrea	7	1	D	Fall	Coral	1996-11-22 07:15:00	1996-11-22 19:00:00	1996-11-22 13:15:00	1996-11-22 13:05:00	11.75	27.1	Fall_Montastrea
2020-10-19	1996-11-22 17:15:00	-0.706446391	Montastrea	7	1	D	Fall	Coral	1996-11-22 07:15:00	1996-11-22 19:00:00	1996-11-22 13:15:00	1996-11-22 13:05:00	11.75	27.1	Fall_Montastrea
2020-10-19	1996-11-22 18:15:00	-0.734384952	Montastrea	7	1	D	Fall	Coral	1996-11-22 07:15:00	1996-11-22 19:00:00	1996-11-22 13:15:00	1996-11-22 13:05:00	11.75	27.1	Fall_Montastrea
2020-10-19	1996-11-22 18:45:00	-0.630409447	Montastrea	7	1	D	Fall	Coral	1996-11-22 07:15:00	1996-11-22 19:00:00	1996-11-22 13:15:00	1996-11-22 13:05:00	11.75	27.1	Fall_Montastrea
2020-10-19	1996-11-22 19:15:00	-0.635101661	Montastrea	7	1	D	Fall	Coral	1996-11-22 07:15:00	1996-11-22 19:00:00	1996-11-22 13:15:00	1996-11-22 13:05:00	11.75	27.1	Fall_Montastrea
2020-10-19	1996-11-22 19:45:00	-0.460339887	Montastrea	7	1	D	Fall	Coral	1996-11-22 07:15:00	1996-11-22 19:00:00	1996-11-22 13:15:00	1996-11-22 13:05:00	11.75	27.1	Fall_Montastrea
2020-10-19	1996-11-22 20:15:00	-0.482497983	Montastrea	7	1	D	Fall	Coral	1996-11-22 07:15:00	1996-11-22 19:00:00	1996-11-22 13:15:00	1996-11-22 13:05:00	11.75	27.1	Fall_Montastrea
2020-10-19	1996-11-22 20:45:00	-0.417335038	Montastrea	7	1	D	Fall	Coral	1996-11-22 07:15:00	1996-11-22 19:00:00	1996-11-22 13:15:00	1996-11-22 13:05:00	11.75	27.1	Fall_Montastrea
2020-10-19	1996-11-22 06:45:00	-0.477372252	Montastrea	8	1	D	Fall	Coral	1996-11-22 07:15:00	1996-11-22 19:00:00	1996-11-22 13:15:00	1996-11-22 13:05:00	11.75	27.1	Fall_Montastrea
2020-10-19	1996-11-22 18:45:00	-0.792507043	Montastrea	8	1	D	Fall	Coral	1996-11-22 07:15:00	1996-11-22 19:00:00	1996-11-22 13:15:00	1996-11-22 13:05:00	11.75	27.1	Fall_Montastrea
2020-10-19	1996-11-22 19:15:00	-0.505286672	Montastrea	8	1	D	Fall	Coral	1996-11-22 07:15:00	1996-11-22 19:00:00	1996-11-22 13:15:00	1996-11-22 13:05:00	11.75	27.1	Fall_Montastrea
2020-10-19	1996-11-22 19:45:00	-0.602658172	Montastrea	8	1	D	Fall	Coral	1996-11-22 07:15:00	1996-11-22 19:00:00	1996-11-22 13:15:00	1996-11-22 13:05:00	11.75	27.1	Fall_Montastrea
2020-10-19	1996-11-22 20:15:00	-0.469195795	Montastrea	8	1	D	Fall	Coral	1996-11-22 07:15:00	1996-11-22 19:00:00	1996-11-22 13:15:00	1996-11-22 13:05:00	11.75	27.1	Fall_Montastrea
2020-10-19	1996-11-22 20:45:00	-0.637683597	Montastrea	8	1	D	Fall	Coral	1996-11-22 07:15:00	1996-11-22 19:00:00	1996-11-22 13:15:00	1996-11-22 13:05:00	11.75	27.1	Fall_Montastrea
2020-10-19	1996-11-22 06:45:00	-0.545551774	Montastrea	9	1	D	Fall	Coral	1996-11-22 07:15:00	1996-11-22 19:00:00	1996-11-22 13:15:00	1996-11-22 13:05:00	11.75	27.1	Fall_Montastrea
2020-10-19	1996-11-22 07:15:00	-0.424256668	Montastrea	9	1	D	Fall	Coral	1996-11-22 07:15:00	1996-11-22 19:00:00	1996-11-22 13:15:00	1996-11-22 13:05:00	11.75	27.1	Fall_Montastrea
2020-10-19	1996-11-22 10:15:00	-0.566891195	Montastrea	9	1	D	Fall	Coral	1996-11-22 07:15:00	1996-11-22 19:00:00	1996-11-22 13:15:00	1996-11-22 13:05:00	11.75	27.1	Fall_Montastrea
2020-10-19	1996-11-22 13:15:00	-1.054491549	Montastrea	9	1	D	Fall	Coral	1996-11-22 07:15:00	1996-11-22 19:00:00	1996-11-22 13:15:00	1996-11-22 13:05:00	11.75	27.1	Fall_Montastrea
2020-10-19	1996-11-22 16:15:00	-0.901538997	Montastrea	9	1	D	Fall	Coral	1996-11-22 07:15:00	1996-11-22 19:00:00	1996-11-22 13:15:00	1996-11-22 13:05:00	11.75	27.1	Fall_Montastrea
2020-10-19	1996-11-22 18:15:00	-1.115678142	Montastrea	9	1	D	Fall	Coral	1996-11-22 07:15:00	1996-11-22 19:00:00	1996-11-22 13:15:00	1996-11-22 13:05:00	11.75	27.1	Fall_Montastrea
2020-10-19	1996-11-22 18:45:00	-0.714899565	Montastrea	9	1	D	Fall	Coral	1996-11-22 07:15:00	1996-11-22 19:00:00	1996-11-22 13:15:00	1996-11-22 13:05:00	11.75	27.1	Fall_Montastrea
2020-10-19	1996-11-22 19:15:00	-0.691225509	Montastrea	9	1	D	Fall	Coral	1996-11-22 07:15:00	1996-11-22 19:00:00	1996-11-22 13:15:00	1996-11-22 13:05:00	11.75	27.1	Fall_Montastrea
2020-10-19	1996-11-22 19:45:00	-0.516720445	Montastrea	9	1	D	Fall	Coral	1996-11-22 07:15:00	1996-11-22 19:00:00	1996-11-22 13:15:00	1996-11-22 13:05:00	11.75	27.1	Fall_Montastrea
2020-10-19	1996-11-22 20:15:00	-0.406029724	Montastrea	9	1	D	Fall	Coral	1996-11-22 07:15:00	1996-11-22 19:00:00	1996-11-22 13:15:00	1996-11-22 13:05:00	11.75	27.1	Fall_Montastrea
2020-10-19	1996-11-22 20:45:00	-0.519440545	Montastrea	9	1	D	Fall	Coral	1996-11-22 07:15:00	1996-11-22 19:00:00	1996-11-22 13:15:00	1996-11-22 13:05:00	11.75	27.1	Fall_Montastrea
2020-10-20	1996-11-22 06:45:00	-0.541479724	Montastrea	1	2	D	Fall	Coral	1996-11-22 07:15:00	1996-11-22 19:00:00	1996-11-22 13:15:00	1996-11-22 13:05:00	11.75	27.1	Fall_Montastrea
2020-10-20	1996-11-22 07:15:00	-0.444243552	Montastrea	1	2	D	Fall	Coral	1996-11-22 07:15:00	1996-11-22 19:00:00	1996-11-22 13:15:00	1996-11-22 13:05:00	11.75	27.1	Fall_Montastrea
2020-10-20	1996-11-22 07:45:00	-0.284905347	Montastrea	1	2	D	Fall	Coral	1996-11-22 07:15:00	1996-11-22 19:00:00	1996-11-22 13:15:00	1996-11-22 13:05:00	11.75	27.1	Fall_Montastrea
2020-10-20	1996-11-22 10:15:00	-0.518339229	Montastrea	1	2	D	Fall	Coral	1996-11-22 07:15:00	1996-11-22 19:00:00	1996-11-22 13:15:00	1996-11-22 13:05:00	11.75	27.1	Fall_Montastrea
2020-10-20	1996-11-22 13:15:00	-0.853478146	Montastrea	1	2	D	Fall	Coral	1996-11-22 07:15:00	1996-11-22 19:00:00	1996-11-22 13:15:00	1996-11-22 13:05:00	11.75	27.1	Fall_Montastrea
2020-10-20	1996-11-22 16:15:00	-0.775766746	Montastrea	1	2	D	Fall	Coral	1996-11-22 07:15:00	1996-11-22 19:00:00	1996-11-22 13:15:00	1996-11-22 13:05:00	11.75	27.1	Fall_Montastrea
2020-10-20	1996-11-22 18:15:00	-0.804948722	Montastrea	1	2	D	Fall	Coral	1996-11-22 07:15:00	1996-11-22 19:00:00	1996-11-22 13:15:00	1996-11-22 13:05:00	11.75	27.1	Fall_Montastrea
2020-10-20	1996-11-22 18:45:00	-0.816320274	Montastrea	1	2	D	Fall	Coral	1996-11-22 07:15:00	1996-11-22 19:00:00	1996-11-22 13:15:00	1996-11-22 13:05:00	11.75	27.1	Fall_Montastrea
2020-10-20	1996-11-22 19:15:00	-0.435983492	Montastrea	1	2	D	Fall	Coral	1996-11-22 07:15:00	1996-11-22 19:00:00	1996-11-22 13:15:00	1996-11-22 13:05:00	11.75	27.1	Fall_Montastrea
2020-10-20	1996-11-22 19:45:00	-0.48690912	Montastrea	1	2	D	Fall	Coral	1996-11-22 07:15:00	1996-11-22 19:00:00	1996-11-22 13:15:00	1996-11-22 13:05:00	11.75	27.1	Fall_Montastrea
2020-10-20	1996-11-22 20:15:00	-0.424656923	Montastrea	1	2	D	Fall	Coral	1996-11-22 07:15:00	1996-11-22 19:00:00	1996-11-22 13:15:00	1996-11-22 13:05:00	11.75	27.1	Fall_Montastrea
2020-10-20	1996-11-22 20:45:00	-0.402267177	Montastrea	1	2	D	Fall	Coral	1996-11-22 07:15:00	1996-11-22 19:00:00	1996-11-22 13:15:00	1996-11-22 13:05:00	11.75	27.1	Fall_Montastrea
2020-10-20	1996-11-22 06:45:00	-0.580560187	Montastrea	2	2	D	Fall	Coral	1996-11-22 07:15:00	1996-11-22 19:00:00	1996-11-22 13:15:00	1996-11-22 13:05:00	11.75	27.1	Fall_Montastrea
2020-10-20	1996-11-22 07:15:00	-0.684611172	Montastrea	2	2	D	Fall	Coral	1996-11-22 07:15:00	1996-11-22 19:00:00	1996-11-22 13:15:00	1996-11-22 13:05:00	11.75	27.1	Fall_Montastrea
2020-10-20	1996-11-22 15:15:00	-0.968615502	Montastrea	2	2	D	Fall	Coral	1996-11-22 07:15:00	1996-11-22 19:00:00	1996-11-22 13:15:00	1996-11-22 13:05:00	11.75	27.1	Fall_Montastrea
2020-10-20	1996-11-22 18:15:00	-1.505662526	Montastrea	2	2	D	Fall	Coral	1996-11-22 07:15:00	1996-11-22 19:00:00	1996-11-22 13:15:00	1996-11-22 13:05:00	11.75	27.1	Fall_Montastrea
2020-10-20	1996-11-22 18:45:00	-1.343360091	Montastrea	2	2	D	Fall	Coral	1996-11-22 07:15:00	1996-11-22 19:00:00	1996-11-22 13:15:00	1996-11-22 13:05:00	11.75	27.1	Fall_Montastrea
2020-10-20	1996-11-22 19:15:00	-0.713358228	Montastrea	2	2	D	Fall	Coral	1996-11-22 07:15:00	1996-11-22 19:00:00	1996-11-22 13:15:00	1996-11-22 13:05:00	11.75	27.1	Fall_Montastrea
2020-10-20	1996-11-22 19:45:00	-0.676125166	Montastrea	2	2	D	Fall	Coral	1996-11-22 07:15:00	1996-11-22 19:00:00	1996-11-22 13:15:00	1996-11-22 13:05:00	11.75	27.1	Fall_Montastrea
2020-10-20	1996-11-22 20:15:00	-0.845923308	Montastrea	2	2	D	Fall	Coral	1996-11-22 07:15:00	1996-11-22 19:00:00	1996-11-22 13:15:00	1996-11-22 13:05:00	11.75	27.1	Fall_Montastrea
2020-10-20	1996-11-22 20:45:00	-0.553624228	Montastrea	2	2	D	Fall	Coral	1996-11-22 07:15:00	1996-11-22 19:00:00	1996-11-22 13:15:00	1996-11-22 13:05:00	11.75	27.1	Fall_Montastrea
2020-10-20	1996-11-22 06:45:00	-0.499561557	Montastrea	3	2	D	Fall	Coral	1996-11-22 07:15:00	1996-11-22 19:00:00	1996-11-22 13:15:00	1996-11-22 13:05:00	11.75	27.1	Fall_Montastrea
2020-10-20	1996-11-22 07:15:00	-0.394805587	Montastrea	3	2	D	Fall	Coral	1996-11-22 07:15:00	1996-11-22 19:00:00	1996-11-22 13:15:00	1996-11-22 13:05:00	11.75	27.1	Fall_Montastrea
2020-10-20	1996-11-22 07:45:00	-0.203435419	Montastrea	3	2	D	Fall	Coral	1996-11-22 07:15:00	1996-11-22 19:00:00	1996-11-22 13:15:00	1996-11-22 13:05:00	11.75	27.1	Fall_Montastrea
2020-10-20	1996-11-22 08:15:00	-0.34953519	Montastrea	3	2	D	Fall	Coral	1996-11-22 07:15:00	1996-11-22 19:00:00	1996-11-22 13:15:00	1996-11-22 13:05:00	11.75	27.1	Fall_Montastrea
2020-10-20	1996-11-22 11:15:00	-0.39857206	Montastrea	3	2	D	Fall	Coral	1996-11-22 07:15:00	1996-11-22 19:00:00	1996-11-22 13:15:00	1996-11-22 13:05:00	11.75	27.1	Fall_Montastrea
2020-10-20	1996-11-22 18:15:00	-0.661391898	Montastrea	3	2	D	Fall	Coral	1996-11-22 07:15:00	1996-11-22 19:00:00	1996-11-22 13:15:00	1996-11-22 13:05:00	11.75	27.1	Fall_Montastrea
2020-10-20	1996-11-22 18:45:00	-0.85543527	Montastrea	3	2	D	Fall	Coral	1996-11-22 07:15:00	1996-11-22 19:00:00	1996-11-22 13:15:00	1996-11-22 13:05:00	11.75	27.1	Fall_Montastrea
2020-10-20	1996-11-22 19:15:00	-0.334506875	Montastrea	3	2	D	Fall	Coral	1996-11-22 07:15:00	1996-11-22 19:00:00	1996-11-22 13:15:00	1996-11-22 13:05:00	11.75	27.1	Fall_Montastrea
2020-10-20	1996-11-22 19:45:00	-0.547345777	Montastrea	3	2	D	Fall	Coral	1996-11-22 07:15:00	1996-11-22 19:00:00	1996-11-22 13:15:00	1996-11-22 13:05:00	11.75	27.1	Fall_Montastrea
2020-10-20	1996-11-22 20:15:00	-0.588193451	Montastrea	3	2	D	Fall	Coral	1996-11-22 07:15:00	1996-11-22 19:00:00	1996-11-22 13:15:00	1996-11-22 13:05:00	11.75	27.1	Fall_Montastrea
2020-10-20	1996-11-22 20:45:00	-0.5116544	Montastrea	3	2	D	Fall	Coral	1996-11-22 07:15:00	1996-11-22 19:00:00	1996-11-22 13:15:00	1996-11-22 13:05:00	11.75	27.1	Fall_Montastrea
2020-10-24	1996-11-22 06:45:00	-0.708369984	Montastrea	4	2	D	Fall	Coral	1996-11-22 07:15:00	1996-11-22 19:00:00	1996-11-22 13:15:00	1996-11-22 13:05:00	11.75	27.1	Fall_Montastrea
2020-10-24	1996-11-22 07:15:00	-0.583773423	Montastrea	4	2	D	Fall	Coral	1996-11-22 07:15:00	1996-11-22 19:00:00	1996-11-22 13:15:00	1996-11-22 13:05:00	11.75	27.1	Fall_Montastrea
2020-10-24	1996-11-22 07:45:00	-0.493487141	Montastrea	4	2	D	Fall	Coral	1996-11-22 07:15:00	1996-11-22 19:00:00	1996-11-22 13:15:00	1996-11-22 13:05:00	11.75	27.1	Fall_Montastrea
2020-10-24	1996-11-22 09:15:00	-0.665379446	Montastrea	4	2	D	Fall	Coral	1996-11-22 07:15:00	1996-11-22 19:00:00	1996-11-22 13:15:00	1996-11-22 13:05:00	11.75	27.1	Fall_Montastrea
2020-10-24	1996-11-22 15:15:00	-0.859553492	Montastrea	4	2	D	Fall	Coral	1996-11-22 07:15:00	1996-11-22 19:00:00	1996-11-22 13:15:00	1996-11-22 13:05:00	11.75	27.1	Fall_Montastrea
2020-10-24	1996-11-22 18:45:00	-0.891900024	Montastrea	4	2	D	Fall	Coral	1996-11-22 07:15:00	1996-11-22 19:00:00	1996-11-22 13:15:00	1996-11-22 13:05:00	11.75	27.1	Fall_Montastrea
2020-10-24	1996-11-22 19:15:00	-0.971073919	Montastrea	4	2	D	Fall	Coral	1996-11-22 07:15:00	1996-11-22 19:00:00	1996-11-22 13:15:00	1996-11-22 13:05:00	11.75	27.1	Fall_Montastrea
2020-10-24	1996-11-22 19:45:00	-1.07942259	Montastrea	4	2	D	Fall	Coral	1996-11-22 07:15:00	1996-11-22 19:00:00	1996-11-22 13:15:00	1996-11-22 13:05:00	11.75	27.1	Fall_Montastrea
2020-10-24	1996-11-22 20:45:00	-0.842646313	Montastrea	4	2	D	Fall	Coral	1996-11-22 07:15:00	1996-11-22 19:00:00	1996-11-22 13:15:00	1996-11-22 13:05:00	11.75	27.1	Fall_Montastrea
2020-10-24	1996-11-22 06:45:00	-0.471511695	Montastrea	5	2	D	Fall	Coral	1996-11-22 07:15:00	1996-11-22 19:00:00	1996-11-22 13:15:00	1996-11-22 13:05:00	11.75	27.1	Fall_Montastrea
2020-10-24	1996-11-22 07:15:00	-0.273951807	Montastrea	5	2	D	Fall	Coral	1996-11-22 07:15:00	1996-11-22 19:00:00	1996-11-22 13:15:00	1996-11-22 13:05:00	11.75	27.1	Fall_Montastrea
2020-10-24	1996-11-22 07:45:00	-0.200049032	Montastrea	5	2	D	Fall	Coral	1996-11-22 07:15:00	1996-11-22 19:00:00	1996-11-22 13:15:00	1996-11-22 13:05:00	11.75	27.1	Fall_Montastrea
2020-10-24	1996-11-22 10:15:00	-0.583331744	Montastrea	5	2	D	Fall	Coral	1996-11-22 07:15:00	1996-11-22 19:00:00	1996-11-22 13:15:00	1996-11-22 13:05:00	11.75	27.1	Fall_Montastrea
2020-10-24	1996-11-22 16:15:00	-1.342552909	Montastrea	5	2	D	Fall	Coral	1996-11-22 07:15:00	1996-11-22 19:00:00	1996-11-22 13:15:00	1996-11-22 13:05:00	11.75	27.1	Fall_Montastrea
2020-10-24	1996-11-22 18:45:00	-0.612159124	Montastrea	5	2	D	Fall	Coral	1996-11-22 07:15:00	1996-11-22 19:00:00	1996-11-22 13:15:00	1996-11-22 13:05:00	11.75	27.1	Fall_Montastrea
2020-10-24	1996-11-22 19:15:00	-0.574959556	Montastrea	5	2	D	Fall	Coral	1996-11-22 07:15:00	1996-11-22 19:00:00	1996-11-22 13:15:00	1996-11-22 13:05:00	11.75	27.1	Fall_Montastrea
2020-10-24	1996-11-22 19:45:00	-0.60182949	Montastrea	5	2	D	Fall	Coral	1996-11-22 07:15:00	1996-11-22 19:00:00	1996-11-22 13:15:00	1996-11-22 13:05:00	11.75	27.1	Fall_Montastrea
2020-10-24	1996-11-22 20:15:00	-0.647735858	Montastrea	5	2	D	Fall	Coral	1996-11-22 07:15:00	1996-11-22 19:00:00	1996-11-22 13:15:00	1996-11-22 13:05:00	11.75	27.1	Fall_Montastrea
2020-10-24	1996-11-22 20:45:00	-0.790728541	Montastrea	5	2	D	Fall	Coral	1996-11-22 07:15:00	1996-11-22 19:00:00	1996-11-22 13:15:00	1996-11-22 13:05:00	11.75	27.1	Fall_Montastrea
2020-10-24	1996-11-22 06:45:00	-0.790961246	Montastrea	6	2	D	Fall	Coral	1996-11-22 07:15:00	1996-11-22 19:00:00	1996-11-22 13:15:00	1996-11-22 13:05:00	11.75	27.1	Fall_Montastrea
2020-10-24	1996-11-22 07:15:00	-0.741490618	Montastrea	6	2	D	Fall	Coral	1996-11-22 07:15:00	1996-11-22 19:00:00	1996-11-22 13:15:00	1996-11-22 13:05:00	11.75	27.1	Fall_Montastrea
2020-10-24	1996-11-22 08:15:00	-0.450524967	Montastrea	6	2	D	Fall	Coral	1996-11-22 07:15:00	1996-11-22 19:00:00	1996-11-22 13:15:00	1996-11-22 13:05:00	11.75	27.1	Fall_Montastrea
2020-10-24	1996-11-22 11:15:00	-0.639839337	Montastrea	6	2	D	Fall	Coral	1996-11-22 07:15:00	1996-11-22 19:00:00	1996-11-22 13:15:00	1996-11-22 13:05:00	11.75	27.1	Fall_Montastrea
2020-10-24	1996-11-22 14:15:00	-0.870400036	Montastrea	6	2	D	Fall	Coral	1996-11-22 07:15:00	1996-11-22 19:00:00	1996-11-22 13:15:00	1996-11-22 13:05:00	11.75	27.1	Fall_Montastrea
2020-10-24	1996-11-22 17:15:00	-1.465822411	Montastrea	6	2	D	Fall	Coral	1996-11-22 07:15:00	1996-11-22 19:00:00	1996-11-22 13:15:00	1996-11-22 13:05:00	11.75	27.1	Fall_Montastrea
2020-10-24	1996-11-22 18:45:00	-1.462208942	Montastrea	6	2	D	Fall	Coral	1996-11-22 07:15:00	1996-11-22 19:00:00	1996-11-22 13:15:00	1996-11-22 13:05:00	11.75	27.1	Fall_Montastrea
2020-10-24	1996-11-22 19:15:00	-0.781424413	Montastrea	6	2	D	Fall	Coral	1996-11-22 07:15:00	1996-11-22 19:00:00	1996-11-22 13:15:00	1996-11-22 13:05:00	11.75	27.1	Fall_Montastrea
2020-10-24	1996-11-22 19:45:00	-0.688008692	Montastrea	6	2	D	Fall	Coral	1996-11-22 07:15:00	1996-11-22 19:00:00	1996-11-22 13:15:00	1996-11-22 13:05:00	11.75	27.1	Fall_Montastrea
2020-10-24	1996-11-22 20:45:00	-0.661678086	Montastrea	6	2	D	Fall	Coral	1996-11-22 07:15:00	1996-11-22 19:00:00	1996-11-22 13:15:00	1996-11-22 13:05:00	11.75	27.1	Fall_Montastrea
2020-10-26	1996-11-22 06:45:00	-0.605892988	Montastrea	8	2	D	Fall	Coral	1996-11-22 07:15:00	1996-11-22 19:00:00	1996-11-22 13:15:00	1996-11-22 13:05:00	11.75	27.1	Fall_Montastrea
2020-10-26	1996-11-22 07:15:00	-0.585613064	Montastrea	8	2	D	Fall	Coral	1996-11-22 07:15:00	1996-11-22 19:00:00	1996-11-22 13:15:00	1996-11-22 13:05:00	11.75	27.1	Fall_Montastrea
2020-10-26	1996-11-22 10:15:00	-0.899488845	Montastrea	8	2	D	Fall	Coral	1996-11-22 07:15:00	1996-11-22 19:00:00	1996-11-22 13:15:00	1996-11-22 13:05:00	11.75	27.1	Fall_Montastrea
2020-10-26	1996-11-22 13:15:00	-1.170818484	Montastrea	8	2	D	Fall	Coral	1996-11-22 07:15:00	1996-11-22 19:00:00	1996-11-22 13:15:00	1996-11-22 13:05:00	11.75	27.1	Fall_Montastrea
2020-10-26	1996-11-22 18:45:00	-0.611385157	Montastrea	8	2	D	Fall	Coral	1996-11-22 07:15:00	1996-11-22 19:00:00	1996-11-22 13:15:00	1996-11-22 13:05:00	11.75	27.1	Fall_Montastrea
2020-10-26	1996-11-22 19:15:00	-0.457081099	Montastrea	8	2	D	Fall	Coral	1996-11-22 07:15:00	1996-11-22 19:00:00	1996-11-22 13:15:00	1996-11-22 13:05:00	11.75	27.1	Fall_Montastrea
2020-10-26	1996-11-22 19:45:00	-0.813038991	Montastrea	8	2	D	Fall	Coral	1996-11-22 07:15:00	1996-11-22 19:00:00	1996-11-22 13:15:00	1996-11-22 13:05:00	11.75	27.1	Fall_Montastrea
2020-10-26	1996-11-22 20:15:00	-0.475758706	Montastrea	8	2	D	Fall	Coral	1996-11-22 07:15:00	1996-11-22 19:00:00	1996-11-22 13:15:00	1996-11-22 13:05:00	11.75	27.1	Fall_Montastrea
2020-10-26	1996-11-22 20:45:00	-0.438190236	Montastrea	8	2	D	Fall	Coral	1996-11-22 07:15:00	1996-11-22 19:00:00	1996-11-22 13:15:00	1996-11-22 13:05:00	11.75	27.1	Fall_Montastrea
2020-10-28	1996-11-22 06:45:00	-0.635166039	Montastrea	1	3	D	Fall	Coral	1996-11-22 07:15:00	1996-11-22 19:00:00	1996-11-22 13:15:00	1996-11-22 13:05:00	11.75	27.1	Fall_Montastrea
2020-10-28	1996-11-22 07:15:00	-0.304550786	Montastrea	1	3	D	Fall	Coral	1996-11-22 07:15:00	1996-11-22 19:00:00	1996-11-22 13:15:00	1996-11-22 13:05:00	11.75	27.1	Fall_Montastrea
2020-10-28	1996-11-22 07:45:00	-0.306750611	Montastrea	1	3	D	Fall	Coral	1996-11-22 07:15:00	1996-11-22 19:00:00	1996-11-22 13:15:00	1996-11-22 13:05:00	11.75	27.1	Fall_Montastrea
2020-10-28	1996-11-22 12:15:00	-0.71022746	Montastrea	1	3	D	Fall	Coral	1996-11-22 07:15:00	1996-11-22 19:00:00	1996-11-22 13:15:00	1996-11-22 13:05:00	11.75	27.1	Fall_Montastrea
2020-10-28	1996-11-22 15:15:00	-0.839886694	Montastrea	1	3	D	Fall	Coral	1996-11-22 07:15:00	1996-11-22 19:00:00	1996-11-22 13:15:00	1996-11-22 13:05:00	11.75	27.1	Fall_Montastrea
2020-10-28	1996-11-22 18:15:00	-0.643849589	Montastrea	1	3	D	Fall	Coral	1996-11-22 07:15:00	1996-11-22 19:00:00	1996-11-22 13:15:00	1996-11-22 13:05:00	11.75	27.1	Fall_Montastrea
2020-10-28	1996-11-22 18:45:00	-0.647652779	Montastrea	1	3	D	Fall	Coral	1996-11-22 07:15:00	1996-11-22 19:00:00	1996-11-22 13:15:00	1996-11-22 13:05:00	11.75	27.1	Fall_Montastrea
2020-10-28	1996-11-22 19:15:00	-0.48118176	Montastrea	1	3	D	Fall	Coral	1996-11-22 07:15:00	1996-11-22 19:00:00	1996-11-22 13:15:00	1996-11-22 13:05:00	11.75	27.1	Fall_Montastrea
2020-10-28	1996-11-22 19:45:00	-0.428593225	Montastrea	1	3	D	Fall	Coral	1996-11-22 07:15:00	1996-11-22 19:00:00	1996-11-22 13:15:00	1996-11-22 13:05:00	11.75	27.1	Fall_Montastrea
2020-10-28	1996-11-22 20:15:00	-0.371685045	Montastrea	1	3	D	Fall	Coral	1996-11-22 07:15:00	1996-11-22 19:00:00	1996-11-22 13:15:00	1996-11-22 13:05:00	11.75	27.1	Fall_Montastrea
2020-10-28	1996-11-22 20:45:00	-0.590230515	Montastrea	1	3	D	Fall	Coral	1996-11-22 07:15:00	1996-11-22 19:00:00	1996-11-22 13:15:00	1996-11-22 13:05:00	11.75	27.1	Fall_Montastrea
2020-10-28	1996-11-22 06:45:00	-0.619710168	Montastrea	2	3	D	Fall	Coral	1996-11-22 07:15:00	1996-11-22 19:00:00	1996-11-22 13:15:00	1996-11-22 13:05:00	11.75	27.1	Fall_Montastrea
2020-10-28	1996-11-22 07:15:00	-0.694225805	Montastrea	2	3	D	Fall	Coral	1996-11-22 07:15:00	1996-11-22 19:00:00	1996-11-22 13:15:00	1996-11-22 13:05:00	11.75	27.1	Fall_Montastrea
2020-10-28	1996-11-22 07:45:00	-0.363194922	Montastrea	2	3	D	Fall	Coral	1996-11-22 07:15:00	1996-11-22 19:00:00	1996-11-22 13:15:00	1996-11-22 13:05:00	11.75	27.1	Fall_Montastrea
2020-10-28	1996-11-22 10:15:00	-0.739478923	Montastrea	2	3	D	Fall	Coral	1996-11-22 07:15:00	1996-11-22 19:00:00	1996-11-22 13:15:00	1996-11-22 13:05:00	11.75	27.1	Fall_Montastrea
2020-10-28	1996-11-22 13:15:00	-1.940882612	Montastrea	2	3	D	Fall	Coral	1996-11-22 07:15:00	1996-11-22 19:00:00	1996-11-22 13:15:00	1996-11-22 13:05:00	11.75	27.1	Fall_Montastrea
2020-10-28	1996-11-22 16:15:00	-1.131627484	Montastrea	2	3	D	Fall	Coral	1996-11-22 07:15:00	1996-11-22 19:00:00	1996-11-22 13:15:00	1996-11-22 13:05:00	11.75	27.1	Fall_Montastrea
2020-10-28	1996-11-22 18:15:00	-1.17316574	Montastrea	2	3	D	Fall	Coral	1996-11-22 07:15:00	1996-11-22 19:00:00	1996-11-22 13:15:00	1996-11-22 13:05:00	11.75	27.1	Fall_Montastrea
2020-10-28	1996-11-22 18:45:00	-0.798201306	Montastrea	2	3	D	Fall	Coral	1996-11-22 07:15:00	1996-11-22 19:00:00	1996-11-22 13:15:00	1996-11-22 13:05:00	11.75	27.1	Fall_Montastrea
2020-10-28	1996-11-22 19:15:00	-0.869744055	Montastrea	2	3	D	Fall	Coral	1996-11-22 07:15:00	1996-11-22 19:00:00	1996-11-22 13:15:00	1996-11-22 13:05:00	11.75	27.1	Fall_Montastrea
2020-10-28	1996-11-22 19:45:00	-0.817792964	Montastrea	2	3	D	Fall	Coral	1996-11-22 07:15:00	1996-11-22 19:00:00	1996-11-22 13:15:00	1996-11-22 13:05:00	11.75	27.1	Fall_Montastrea
2020-10-28	1996-11-22 20:15:00	-0.636090164	Montastrea	2	3	D	Fall	Coral	1996-11-22 07:15:00	1996-11-22 19:00:00	1996-11-22 13:15:00	1996-11-22 13:05:00	11.75	27.1	Fall_Montastrea
2020-10-28	1996-11-22 20:45:00	-0.578509024	Montastrea	2	3	D	Fall	Coral	1996-11-22 07:15:00	1996-11-22 19:00:00	1996-11-22 13:15:00	1996-11-22 13:05:00	11.75	27.1	Fall_Montastrea
2020-10-28	1996-11-22 06:45:00	-0.797891564	Montastrea	3	3	D	Fall	Coral	1996-11-22 07:15:00	1996-11-22 19:00:00	1996-11-22 13:15:00	1996-11-22 13:05:00	11.75	27.1	Fall_Montastrea
2020-10-28	1996-11-22 07:15:00	-0.744314166	Montastrea	3	3	D	Fall	Coral	1996-11-22 07:15:00	1996-11-22 19:00:00	1996-11-22 13:15:00	1996-11-22 13:05:00	11.75	27.1	Fall_Montastrea
2020-10-28	1996-11-22 08:15:00	-0.565735896	Montastrea	3	3	D	Fall	Coral	1996-11-22 07:15:00	1996-11-22 19:00:00	1996-11-22 13:15:00	1996-11-22 13:05:00	11.75	27.1	Fall_Montastrea
2020-10-28	1996-11-22 14:15:00	-1.462146261	Montastrea	3	3	D	Fall	Coral	1996-11-22 07:15:00	1996-11-22 19:00:00	1996-11-22 13:15:00	1996-11-22 13:05:00	11.75	27.1	Fall_Montastrea
2020-10-28	1996-11-22 17:15:00	-1.04745741	Montastrea	3	3	D	Fall	Coral	1996-11-22 07:15:00	1996-11-22 19:00:00	1996-11-22 13:15:00	1996-11-22 13:05:00	11.75	27.1	Fall_Montastrea
2020-10-28	1996-11-22 18:45:00	-1.412862909	Montastrea	3	3	D	Fall	Coral	1996-11-22 07:15:00	1996-11-22 19:00:00	1996-11-22 13:15:00	1996-11-22 13:05:00	11.75	27.1	Fall_Montastrea
2020-10-28	1996-11-22 19:15:00	-0.800726516	Montastrea	3	3	D	Fall	Coral	1996-11-22 07:15:00	1996-11-22 19:00:00	1996-11-22 13:15:00	1996-11-22 13:05:00	11.75	27.1	Fall_Montastrea
2020-10-28	1996-11-22 19:45:00	-0.946543189	Montastrea	3	3	D	Fall	Coral	1996-11-22 07:15:00	1996-11-22 19:00:00	1996-11-22 13:15:00	1996-11-22 13:05:00	11.75	27.1	Fall_Montastrea
2020-10-28	1996-11-22 20:15:00	-0.811869762	Montastrea	3	3	D	Fall	Coral	1996-11-22 07:15:00	1996-11-22 19:00:00	1996-11-22 13:15:00	1996-11-22 13:05:00	11.75	27.1	Fall_Montastrea
2020-10-28	1996-11-22 20:45:00	-1.013388038	Montastrea	3	3	D	Fall	Coral	1996-11-22 07:15:00	1996-11-22 19:00:00	1996-11-22 13:15:00	1996-11-22 13:05:00	11.75	27.1	Fall_Montastrea
2020-10-28	1996-11-22 06:45:00	-0.814913789	Montastrea	4	3	D	Fall	Coral	1996-11-22 07:15:00	1996-11-22 19:00:00	1996-11-22 13:15:00	1996-11-22 13:05:00	11.75	27.1	Fall_Montastrea
2020-10-28	1996-11-22 07:15:00	-1.001205956	Montastrea	4	3	D	Fall	Coral	1996-11-22 07:15:00	1996-11-22 19:00:00	1996-11-22 13:15:00	1996-11-22 13:05:00	11.75	27.1	Fall_Montastrea
2020-10-28	1996-11-22 10:15:00	-0.962422514	Montastrea	4	3	D	Fall	Coral	1996-11-22 07:15:00	1996-11-22 19:00:00	1996-11-22 13:15:00	1996-11-22 13:05:00	11.75	27.1	Fall_Montastrea
2020-10-28	1996-11-22 13:15:00	-1.702157637	Montastrea	4	3	D	Fall	Coral	1996-11-22 07:15:00	1996-11-22 19:00:00	1996-11-22 13:15:00	1996-11-22 13:05:00	11.75	27.1	Fall_Montastrea
2020-10-28	1996-11-22 18:45:00	-0.815757416	Montastrea	4	3	D	Fall	Coral	1996-11-22 07:15:00	1996-11-22 19:00:00	1996-11-22 13:15:00	1996-11-22 13:05:00	11.75	27.1	Fall_Montastrea
2020-10-28	1996-11-22 19:15:00	-0.605851904	Montastrea	4	3	D	Fall	Coral	1996-11-22 07:15:00	1996-11-22 19:00:00	1996-11-22 13:15:00	1996-11-22 13:05:00	11.75	27.1	Fall_Montastrea
2020-10-28	1996-11-22 19:45:00	-0.622799223	Montastrea	4	3	D	Fall	Coral	1996-11-22 07:15:00	1996-11-22 19:00:00	1996-11-22 13:15:00	1996-11-22 13:05:00	11.75	27.1	Fall_Montastrea
2020-10-28	1996-11-22 20:15:00	-0.938268952	Montastrea	4	3	D	Fall	Coral	1996-11-22 07:15:00	1996-11-22 19:00:00	1996-11-22 13:15:00	1996-11-22 13:05:00	11.75	27.1	Fall_Montastrea
2020-10-28	1996-11-22 20:45:00	-0.708794847	Montastrea	4	3	D	Fall	Coral	1996-11-22 07:15:00	1996-11-22 19:00:00	1996-11-22 13:15:00	1996-11-22 13:05:00	11.75	27.1	Fall_Montastrea
2020-10-28	1996-11-22 21:28:00	-0.947852499	Montastrea	4	3	D	Fall	Coral	1996-11-22 07:15:00	1996-11-22 19:00:00	1996-11-22 13:15:00	1996-11-22 13:05:00	11.75	27.1	Fall_Montastrea
2020-10-28	1996-11-22 06:45:00	-0.553960195	Montastrea	5	3	D	Fall	Coral	1996-11-22 07:15:00	1996-11-22 19:00:00	1996-11-22 13:15:00	1996-11-22 13:05:00	11.75	27.1	Fall_Montastrea
2020-10-28	1996-11-22 07:15:00	-0.71805532	Montastrea	5	3	D	Fall	Coral	1996-11-22 07:15:00	1996-11-22 19:00:00	1996-11-22 13:15:00	1996-11-22 13:05:00	11.75	27.1	Fall_Montastrea
2020-10-28	1996-11-22 08:15:00	-0.733003088	Montastrea	5	3	D	Fall	Coral	1996-11-22 07:15:00	1996-11-22 19:00:00	1996-11-22 13:15:00	1996-11-22 13:05:00	11.75	27.1	Fall_Montastrea
2020-10-28	1996-11-22 14:15:00	-1.245062292	Montastrea	5	3	D	Fall	Coral	1996-11-22 07:15:00	1996-11-22 19:00:00	1996-11-22 13:15:00	1996-11-22 13:05:00	11.75	27.1	Fall_Montastrea
2020-10-28	1996-11-22 17:15:00	-1.421485588	Montastrea	5	3	D	Fall	Coral	1996-11-22 07:15:00	1996-11-22 19:00:00	1996-11-22 13:15:00	1996-11-22 13:05:00	11.75	27.1	Fall_Montastrea
2020-10-28	1996-11-22 18:45:00	-1.173411731	Montastrea	5	3	D	Fall	Coral	1996-11-22 07:15:00	1996-11-22 19:00:00	1996-11-22 13:15:00	1996-11-22 13:05:00	11.75	27.1	Fall_Montastrea
2020-10-28	1996-11-22 19:15:00	-0.520082108	Montastrea	5	3	D	Fall	Coral	1996-11-22 07:15:00	1996-11-22 19:00:00	1996-11-22 13:15:00	1996-11-22 13:05:00	11.75	27.1	Fall_Montastrea
2020-10-28	1996-11-22 19:45:00	-0.881560281	Montastrea	5	3	D	Fall	Coral	1996-11-22 07:15:00	1996-11-22 19:00:00	1996-11-22 13:15:00	1996-11-22 13:05:00	11.75	27.1	Fall_Montastrea
2020-10-28	1996-11-22 20:15:00	-0.873835813	Montastrea	5	3	D	Fall	Coral	1996-11-22 07:15:00	1996-11-22 19:00:00	1996-11-22 13:15:00	1996-11-22 13:05:00	11.75	27.1	Fall_Montastrea
2020-10-28	1996-11-22 20:45:00	-0.814648729	Montastrea	5	3	D	Fall	Coral	1996-11-22 07:15:00	1996-11-22 19:00:00	1996-11-22 13:15:00	1996-11-22 13:05:00	11.75	27.1	Fall_Montastrea
2020-10-28	1996-11-22 21:28:00	-0.984774319	Montastrea	5	3	D	Fall	Coral	1996-11-22 07:15:00	1996-11-22 19:00:00	1996-11-22 13:15:00	1996-11-22 13:05:00	11.75	27.1	Fall_Montastrea
2020-10-28	1996-11-22 07:15:00	-0.331500249	Montastrea	6	3	D	Fall	Coral	1996-11-22 07:15:00	1996-11-22 19:00:00	1996-11-22 13:15:00	1996-11-22 13:05:00	11.75	27.1	Fall_Montastrea
2020-10-28	1996-11-22 12:15:00	-0.873622234	Montastrea	6	3	D	Fall	Coral	1996-11-22 07:15:00	1996-11-22 19:00:00	1996-11-22 13:15:00	1996-11-22 13:05:00	11.75	27.1	Fall_Montastrea
2020-10-28	1996-11-22 15:15:00	-0.91067745	Montastrea	6	3	D	Fall	Coral	1996-11-22 07:15:00	1996-11-22 19:00:00	1996-11-22 13:15:00	1996-11-22 13:05:00	11.75	27.1	Fall_Montastrea
2020-10-28	1996-11-22 18:15:00	-0.541669431	Montastrea	6	3	D	Fall	Coral	1996-11-22 07:15:00	1996-11-22 19:00:00	1996-11-22 13:15:00	1996-11-22 13:05:00	11.75	27.1	Fall_Montastrea
2020-10-28	1996-11-22 18:45:00	-0.707853568	Montastrea	6	3	D	Fall	Coral	1996-11-22 07:15:00	1996-11-22 19:00:00	1996-11-22 13:15:00	1996-11-22 13:05:00	11.75	27.1	Fall_Montastrea
2020-10-28	1996-11-22 19:15:00	-0.612291505	Montastrea	6	3	D	Fall	Coral	1996-11-22 07:15:00	1996-11-22 19:00:00	1996-11-22 13:15:00	1996-11-22 13:05:00	11.75	27.1	Fall_Montastrea
2020-10-28	1996-11-22 19:45:00	-0.655888408	Montastrea	6	3	D	Fall	Coral	1996-11-22 07:15:00	1996-11-22 19:00:00	1996-11-22 13:15:00	1996-11-22 13:05:00	11.75	27.1	Fall_Montastrea
2020-10-28	1996-11-22 20:15:00	-0.60289217	Montastrea	6	3	D	Fall	Coral	1996-11-22 07:15:00	1996-11-22 19:00:00	1996-11-22 13:15:00	1996-11-22 13:05:00	11.75	27.1	Fall_Montastrea
2020-10-28	1996-11-22 20:45:00	-0.367487328	Montastrea	6	3	D	Fall	Coral	1996-11-22 07:15:00	1996-11-22 19:00:00	1996-11-22 13:15:00	1996-11-22 13:05:00	11.75	27.1	Fall_Montastrea
2020-10-28	1996-11-22 21:28:00	-0.530181455	Montastrea	6	3	D	Fall	Coral	1996-11-22 07:15:00	1996-11-22 19:00:00	1996-11-22 13:15:00	1996-11-22 13:05:00	11.75	27.1	Fall_Montastrea
2020-10-28	1996-11-22 21:45:00	-0.358154977	Montastrea	6	3	D	Fall	Coral	1996-11-22 07:15:00	1996-11-22 19:00:00	1996-11-22 13:15:00	1996-11-22 13:05:00	11.75	27.1	Fall_Montastrea
2020-10-29	1996-11-22 06:45:00	-0.518300164	Montastrea	7	3	D	Fall	Coral	1996-11-22 07:15:00	1996-11-22 19:00:00	1996-11-22 13:15:00	1996-11-22 13:05:00	11.75	27.1	Fall_Montastrea
2020-10-29	1996-11-22 07:15:00	-0.470261035	Montastrea	7	3	D	Fall	Coral	1996-11-22 07:15:00	1996-11-22 19:00:00	1996-11-22 13:15:00	1996-11-22 13:05:00	11.75	27.1	Fall_Montastrea
2020-10-29	1996-11-22 10:15:00	-0.529793104	Montastrea	7	3	D	Fall	Coral	1996-11-22 07:15:00	1996-11-22 19:00:00	1996-11-22 13:15:00	1996-11-22 13:05:00	11.75	27.1	Fall_Montastrea
2020-10-29	1996-11-22 13:15:00	-0.889242464	Montastrea	7	3	D	Fall	Coral	1996-11-22 07:15:00	1996-11-22 19:00:00	1996-11-22 13:15:00	1996-11-22 13:05:00	11.75	27.1	Fall_Montastrea
2020-10-29	1996-11-22 16:15:00	-1.29767935	Montastrea	7	3	D	Fall	Coral	1996-11-22 07:15:00	1996-11-22 19:00:00	1996-11-22 13:15:00	1996-11-22 13:05:00	11.75	27.1	Fall_Montastrea
2020-10-29	1996-11-22 18:15:00	-0.776826596	Montastrea	7	3	D	Fall	Coral	1996-11-22 07:15:00	1996-11-22 19:00:00	1996-11-22 13:15:00	1996-11-22 13:05:00	11.75	27.1	Fall_Montastrea
2020-10-29	1996-11-22 18:45:00	-0.70923922	Montastrea	7	3	D	Fall	Coral	1996-11-22 07:15:00	1996-11-22 19:00:00	1996-11-22 13:15:00	1996-11-22 13:05:00	11.75	27.1	Fall_Montastrea
2020-10-29	1996-11-22 19:15:00	-0.631114238	Montastrea	7	3	D	Fall	Coral	1996-11-22 07:15:00	1996-11-22 19:00:00	1996-11-22 13:15:00	1996-11-22 13:05:00	11.75	27.1	Fall_Montastrea
2020-10-29	1996-11-22 19:45:00	-0.531859679	Montastrea	7	3	D	Fall	Coral	1996-11-22 07:15:00	1996-11-22 19:00:00	1996-11-22 13:15:00	1996-11-22 13:05:00	11.75	27.1	Fall_Montastrea
2020-10-29	1996-11-22 20:15:00	-0.510020492	Montastrea	7	3	D	Fall	Coral	1996-11-22 07:15:00	1996-11-22 19:00:00	1996-11-22 13:15:00	1996-11-22 13:05:00	11.75	27.1	Fall_Montastrea
2020-10-29	1996-11-22 20:45:00	-0.434691997	Montastrea	7	3	D	Fall	Coral	1996-11-22 07:15:00	1996-11-22 19:00:00	1996-11-22 13:15:00	1996-11-22 13:05:00	11.75	27.1	Fall_Montastrea
2020-10-29	1996-11-22 21:28:00	-0.465885013	Montastrea	7	3	D	Fall	Coral	1996-11-22 07:15:00	1996-11-22 19:00:00	1996-11-22 13:15:00	1996-11-22 13:05:00	11.75	27.1	Fall_Montastrea
2020-10-29	1996-11-22 21:45:00	-0.419626261	Montastrea	7	3	D	Fall	Coral	1996-11-22 07:15:00	1996-11-22 19:00:00	1996-11-22 13:15:00	1996-11-22 13:05:00	11.75	27.1	Fall_Montastrea
2020-10-29	1996-11-22 06:45:00	-0.443875037	Montastrea	8	3	D	Fall	Coral	1996-11-22 07:15:00	1996-11-22 19:00:00	1996-11-22 13:15:00	1996-11-22 13:05:00	11.75	27.1	Fall_Montastrea
2020-10-29	1996-11-22 07:15:00	-0.828361707	Montastrea	8	3	D	Fall	Coral	1996-11-22 07:15:00	1996-11-22 19:00:00	1996-11-22 13:15:00	1996-11-22 13:05:00	11.75	27.1	Fall_Montastrea
2020-10-29	1996-11-22 08:15:00	-0.5935377	Montastrea	8	3	D	Fall	Coral	1996-11-22 07:15:00	1996-11-22 19:00:00	1996-11-22 13:15:00	1996-11-22 13:05:00	11.75	27.1	Fall_Montastrea
2020-10-29	1996-11-22 11:15:00	-1.02117186	Montastrea	8	3	D	Fall	Coral	1996-11-22 07:15:00	1996-11-22 19:00:00	1996-11-22 13:15:00	1996-11-22 13:05:00	11.75	27.1	Fall_Montastrea
2020-10-29	1996-11-22 14:15:00	-1.184322363	Montastrea	8	3	D	Fall	Coral	1996-11-22 07:15:00	1996-11-22 19:00:00	1996-11-22 13:15:00	1996-11-22 13:05:00	11.75	27.1	Fall_Montastrea
2020-10-29	1996-11-22 17:15:00	-1.257775758	Montastrea	8	3	D	Fall	Coral	1996-11-22 07:15:00	1996-11-22 19:00:00	1996-11-22 13:15:00	1996-11-22 13:05:00	11.75	27.1	Fall_Montastrea
2020-10-29	1996-11-22 18:15:00	-1.1331752	Montastrea	8	3	D	Fall	Coral	1996-11-22 07:15:00	1996-11-22 19:00:00	1996-11-22 13:15:00	1996-11-22 13:05:00	11.75	27.1	Fall_Montastrea
2020-10-29	1996-11-22 19:15:00	-0.648430966	Montastrea	8	3	D	Fall	Coral	1996-11-22 07:15:00	1996-11-22 19:00:00	1996-11-22 13:15:00	1996-11-22 13:05:00	11.75	27.1	Fall_Montastrea
2020-10-29	1996-11-22 19:45:00	-0.682449967	Montastrea	8	3	D	Fall	Coral	1996-11-22 07:15:00	1996-11-22 19:00:00	1996-11-22 13:15:00	1996-11-22 13:05:00	11.75	27.1	Fall_Montastrea
2020-10-29	1996-11-22 20:15:00	-0.771155231	Montastrea	8	3	D	Fall	Coral	1996-11-22 07:15:00	1996-11-22 19:00:00	1996-11-22 13:15:00	1996-11-22 13:05:00	11.75	27.1	Fall_Montastrea
2020-10-29	1996-11-22 20:45:00	-0.897882826	Montastrea	8	3	D	Fall	Coral	1996-11-22 07:15:00	1996-11-22 19:00:00	1996-11-22 13:15:00	1996-11-22 13:05:00	11.75	27.1	Fall_Montastrea
2020-10-29	1996-11-22 21:28:00	-0.443281416	Montastrea	8	3	D	Fall	Coral	1996-11-22 07:15:00	1996-11-22 19:00:00	1996-11-22 13:15:00	1996-11-22 13:05:00	11.75	27.1	Fall_Montastrea
2020-10-29	1996-11-22 21:45:00	-0.516145109	Montastrea	8	3	D	Fall	Coral	1996-11-22 07:15:00	1996-11-22 19:00:00	1996-11-22 13:15:00	1996-11-22 13:05:00	11.75	27.1	Fall_Montastrea
2020-10-29	1996-11-22 06:45:00	-0.389011219	Montastrea	9	3	D	Fall	Coral	1996-11-22 07:15:00	1996-11-22 19:00:00	1996-11-22 13:15:00	1996-11-22 13:05:00	11.75	27.1	Fall_Montastrea
2020-10-29	1996-11-22 07:15:00	-0.495569357	Montastrea	9	3	D	Fall	Coral	1996-11-22 07:15:00	1996-11-22 19:00:00	1996-11-22 13:15:00	1996-11-22 13:05:00	11.75	27.1	Fall_Montastrea
2020-10-29	1996-11-22 09:15:00	-0.675308038	Montastrea	9	3	D	Fall	Coral	1996-11-22 07:15:00	1996-11-22 19:00:00	1996-11-22 13:15:00	1996-11-22 13:05:00	11.75	27.1	Fall_Montastrea
2020-10-29	1996-11-22 12:15:00	-1.062944284	Montastrea	9	3	D	Fall	Coral	1996-11-22 07:15:00	1996-11-22 19:00:00	1996-11-22 13:15:00	1996-11-22 13:05:00	11.75	27.1	Fall_Montastrea
2020-10-29	1996-11-22 15:15:00	-0.851996739	Montastrea	9	3	D	Fall	Coral	1996-11-22 07:15:00	1996-11-22 19:00:00	1996-11-22 13:15:00	1996-11-22 13:05:00	11.75	27.1	Fall_Montastrea
2020-10-29	1996-11-22 18:45:00	-0.771820761	Montastrea	9	3	D	Fall	Coral	1996-11-22 07:15:00	1996-11-22 19:00:00	1996-11-22 13:15:00	1996-11-22 13:05:00	11.75	27.1	Fall_Montastrea
2020-10-29	1996-11-22 19:15:00	-0.615307614	Montastrea	9	3	D	Fall	Coral	1996-11-22 07:15:00	1996-11-22 19:00:00	1996-11-22 13:15:00	1996-11-22 13:05:00	11.75	27.1	Fall_Montastrea
2020-10-29	1996-11-22 19:45:00	-0.489087141	Montastrea	9	3	D	Fall	Coral	1996-11-22 07:15:00	1996-11-22 19:00:00	1996-11-22 13:15:00	1996-11-22 13:05:00	11.75	27.1	Fall_Montastrea
2020-10-29	1996-11-22 20:45:00	-0.633076255	Montastrea	9	3	D	Fall	Coral	1996-11-22 07:15:00	1996-11-22 19:00:00	1996-11-22 13:15:00	1996-11-22 13:05:00	11.75	27.1	Fall_Montastrea
2020-10-29	1996-11-22 21:28:00	-0.415065514	Montastrea	9	3	D	Fall	Coral	1996-11-22 07:15:00	1996-11-22 19:00:00	1996-11-22 13:15:00	1996-11-22 13:05:00	11.75	27.1	Fall_Montastrea
2020-10-29	1996-11-22 21:45:00	-0.40754125	Montastrea	9	3	D	Fall	Coral	1996-11-22 07:15:00	1996-11-22 19:00:00	1996-11-22 13:15:00	1996-11-22 13:05:00	11.75	27.1	Fall_Montastrea
2020-10-25	1996-11-22 00:15:00	-0.665669797	Montastrea	4	2	N	Fall	Coral	1996-11-22 07:15:00	1996-11-22 19:00:00	1996-11-22 13:15:00	1996-11-22 13:05:00	11.75	27.1	Fall_Montastrea
2020-10-25	1996-11-22 00:45:00	-0.681208098	Montastrea	4	2	N	Fall	Coral	1996-11-22 07:15:00	1996-11-22 19:00:00	1996-11-22 13:15:00	1996-11-22 13:05:00	11.75	27.1	Fall_Montastrea
2020-10-25	1996-11-22 01:15:00	-0.728413533	Montastrea	4	2	N	Fall	Coral	1996-11-22 07:15:00	1996-11-22 19:00:00	1996-11-22 13:15:00	1996-11-22 13:05:00	11.75	27.1	Fall_Montastrea
2020-10-25	1996-11-22 01:45:00	-0.648151571	Montastrea	4	2	N	Fall	Coral	1996-11-22 07:15:00	1996-11-22 19:00:00	1996-11-22 13:15:00	1996-11-22 13:05:00	11.75	27.1	Fall_Montastrea
2020-10-25	1996-11-22 02:15:00	-0.729515367	Montastrea	4	2	N	Fall	Coral	1996-11-22 07:15:00	1996-11-22 19:00:00	1996-11-22 13:15:00	1996-11-22 13:05:00	11.75	27.1	Fall_Montastrea
2020-10-25	1996-11-22 02:45:00	-0.74365697	Montastrea	4	2	N	Fall	Coral	1996-11-22 07:15:00	1996-11-22 19:00:00	1996-11-22 13:15:00	1996-11-22 13:05:00	11.75	27.1	Fall_Montastrea
2020-10-25	1996-11-22 03:15:00	-0.651858626	Montastrea	4	2	N	Fall	Coral	1996-11-22 07:15:00	1996-11-22 19:00:00	1996-11-22 13:15:00	1996-11-22 13:05:00	11.75	27.1	Fall_Montastrea
2020-10-25	1996-11-22 03:45:00	-0.727838784	Montastrea	4	2	N	Fall	Coral	1996-11-22 07:15:00	1996-11-22 19:00:00	1996-11-22 13:15:00	1996-11-22 13:05:00	11.75	27.1	Fall_Montastrea
2020-10-25	1996-11-22 04:15:00	-0.60413226	Montastrea	4	2	N	Fall	Coral	1996-11-22 07:15:00	1996-11-22 19:00:00	1996-11-22 13:15:00	1996-11-22 13:05:00	11.75	27.1	Fall_Montastrea
2020-10-25	1996-11-22 04:45:00	-0.582471637	Montastrea	4	2	N	Fall	Coral	1996-11-22 07:15:00	1996-11-22 19:00:00	1996-11-22 13:15:00	1996-11-22 13:05:00	11.75	27.1	Fall_Montastrea
2020-10-25	1996-11-22 05:15:00	-0.703963891	Montastrea	4	2	N	Fall	Coral	1996-11-22 07:15:00	1996-11-22 19:00:00	1996-11-22 13:15:00	1996-11-22 13:05:00	11.75	27.1	Fall_Montastrea
2020-10-25	1996-11-22 05:45:00	-0.62637716	Montastrea	4	2	N	Fall	Coral	1996-11-22 07:15:00	1996-11-22 19:00:00	1996-11-22 13:15:00	1996-11-22 13:05:00	11.75	27.1	Fall_Montastrea
2020-10-24	1996-11-22 21:28:00	-0.873717197	Montastrea	4	2	N	Fall	Coral	1996-11-22 07:15:00	1996-11-22 19:00:00	1996-11-22 13:15:00	1996-11-22 13:05:00	11.75	27.1	Fall_Montastrea
2020-10-24	1996-11-22 21:45:00	-0.690867582	Montastrea	4	2	N	Fall	Coral	1996-11-22 07:15:00	1996-11-22 19:00:00	1996-11-22 13:15:00	1996-11-22 13:05:00	11.75	27.1	Fall_Montastrea
2020-10-24	1996-11-22 22:15:00	-0.918956735	Montastrea	4	2	N	Fall	Coral	1996-11-22 07:15:00	1996-11-22 19:00:00	1996-11-22 13:15:00	1996-11-22 13:05:00	11.75	27.1	Fall_Montastrea
2020-10-24	1996-11-22 22:45:00	-1.031590487	Montastrea	4	2	N	Fall	Coral	1996-11-22 07:15:00	1996-11-22 19:00:00	1996-11-22 13:15:00	1996-11-22 13:05:00	11.75	27.1	Fall_Montastrea
2020-10-24	1996-11-22 23:15:00	-0.760083345	Montastrea	4	2	N	Fall	Coral	1996-11-22 07:15:00	1996-11-22 19:00:00	1996-11-22 13:15:00	1996-11-22 13:05:00	11.75	27.1	Fall_Montastrea
2020-10-24	1996-11-22 23:45:00	-0.808985694	Montastrea	4	2	N	Fall	Coral	1996-11-22 07:15:00	1996-11-22 19:00:00	1996-11-22 13:15:00	1996-11-22 13:05:00	11.75	27.1	Fall_Montastrea
2020-10-25	1996-11-23 00:15:00	-0.665669797	Montastrea	4	2	N	Fall	Coral	1996-11-22 07:15:00	1996-11-22 19:00:00	1996-11-22 13:15:00	1996-11-22 13:05:00	11.75	27.1	Fall_Montastrea
2020-10-25	1996-11-23 00:45:00	-0.681208098	Montastrea	4	2	N	Fall	Coral	1996-11-22 07:15:00	1996-11-22 19:00:00	1996-11-22 13:15:00	1996-11-22 13:05:00	11.75	27.1	Fall_Montastrea
2020-10-25	1996-11-23 01:15:00	-0.728413533	Montastrea	4	2	N	Fall	Coral	1996-11-22 07:15:00	1996-11-22 19:00:00	1996-11-22 13:15:00	1996-11-22 13:05:00	11.75	27.1	Fall_Montastrea
2020-10-25	1996-11-23 01:45:00	-0.648151571	Montastrea	4	2	N	Fall	Coral	1996-11-22 07:15:00	1996-11-22 19:00:00	1996-11-22 13:15:00	1996-11-22 13:05:00	11.75	27.1	Fall_Montastrea
2020-10-25	1996-11-23 02:15:00	-0.729515367	Montastrea	4	2	N	Fall	Coral	1996-11-22 07:15:00	1996-11-22 19:00:00	1996-11-22 13:15:00	1996-11-22 13:05:00	11.75	27.1	Fall_Montastrea
2020-10-25	1996-11-23 02:45:00	-0.74365697	Montastrea	4	2	N	Fall	Coral	1996-11-22 07:15:00	1996-11-22 19:00:00	1996-11-22 13:15:00	1996-11-22 13:05:00	11.75	27.1	Fall_Montastrea
2020-10-25	1996-11-23 03:15:00	-0.651858626	Montastrea	4	2	N	Fall	Coral	1996-11-22 07:15:00	1996-11-22 19:00:00	1996-11-22 13:15:00	1996-11-22 13:05:00	11.75	27.1	Fall_Montastrea
2020-10-25	1996-11-23 03:45:00	-0.727838784	Montastrea	4	2	N	Fall	Coral	1996-11-22 07:15:00	1996-11-22 19:00:00	1996-11-22 13:15:00	1996-11-22 13:05:00	11.75	27.1	Fall_Montastrea
2020-10-25	1996-11-23 04:15:00	-0.60413226	Montastrea	4	2	N	Fall	Coral	1996-11-22 07:15:00	1996-11-22 19:00:00	1996-11-22 13:15:00	1996-11-22 13:05:00	11.75	27.1	Fall_Montastrea
2020-10-25	1996-11-23 04:45:00	-0.582471637	Montastrea	4	2	N	Fall	Coral	1996-11-22 07:15:00	1996-11-22 19:00:00	1996-11-22 13:15:00	1996-11-22 13:05:00	11.75	27.1	Fall_Montastrea
2020-10-25	1996-11-23 05:15:00	-0.703963891	Montastrea	4	2	N	Fall	Coral	1996-11-22 07:15:00	1996-11-22 19:00:00	1996-11-22 13:15:00	1996-11-22 13:05:00	11.75	27.1	Fall_Montastrea
2020-10-25	1996-11-23 05:45:00	-0.62637716	Montastrea	4	2	N	Fall	Coral	1996-11-22 07:15:00	1996-11-22 19:00:00	1996-11-22 13:15:00	1996-11-22 13:05:00	11.75	27.1	Fall_Montastrea
2020-10-25	1996-11-22 00:15:00	-0.466168063	Montastrea	5	2	N	Fall	Coral	1996-11-22 07:15:00	1996-11-22 19:00:00	1996-11-22 13:15:00	1996-11-22 13:05:00	11.75	27.1	Fall_Montastrea
2020-10-25	1996-11-22 00:45:00	-0.874646283	Montastrea	5	2	N	Fall	Coral	1996-11-22 07:15:00	1996-11-22 19:00:00	1996-11-22 13:15:00	1996-11-22 13:05:00	11.75	27.1	Fall_Montastrea
2020-10-25	1996-11-22 01:15:00	-0.756398129	Montastrea	5	2	N	Fall	Coral	1996-11-22 07:15:00	1996-11-22 19:00:00	1996-11-22 13:15:00	1996-11-22 13:05:00	11.75	27.1	Fall_Montastrea
2020-10-25	1996-11-22 01:45:00	-0.494043403	Montastrea	5	2	N	Fall	Coral	1996-11-22 07:15:00	1996-11-22 19:00:00	1996-11-22 13:15:00	1996-11-22 13:05:00	11.75	27.1	Fall_Montastrea
2020-10-25	1996-11-22 02:15:00	-0.507229808	Montastrea	5	2	N	Fall	Coral	1996-11-22 07:15:00	1996-11-22 19:00:00	1996-11-22 13:15:00	1996-11-22 13:05:00	11.75	27.1	Fall_Montastrea
2020-10-25	1996-11-22 03:15:00	-0.536215819	Montastrea	5	2	N	Fall	Coral	1996-11-22 07:15:00	1996-11-22 19:00:00	1996-11-22 13:15:00	1996-11-22 13:05:00	11.75	27.1	Fall_Montastrea
2020-10-25	1996-11-22 03:45:00	-0.749486474	Montastrea	5	2	N	Fall	Coral	1996-11-22 07:15:00	1996-11-22 19:00:00	1996-11-22 13:15:00	1996-11-22 13:05:00	11.75	27.1	Fall_Montastrea
2020-10-25	1996-11-22 04:15:00	-0.707917171	Montastrea	5	2	N	Fall	Coral	1996-11-22 07:15:00	1996-11-22 19:00:00	1996-11-22 13:15:00	1996-11-22 13:05:00	11.75	27.1	Fall_Montastrea
2020-10-25	1996-11-22 05:15:00	-0.597973518	Montastrea	5	2	N	Fall	Coral	1996-11-22 07:15:00	1996-11-22 19:00:00	1996-11-22 13:15:00	1996-11-22 13:05:00	11.75	27.1	Fall_Montastrea
2020-10-24	1996-11-22 21:28:00	-1.279905023	Montastrea	5	2	N	Fall	Coral	1996-11-22 07:15:00	1996-11-22 19:00:00	1996-11-22 13:15:00	1996-11-22 13:05:00	11.75	27.1	Fall_Montastrea
2020-10-24	1996-11-22 21:45:00	-0.850955042	Montastrea	5	2	N	Fall	Coral	1996-11-22 07:15:00	1996-11-22 19:00:00	1996-11-22 13:15:00	1996-11-22 13:05:00	11.75	27.1	Fall_Montastrea
2020-10-24	1996-11-22 22:15:00	-0.711783579	Montastrea	5	2	N	Fall	Coral	1996-11-22 07:15:00	1996-11-22 19:00:00	1996-11-22 13:15:00	1996-11-22 13:05:00	11.75	27.1	Fall_Montastrea
2020-10-24	1996-11-22 22:45:00	-1.097607207	Montastrea	5	2	N	Fall	Coral	1996-11-22 07:15:00	1996-11-22 19:00:00	1996-11-22 13:15:00	1996-11-22 13:05:00	11.75	27.1	Fall_Montastrea
2020-10-24	1996-11-22 23:15:00	-1.032821797	Montastrea	5	2	N	Fall	Coral	1996-11-22 07:15:00	1996-11-22 19:00:00	1996-11-22 13:15:00	1996-11-22 13:05:00	11.75	27.1	Fall_Montastrea
2020-10-24	1996-11-22 23:45:00	-1.045622595	Montastrea	5	2	N	Fall	Coral	1996-11-22 07:15:00	1996-11-22 19:00:00	1996-11-22 13:15:00	1996-11-22 13:05:00	11.75	27.1	Fall_Montastrea
2020-10-25	1996-11-23 00:15:00	-0.466168063	Montastrea	5	2	N	Fall	Coral	1996-11-22 07:15:00	1996-11-22 19:00:00	1996-11-22 13:15:00	1996-11-22 13:05:00	11.75	27.1	Fall_Montastrea
2020-10-25	1996-11-23 00:45:00	-0.874646283	Montastrea	5	2	N	Fall	Coral	1996-11-22 07:15:00	1996-11-22 19:00:00	1996-11-22 13:15:00	1996-11-22 13:05:00	11.75	27.1	Fall_Montastrea
2020-10-25	1996-11-23 01:15:00	-0.756398129	Montastrea	5	2	N	Fall	Coral	1996-11-22 07:15:00	1996-11-22 19:00:00	1996-11-22 13:15:00	1996-11-22 13:05:00	11.75	27.1	Fall_Montastrea
2020-10-25	1996-11-23 01:45:00	-0.494043403	Montastrea	5	2	N	Fall	Coral	1996-11-22 07:15:00	1996-11-22 19:00:00	1996-11-22 13:15:00	1996-11-22 13:05:00	11.75	27.1	Fall_Montastrea
2020-10-25	1996-11-23 02:15:00	-0.507229808	Montastrea	5	2	N	Fall	Coral	1996-11-22 07:15:00	1996-11-22 19:00:00	1996-11-22 13:15:00	1996-11-22 13:05:00	11.75	27.1	Fall_Montastrea
2021-04-07	1996-11-22 06:42:00	-0.306811837	Diploria	1	1	D	Spring	Coral	1996-11-22 06:47:00	1996-11-22 19:50:00	1996-11-22 12:45:00	1996-11-22 13:15:00	13.05	21.6	Spring_Diploria
2021-04-07	1996-11-22 07:02:00	-0.527478109	Diploria	1	1	D	Spring	Coral	1996-11-22 06:47:00	1996-11-22 19:50:00	1996-11-22 12:45:00	1996-11-22 13:15:00	13.05	21.6	Spring_Diploria
2021-04-07	1996-11-22 08:16:00	-0.536428987	Diploria	1	1	D	Spring	Coral	1996-11-22 06:47:00	1996-11-22 19:50:00	1996-11-22 12:45:00	1996-11-22 13:15:00	13.05	21.6	Spring_Diploria
2021-04-07	1996-11-22 10:14:00	-0.689296669	Diploria	1	1	D	Spring	Coral	1996-11-22 06:47:00	1996-11-22 19:50:00	1996-11-22 12:45:00	1996-11-22 13:15:00	13.05	21.6	Spring_Diploria
2021-04-07	1996-11-22 12:16:00	-0.670587572	Diploria	1	1	D	Spring	Coral	1996-11-22 06:47:00	1996-11-22 19:50:00	1996-11-22 12:45:00	1996-11-22 13:15:00	13.05	21.6	Spring_Diploria
2021-04-07	1996-11-22 16:17:00	-0.978647945	Diploria	1	1	D	Spring	Coral	1996-11-22 06:47:00	1996-11-22 19:50:00	1996-11-22 12:45:00	1996-11-22 13:15:00	13.05	21.6	Spring_Diploria
2021-04-07	1996-11-22 17:18:00	-1.142896977	Diploria	1	1	D	Spring	Coral	1996-11-22 06:47:00	1996-11-22 19:50:00	1996-11-22 12:45:00	1996-11-22 13:15:00	13.05	21.6	Spring_Diploria
2021-04-07	1996-11-22 19:15:00	-0.752600654	Diploria	1	1	D	Spring	Coral	1996-11-22 06:47:00	1996-11-22 19:50:00	1996-11-22 12:45:00	1996-11-22 13:15:00	13.05	21.6	Spring_Diploria
2021-04-07	1996-11-22 20:42:00	-0.901584679	Diploria	1	1	D	Spring	Coral	1996-11-22 06:47:00	1996-11-22 19:50:00	1996-11-22 12:45:00	1996-11-22 13:15:00	13.05	21.6	Spring_Diploria
2021-04-07	1996-11-22 21:14:00	-0.884363931	Diploria	1	1	D	Spring	Coral	1996-11-22 06:47:00	1996-11-22 19:50:00	1996-11-22 12:45:00	1996-11-22 13:15:00	13.05	21.6	Spring_Diploria
2021-04-14	1996-11-22 09:16:00	-1.269114229	Diploria	1	2	D	Spring	Coral	1996-11-22 06:47:00	1996-11-22 19:50:00	1996-11-22 12:45:00	1996-11-22 13:15:00	13.05	21.6	Spring_Diploria
2021-04-14	1996-11-22 11:17:00	-1.622318954	Diploria	1	2	D	Spring	Coral	1996-11-22 06:47:00	1996-11-22 19:50:00	1996-11-22 12:45:00	1996-11-22 13:15:00	13.05	21.6	Spring_Diploria
2021-04-14	1996-11-22 13:17:00	-1.683994438	Diploria	1	2	D	Spring	Coral	1996-11-22 06:47:00	1996-11-22 19:50:00	1996-11-22 12:45:00	1996-11-22 13:15:00	13.05	21.6	Spring_Diploria
2021-04-14	1996-11-22 15:17:00	-1.65764452	Diploria	1	2	D	Spring	Coral	1996-11-22 06:47:00	1996-11-22 19:50:00	1996-11-22 12:45:00	1996-11-22 13:15:00	13.05	21.6	Spring_Diploria
2021-04-14	1996-11-22 17:18:00	-1.633835471	Diploria	1	2	D	Spring	Coral	1996-11-22 06:47:00	1996-11-22 19:50:00	1996-11-22 12:45:00	1996-11-22 13:15:00	13.05	21.6	Spring_Diploria
2021-04-14	1996-11-22 19:15:00	-1.463525866	Diploria	1	2	D	Spring	Coral	1996-11-22 06:47:00	1996-11-22 19:50:00	1996-11-22 12:45:00	1996-11-22 13:15:00	13.05	21.6	Spring_Diploria
2021-04-14	1996-11-22 20:42:00	-1.194708452	Diploria	1	2	D	Spring	Coral	1996-11-22 06:47:00	1996-11-22 19:50:00	1996-11-22 12:45:00	1996-11-22 13:15:00	13.05	21.6	Spring_Diploria
2021-04-14	1996-11-22 21:24:00	-1.171835709	Diploria	1	2	D	Spring	Coral	1996-11-22 06:47:00	1996-11-22 19:50:00	1996-11-22 12:45:00	1996-11-22 13:15:00	13.05	21.6	Spring_Diploria
2021-04-24	1996-11-22 09:19:00	-0.635309144	Diploria	1	3	D	Spring	Coral	1996-11-22 06:47:00	1996-11-22 19:50:00	1996-11-22 12:45:00	1996-11-22 13:15:00	13.05	21.6	Spring_Diploria
2021-04-24	1996-11-22 11:16:00	-0.791286213	Diploria	1	3	D	Spring	Coral	1996-11-22 06:47:00	1996-11-22 19:50:00	1996-11-22 12:45:00	1996-11-22 13:15:00	13.05	21.6	Spring_Diploria
2021-04-24	1996-11-22 13:16:00	-0.925755408	Diploria	1	3	D	Spring	Coral	1996-11-22 06:47:00	1996-11-22 19:50:00	1996-11-22 12:45:00	1996-11-22 13:15:00	13.05	21.6	Spring_Diploria
2021-04-24	1996-11-22 15:17:00	-1.091902853	Diploria	1	3	D	Spring	Coral	1996-11-22 06:47:00	1996-11-22 19:50:00	1996-11-22 12:45:00	1996-11-22 13:15:00	13.05	21.6	Spring_Diploria
2021-04-24	1996-11-22 17:16:00	-1.087318718	Diploria	1	3	D	Spring	Coral	1996-11-22 06:47:00	1996-11-22 19:50:00	1996-11-22 12:45:00	1996-11-22 13:15:00	13.05	21.6	Spring_Diploria
2021-04-24	1996-11-22 19:18:00	-0.904545889	Diploria	1	3	D	Spring	Coral	1996-11-22 06:47:00	1996-11-22 19:50:00	1996-11-22 12:45:00	1996-11-22 13:15:00	13.05	21.6	Spring_Diploria
2021-04-24	1996-11-22 20:42:00	-1.028862175	Diploria	1	3	D	Spring	Coral	1996-11-22 06:47:00	1996-11-22 19:50:00	1996-11-22 12:45:00	1996-11-22 13:15:00	13.05	21.6	Spring_Diploria
2021-04-07	1996-11-22 07:02:00	-0.858735128	Diploria	2	1	D	Spring	Coral	1996-11-22 06:47:00	1996-11-22 19:50:00	1996-11-22 12:45:00	1996-11-22 13:15:00	13.05	21.6	Spring_Diploria
2021-04-07	1996-11-22 08:16:00	-0.739438886	Diploria	2	1	D	Spring	Coral	1996-11-22 06:47:00	1996-11-22 19:50:00	1996-11-22 12:45:00	1996-11-22 13:15:00	13.05	21.6	Spring_Diploria
2021-04-07	1996-11-22 10:14:00	-1.048635218	Diploria	2	1	D	Spring	Coral	1996-11-22 06:47:00	1996-11-22 19:50:00	1996-11-22 12:45:00	1996-11-22 13:15:00	13.05	21.6	Spring_Diploria
2021-04-07	1996-11-22 12:16:00	-1.262914043	Diploria	2	1	D	Spring	Coral	1996-11-22 06:47:00	1996-11-22 19:50:00	1996-11-22 12:45:00	1996-11-22 13:15:00	13.05	21.6	Spring_Diploria
2021-04-07	1996-11-22 14:17:00	-0.970989663	Diploria	2	1	D	Spring	Coral	1996-11-22 06:47:00	1996-11-22 19:50:00	1996-11-22 12:45:00	1996-11-22 13:15:00	13.05	21.6	Spring_Diploria
2021-04-07	1996-11-22 16:17:00	-1.240394562	Diploria	2	1	D	Spring	Coral	1996-11-22 06:47:00	1996-11-22 19:50:00	1996-11-22 12:45:00	1996-11-22 13:15:00	13.05	21.6	Spring_Diploria
2021-04-07	1996-11-22 17:18:00	-1.323838062	Diploria	2	1	D	Spring	Coral	1996-11-22 06:47:00	1996-11-22 19:50:00	1996-11-22 12:45:00	1996-11-22 13:15:00	13.05	21.6	Spring_Diploria
2021-04-07	1996-11-22 19:15:00	-1.083409563	Diploria	2	1	D	Spring	Coral	1996-11-22 06:47:00	1996-11-22 19:50:00	1996-11-22 12:45:00	1996-11-22 13:15:00	13.05	21.6	Spring_Diploria
2021-04-07	1996-11-22 20:42:00	-1.131176717	Diploria	2	1	D	Spring	Coral	1996-11-22 06:47:00	1996-11-22 19:50:00	1996-11-22 12:45:00	1996-11-22 13:15:00	13.05	21.6	Spring_Diploria
2021-04-14	1996-11-22 09:16:00	-1.221383216	Diploria	2	2	D	Spring	Coral	1996-11-22 06:47:00	1996-11-22 19:50:00	1996-11-22 12:45:00	1996-11-22 13:15:00	13.05	21.6	Spring_Diploria
2021-04-14	1996-11-22 11:17:00	-1.900533404	Diploria	2	2	D	Spring	Coral	1996-11-22 06:47:00	1996-11-22 19:50:00	1996-11-22 12:45:00	1996-11-22 13:15:00	13.05	21.6	Spring_Diploria
2021-04-14	1996-11-22 13:17:00	-1.702428202	Diploria	2	2	D	Spring	Coral	1996-11-22 06:47:00	1996-11-22 19:50:00	1996-11-22 12:45:00	1996-11-22 13:15:00	13.05	21.6	Spring_Diploria
2021-04-14	1996-11-22 15:17:00	-1.568245641	Diploria	2	2	D	Spring	Coral	1996-11-22 06:47:00	1996-11-22 19:50:00	1996-11-22 12:45:00	1996-11-22 13:15:00	13.05	21.6	Spring_Diploria
2021-04-14	1996-11-22 17:18:00	-2.055584631	Diploria	2	2	D	Spring	Coral	1996-11-22 06:47:00	1996-11-22 19:50:00	1996-11-22 12:45:00	1996-11-22 13:15:00	13.05	21.6	Spring_Diploria
2021-04-14	1996-11-22 19:15:00	-1.78406767	Diploria	2	2	D	Spring	Coral	1996-11-22 06:47:00	1996-11-22 19:50:00	1996-11-22 12:45:00	1996-11-22 13:15:00	13.05	21.6	Spring_Diploria
2021-04-14	1996-11-22 20:42:00	-1.660487064	Diploria	2	2	D	Spring	Coral	1996-11-22 06:47:00	1996-11-22 19:50:00	1996-11-22 12:45:00	1996-11-22 13:15:00	13.05	21.6	Spring_Diploria
2021-04-14	1996-11-22 21:24:00	-1.427667133	Diploria	2	2	D	Spring	Coral	1996-11-22 06:47:00	1996-11-22 19:50:00	1996-11-22 12:45:00	1996-11-22 13:15:00	13.05	21.6	Spring_Diploria
2021-04-24	1996-11-22 08:17:00	-0.6330546	Diploria	2	3	D	Spring	Coral	1996-11-22 06:47:00	1996-11-22 19:50:00	1996-11-22 12:45:00	1996-11-22 13:15:00	13.05	21.6	Spring_Diploria
2021-04-24	1996-11-22 10:16:00	-0.983633774	Diploria	2	3	D	Spring	Coral	1996-11-22 06:47:00	1996-11-22 19:50:00	1996-11-22 12:45:00	1996-11-22 13:15:00	13.05	21.6	Spring_Diploria
2021-04-24	1996-11-22 12:17:00	-0.811020863	Diploria	2	3	D	Spring	Coral	1996-11-22 06:47:00	1996-11-22 19:50:00	1996-11-22 12:45:00	1996-11-22 13:15:00	13.05	21.6	Spring_Diploria
2021-04-24	1996-11-22 14:16:00	-1.150936598	Diploria	2	3	D	Spring	Coral	1996-11-22 06:47:00	1996-11-22 19:50:00	1996-11-22 12:45:00	1996-11-22 13:15:00	13.05	21.6	Spring_Diploria
2021-04-24	1996-11-22 16:18:00	-1.154284275	Diploria	2	3	D	Spring	Coral	1996-11-22 06:47:00	1996-11-22 19:50:00	1996-11-22 12:45:00	1996-11-22 13:15:00	13.05	21.6	Spring_Diploria
2021-04-24	1996-11-22 18:16:00	-1.622218169	Diploria	2	3	D	Spring	Coral	1996-11-22 06:47:00	1996-11-22 19:50:00	1996-11-22 12:45:00	1996-11-22 13:15:00	13.05	21.6	Spring_Diploria
2021-04-24	1996-11-22 20:42:00	-1.281636931	Diploria	2	3	D	Spring	Coral	1996-11-22 06:47:00	1996-11-22 19:50:00	1996-11-22 12:45:00	1996-11-22 13:15:00	13.05	21.6	Spring_Diploria
2021-04-08	1996-11-22 07:01:00	-1.454158529	Diploria	3	1	D	Spring	Coral	1996-11-22 06:47:00	1996-11-22 19:50:00	1996-11-22 12:45:00	1996-11-22 13:15:00	13.05	21.6	Spring_Diploria
2021-04-08	1996-11-22 09:15:00	-1.133790126	Diploria	3	1	D	Spring	Coral	1996-11-22 06:47:00	1996-11-22 19:50:00	1996-11-22 12:45:00	1996-11-22 13:15:00	13.05	21.6	Spring_Diploria
2021-04-08	1996-11-22 11:16:00	-1.307967151	Diploria	3	1	D	Spring	Coral	1996-11-22 06:47:00	1996-11-22 19:50:00	1996-11-22 12:45:00	1996-11-22 13:15:00	13.05	21.6	Spring_Diploria
2021-04-08	1996-11-22 13:17:00	-1.427131167	Diploria	3	1	D	Spring	Coral	1996-11-22 06:47:00	1996-11-22 19:50:00	1996-11-22 12:45:00	1996-11-22 13:15:00	13.05	21.6	Spring_Diploria
2021-04-08	1996-11-22 15:17:00	-1.250538779	Diploria	3	1	D	Spring	Coral	1996-11-22 06:47:00	1996-11-22 19:50:00	1996-11-22 12:45:00	1996-11-22 13:15:00	13.05	21.6	Spring_Diploria
2021-04-08	1996-11-22 17:15:00	-1.319668976	Diploria	3	1	D	Spring	Coral	1996-11-22 06:47:00	1996-11-22 19:50:00	1996-11-22 12:45:00	1996-11-22 13:15:00	13.05	21.6	Spring_Diploria
2021-04-08	1996-11-22 19:16:00	-1.482851	Diploria	3	1	D	Spring	Coral	1996-11-22 06:47:00	1996-11-22 19:50:00	1996-11-22 12:45:00	1996-11-22 13:15:00	13.05	21.6	Spring_Diploria
2021-04-08	1996-11-22 20:42:00	-1.420588499	Diploria	3	1	D	Spring	Coral	1996-11-22 06:47:00	1996-11-22 19:50:00	1996-11-22 12:45:00	1996-11-22 13:15:00	13.05	21.6	Spring_Diploria
2021-04-15	1996-11-22 06:39:00	-0.905182253	Diploria	3	2	D	Spring	Coral	1996-11-22 06:47:00	1996-11-22 19:50:00	1996-11-22 12:45:00	1996-11-22 13:15:00	13.05	21.6	Spring_Diploria
2021-04-15	1996-11-22 08:23:00	-1.58215089	Diploria	3	2	D	Spring	Coral	1996-11-22 06:47:00	1996-11-22 19:50:00	1996-11-22 12:45:00	1996-11-22 13:15:00	13.05	21.6	Spring_Diploria
2021-04-15	1996-11-22 10:18:00	-1.815484749	Diploria	3	2	D	Spring	Coral	1996-11-22 06:47:00	1996-11-22 19:50:00	1996-11-22 12:45:00	1996-11-22 13:15:00	13.05	21.6	Spring_Diploria
2021-04-15	1996-11-22 12:17:00	-2.166718769	Diploria	3	2	D	Spring	Coral	1996-11-22 06:47:00	1996-11-22 19:50:00	1996-11-22 12:45:00	1996-11-22 13:15:00	13.05	21.6	Spring_Diploria
2021-04-15	1996-11-22 14:18:00	-2.443833621	Diploria	3	2	D	Spring	Coral	1996-11-22 06:47:00	1996-11-22 19:50:00	1996-11-22 12:45:00	1996-11-22 13:15:00	13.05	21.6	Spring_Diploria
2021-04-15	1996-11-22 16:17:00	-2.485854852	Diploria	3	2	D	Spring	Coral	1996-11-22 06:47:00	1996-11-22 19:50:00	1996-11-22 12:45:00	1996-11-22 13:15:00	13.05	21.6	Spring_Diploria
2021-04-15	1996-11-22 18:18:00	-2.165433414	Diploria	3	2	D	Spring	Coral	1996-11-22 06:47:00	1996-11-22 19:50:00	1996-11-22 12:45:00	1996-11-22 13:15:00	13.05	21.6	Spring_Diploria
2021-04-15	1996-11-22 20:42:00	-1.701731671	Diploria	3	2	D	Spring	Coral	1996-11-22 06:47:00	1996-11-22 19:50:00	1996-11-22 12:45:00	1996-11-22 13:15:00	13.05	21.6	Spring_Diploria
2021-04-15	1996-11-22 21:24:00	-1.6631038	Diploria	3	2	D	Spring	Coral	1996-11-22 06:47:00	1996-11-22 19:50:00	1996-11-22 12:45:00	1996-11-22 13:15:00	13.05	21.6	Spring_Diploria
2021-04-25	1996-11-22 08:17:00	-1.048086895	Diploria	3	3	D	Spring	Coral	1996-11-22 06:47:00	1996-11-22 19:50:00	1996-11-22 12:45:00	1996-11-22 13:15:00	13.05	21.6	Spring_Diploria
2021-04-25	1996-11-22 10:17:00	-1.031895957	Diploria	3	3	D	Spring	Coral	1996-11-22 06:47:00	1996-11-22 19:50:00	1996-11-22 12:45:00	1996-11-22 13:15:00	13.05	21.6	Spring_Diploria
2021-04-25	1996-11-22 12:16:00	-1.35931221	Diploria	3	3	D	Spring	Coral	1996-11-22 06:47:00	1996-11-22 19:50:00	1996-11-22 12:45:00	1996-11-22 13:15:00	13.05	21.6	Spring_Diploria
2021-04-25	1996-11-22 14:15:00	-1.605640913	Diploria	3	3	D	Spring	Coral	1996-11-22 06:47:00	1996-11-22 19:50:00	1996-11-22 12:45:00	1996-11-22 13:15:00	13.05	21.6	Spring_Diploria
2021-04-25	1996-11-22 16:16:00	-1.264514415	Diploria	3	3	D	Spring	Coral	1996-11-22 06:47:00	1996-11-22 19:50:00	1996-11-22 12:45:00	1996-11-22 13:15:00	13.05	21.6	Spring_Diploria
2021-04-25	1996-11-22 18:16:00	-1.914461774	Diploria	3	3	D	Spring	Coral	1996-11-22 06:47:00	1996-11-22 19:50:00	1996-11-22 12:45:00	1996-11-22 13:15:00	13.05	21.6	Spring_Diploria
2021-04-25	1996-11-22 20:42:00	-1.146438257	Diploria	3	3	D	Spring	Coral	1996-11-22 06:47:00	1996-11-22 19:50:00	1996-11-22 12:45:00	1996-11-22 13:15:00	13.05	21.6	Spring_Diploria
2021-04-09	1996-11-22 06:59:00	-1.234305576	Diploria	4	1	D	Spring	Coral	1996-11-22 06:47:00	1996-11-22 19:50:00	1996-11-22 12:45:00	1996-11-22 13:15:00	13.05	21.6	Spring_Diploria
2021-04-09	1996-11-22 09:15:00	-0.95673449	Diploria	4	1	D	Spring	Coral	1996-11-22 06:47:00	1996-11-22 19:50:00	1996-11-22 12:45:00	1996-11-22 13:15:00	13.05	21.6	Spring_Diploria
2021-04-09	1996-11-22 11:16:00	-0.92409458	Diploria	4	1	D	Spring	Coral	1996-11-22 06:47:00	1996-11-22 19:50:00	1996-11-22 12:45:00	1996-11-22 13:15:00	13.05	21.6	Spring_Diploria
2021-04-09	1996-11-22 13:16:00	-1.016523022	Diploria	4	1	D	Spring	Coral	1996-11-22 06:47:00	1996-11-22 19:50:00	1996-11-22 12:45:00	1996-11-22 13:15:00	13.05	21.6	Spring_Diploria
2021-04-09	1996-11-22 15:16:00	-1.196600325	Diploria	4	1	D	Spring	Coral	1996-11-22 06:47:00	1996-11-22 19:50:00	1996-11-22 12:45:00	1996-11-22 13:15:00	13.05	21.6	Spring_Diploria
2021-04-09	1996-11-22 17:16:00	-1.31959745	Diploria	4	1	D	Spring	Coral	1996-11-22 06:47:00	1996-11-22 19:50:00	1996-11-22 12:45:00	1996-11-22 13:15:00	13.05	21.6	Spring_Diploria
2021-04-09	1996-11-22 19:15:00	-1.208930356	Diploria	4	1	D	Spring	Coral	1996-11-22 06:47:00	1996-11-22 19:50:00	1996-11-22 12:45:00	1996-11-22 13:15:00	13.05	21.6	Spring_Diploria
2021-04-09	1996-11-22 20:42:00	-0.849538055	Diploria	4	1	D	Spring	Coral	1996-11-22 06:47:00	1996-11-22 19:50:00	1996-11-22 12:45:00	1996-11-22 13:15:00	13.05	21.6	Spring_Diploria
2021-04-27	1996-11-22 06:40:00	-0.847713676	Diploria	4	3	D	Spring	Coral	1996-11-22 06:47:00	1996-11-22 19:50:00	1996-11-22 12:45:00	1996-11-22 13:15:00	13.05	21.6	Spring_Diploria
2021-04-27	1996-11-22 09:15:00	-2.02145785	Diploria	4	3	D	Spring	Coral	1996-11-22 06:47:00	1996-11-22 19:50:00	1996-11-22 12:45:00	1996-11-22 13:15:00	13.05	21.6	Spring_Diploria
2021-04-27	1996-11-22 13:16:00	-1.828048712	Diploria	4	3	D	Spring	Coral	1996-11-22 06:47:00	1996-11-22 19:50:00	1996-11-22 12:45:00	1996-11-22 13:15:00	13.05	21.6	Spring_Diploria
2021-04-27	1996-11-22 15:16:00	-2.05126287	Diploria	4	3	D	Spring	Coral	1996-11-22 06:47:00	1996-11-22 19:50:00	1996-11-22 12:45:00	1996-11-22 13:15:00	13.05	21.6	Spring_Diploria
2021-04-27	1996-11-22 17:17:00	-1.913019446	Diploria	4	3	D	Spring	Coral	1996-11-22 06:47:00	1996-11-22 19:50:00	1996-11-22 12:45:00	1996-11-22 13:15:00	13.05	21.6	Spring_Diploria
2021-04-27	1996-11-22 19:15:00	-1.801402193	Diploria	4	3	D	Spring	Coral	1996-11-22 06:47:00	1996-11-22 19:50:00	1996-11-22 12:45:00	1996-11-22 13:15:00	13.05	21.6	Spring_Diploria
2021-04-27	1996-11-22 20:42:00	-1.373779248	Diploria	4	3	D	Spring	Coral	1996-11-22 06:47:00	1996-11-22 19:50:00	1996-11-22 12:45:00	1996-11-22 13:15:00	13.05	21.6	Spring_Diploria
2021-04-10	1996-11-22 06:42:00	-1.168472834	Diploria	5	1	D	Spring	Coral	1996-11-22 06:47:00	1996-11-22 19:50:00	1996-11-22 12:45:00	1996-11-22 13:15:00	13.05	21.6	Spring_Diploria
2021-04-10	1996-11-22 07:02:00	-1.048544108	Diploria	5	1	D	Spring	Coral	1996-11-22 06:47:00	1996-11-22 19:50:00	1996-11-22 12:45:00	1996-11-22 13:15:00	13.05	21.6	Spring_Diploria
2021-04-10	1996-11-22 08:16:00	-0.927538567	Diploria	5	1	D	Spring	Coral	1996-11-22 06:47:00	1996-11-22 19:50:00	1996-11-22 12:45:00	1996-11-22 13:15:00	13.05	21.6	Spring_Diploria
2021-04-10	1996-11-22 10:18:00	-0.794993428	Diploria	5	1	D	Spring	Coral	1996-11-22 06:47:00	1996-11-22 19:50:00	1996-11-22 12:45:00	1996-11-22 13:15:00	13.05	21.6	Spring_Diploria
2021-04-10	1996-11-22 12:16:00	-1.504095599	Diploria	5	1	D	Spring	Coral	1996-11-22 06:47:00	1996-11-22 19:50:00	1996-11-22 12:45:00	1996-11-22 13:15:00	13.05	21.6	Spring_Diploria
2021-04-10	1996-11-22 14:16:00	-1.500453923	Diploria	5	1	D	Spring	Coral	1996-11-22 06:47:00	1996-11-22 19:50:00	1996-11-22 12:45:00	1996-11-22 13:15:00	13.05	21.6	Spring_Diploria
2021-04-10	1996-11-22 16:16:00	-2.320901891	Diploria	5	1	D	Spring	Coral	1996-11-22 06:47:00	1996-11-22 19:50:00	1996-11-22 12:45:00	1996-11-22 13:15:00	13.05	21.6	Spring_Diploria
2021-04-10	1996-11-22 18:16:00	-2.262844787	Diploria	5	1	D	Spring	Coral	1996-11-22 06:47:00	1996-11-22 19:50:00	1996-11-22 12:45:00	1996-11-22 13:15:00	13.05	21.6	Spring_Diploria
2021-04-10	1996-11-22 20:42:00	-1.298755519	Diploria	5	1	D	Spring	Coral	1996-11-22 06:47:00	1996-11-22 19:50:00	1996-11-22 12:45:00	1996-11-22 13:15:00	13.05	21.6	Spring_Diploria
2021-04-18	1996-11-22 09:18:00	-1.868846952	Diploria	5	2	D	Spring	Coral	1996-11-22 06:47:00	1996-11-22 19:50:00	1996-11-22 12:45:00	1996-11-22 13:15:00	13.05	21.6	Spring_Diploria
2021-04-18	1996-11-22 11:16:00	-1.683492839	Diploria	5	2	D	Spring	Coral	1996-11-22 06:47:00	1996-11-22 19:50:00	1996-11-22 12:45:00	1996-11-22 13:15:00	13.05	21.6	Spring_Diploria
2021-04-18	1996-11-22 13:17:00	-1.895466257	Diploria	5	2	D	Spring	Coral	1996-11-22 06:47:00	1996-11-22 19:50:00	1996-11-22 12:45:00	1996-11-22 13:15:00	13.05	21.6	Spring_Diploria
2021-04-18	1996-11-22 15:16:00	-2.057904037	Diploria	5	2	D	Spring	Coral	1996-11-22 06:47:00	1996-11-22 19:50:00	1996-11-22 12:45:00	1996-11-22 13:15:00	13.05	21.6	Spring_Diploria
2021-04-18	1996-11-22 17:17:00	-1.917087893	Diploria	5	2	D	Spring	Coral	1996-11-22 06:47:00	1996-11-22 19:50:00	1996-11-22 12:45:00	1996-11-22 13:15:00	13.05	21.6	Spring_Diploria
2021-04-18	1996-11-22 19:17:00	-2.049306446	Diploria	5	2	D	Spring	Coral	1996-11-22 06:47:00	1996-11-22 19:50:00	1996-11-22 12:45:00	1996-11-22 13:15:00	13.05	21.6	Spring_Diploria
2021-04-18	1996-11-22 20:42:00	-1.787677761	Diploria	5	2	D	Spring	Coral	1996-11-22 06:47:00	1996-11-22 19:50:00	1996-11-22 12:45:00	1996-11-22 13:15:00	13.05	21.6	Spring_Diploria
2021-04-18	1996-11-22 21:24:00	-1.625853096	Diploria	5	2	D	Spring	Coral	1996-11-22 06:47:00	1996-11-22 19:50:00	1996-11-22 12:45:00	1996-11-22 13:15:00	13.05	21.6	Spring_Diploria
2021-04-28	1996-11-22 06:40:00	-0.977582988	Diploria	5	3	D	Spring	Coral	1996-11-22 06:47:00	1996-11-22 19:50:00	1996-11-22 12:45:00	1996-11-22 13:15:00	13.05	21.6	Spring_Diploria
2021-04-28	1996-11-22 09:16:00	-1.481108428	Diploria	5	3	D	Spring	Coral	1996-11-22 06:47:00	1996-11-22 19:50:00	1996-11-22 12:45:00	1996-11-22 13:15:00	13.05	21.6	Spring_Diploria
2021-04-28	1996-11-22 11:16:00	-2.18642692	Diploria	5	3	D	Spring	Coral	1996-11-22 06:47:00	1996-11-22 19:50:00	1996-11-22 12:45:00	1996-11-22 13:15:00	13.05	21.6	Spring_Diploria
2021-04-28	1996-11-22 13:16:00	-2.454787422	Diploria	5	3	D	Spring	Coral	1996-11-22 06:47:00	1996-11-22 19:50:00	1996-11-22 12:45:00	1996-11-22 13:15:00	13.05	21.6	Spring_Diploria
2021-04-28	1996-11-22 15:16:00	-2.510940228	Diploria	5	3	D	Spring	Coral	1996-11-22 06:47:00	1996-11-22 19:50:00	1996-11-22 12:45:00	1996-11-22 13:15:00	13.05	21.6	Spring_Diploria
2021-04-28	1996-11-22 17:17:00	-2.401864038	Diploria	5	3	D	Spring	Coral	1996-11-22 06:47:00	1996-11-22 19:50:00	1996-11-22 12:45:00	1996-11-22 13:15:00	13.05	21.6	Spring_Diploria
2021-04-28	1996-11-22 19:15:00	-2.224774426	Diploria	5	3	D	Spring	Coral	1996-11-22 06:47:00	1996-11-22 19:50:00	1996-11-22 12:45:00	1996-11-22 13:15:00	13.05	21.6	Spring_Diploria
2021-04-28	1996-11-22 20:42:00	-1.843230947	Diploria	5	3	D	Spring	Coral	1996-11-22 06:47:00	1996-11-22 19:50:00	1996-11-22 12:45:00	1996-11-22 13:15:00	13.05	21.6	Spring_Diploria
2021-04-10	1996-11-22 06:42:00	-0.965468933	Diploria	6	1	D	Spring	Coral	1996-11-22 06:47:00	1996-11-22 19:50:00	1996-11-22 12:45:00	1996-11-22 13:15:00	13.05	21.6	Spring_Diploria
2021-04-10	1996-11-22 07:02:00	-0.903228767	Diploria	6	1	D	Spring	Coral	1996-11-22 06:47:00	1996-11-22 19:50:00	1996-11-22 12:45:00	1996-11-22 13:15:00	13.05	21.6	Spring_Diploria
2021-04-10	1996-11-22 08:16:00	-0.8507214	Diploria	6	1	D	Spring	Coral	1996-11-22 06:47:00	1996-11-22 19:50:00	1996-11-22 12:45:00	1996-11-22 13:15:00	13.05	21.6	Spring_Diploria
2021-04-10	1996-11-22 10:17:00	-0.842471351	Diploria	6	1	D	Spring	Coral	1996-11-22 06:47:00	1996-11-22 19:50:00	1996-11-22 12:45:00	1996-11-22 13:15:00	13.05	21.6	Spring_Diploria
2021-04-10	1996-11-22 12:16:00	-0.961775413	Diploria	6	1	D	Spring	Coral	1996-11-22 06:47:00	1996-11-22 19:50:00	1996-11-22 12:45:00	1996-11-22 13:15:00	13.05	21.6	Spring_Diploria
2021-04-10	1996-11-22 14:16:00	-1.098151132	Diploria	6	1	D	Spring	Coral	1996-11-22 06:47:00	1996-11-22 19:50:00	1996-11-22 12:45:00	1996-11-22 13:15:00	13.05	21.6	Spring_Diploria
2021-04-10	1996-11-22 16:16:00	-1.094982475	Diploria	6	1	D	Spring	Coral	1996-11-22 06:47:00	1996-11-22 19:50:00	1996-11-22 12:45:00	1996-11-22 13:15:00	13.05	21.6	Spring_Diploria
2021-04-10	1996-11-22 18:16:00	-1.306297281	Diploria	6	1	D	Spring	Coral	1996-11-22 06:47:00	1996-11-22 19:50:00	1996-11-22 12:45:00	1996-11-22 13:15:00	13.05	21.6	Spring_Diploria
2021-04-10	1996-11-22 20:42:00	-1.093845724	Diploria	6	1	D	Spring	Coral	1996-11-22 06:47:00	1996-11-22 19:50:00	1996-11-22 12:45:00	1996-11-22 13:15:00	13.05	21.6	Spring_Diploria
2021-04-18	1996-11-22 09:18:00	-1.238120082	Diploria	6	2	D	Spring	Coral	1996-11-22 06:47:00	1996-11-22 19:50:00	1996-11-22 12:45:00	1996-11-22 13:15:00	13.05	21.6	Spring_Diploria
2021-04-18	1996-11-22 11:16:00	-1.546320893	Diploria	6	2	D	Spring	Coral	1996-11-22 06:47:00	1996-11-22 19:50:00	1996-11-22 12:45:00	1996-11-22 13:15:00	13.05	21.6	Spring_Diploria
2021-04-18	1996-11-22 13:17:00	-1.618630577	Diploria	6	2	D	Spring	Coral	1996-11-22 06:47:00	1996-11-22 19:50:00	1996-11-22 12:45:00	1996-11-22 13:15:00	13.05	21.6	Spring_Diploria
2021-04-18	1996-11-22 15:16:00	-1.622327955	Diploria	6	2	D	Spring	Coral	1996-11-22 06:47:00	1996-11-22 19:50:00	1996-11-22 12:45:00	1996-11-22 13:15:00	13.05	21.6	Spring_Diploria
2021-04-18	1996-11-22 17:17:00	-1.380760555	Diploria	6	2	D	Spring	Coral	1996-11-22 06:47:00	1996-11-22 19:50:00	1996-11-22 12:45:00	1996-11-22 13:15:00	13.05	21.6	Spring_Diploria
2021-04-18	1996-11-22 19:17:00	-1.202441699	Diploria	6	2	D	Spring	Coral	1996-11-22 06:47:00	1996-11-22 19:50:00	1996-11-22 12:45:00	1996-11-22 13:15:00	13.05	21.6	Spring_Diploria
2021-04-18	1996-11-22 20:42:00	-1.168609969	Diploria	6	2	D	Spring	Coral	1996-11-22 06:47:00	1996-11-22 19:50:00	1996-11-22 12:45:00	1996-11-22 13:15:00	13.05	21.6	Spring_Diploria
2021-04-18	1996-11-22 21:24:00	-1.070923509	Diploria	6	2	D	Spring	Coral	1996-11-22 06:47:00	1996-11-22 19:50:00	1996-11-22 12:45:00	1996-11-22 13:15:00	13.05	21.6	Spring_Diploria
2021-04-29	1996-11-22 09:16:00	-0.981029034	Diploria	6	3	D	Spring	Coral	1996-11-22 06:47:00	1996-11-22 19:50:00	1996-11-22 12:45:00	1996-11-22 13:15:00	13.05	21.6	Spring_Diploria
2021-04-29	1996-11-22 11:17:00	-1.372294951	Diploria	6	3	D	Spring	Coral	1996-11-22 06:47:00	1996-11-22 19:50:00	1996-11-22 12:45:00	1996-11-22 13:15:00	13.05	21.6	Spring_Diploria
2021-04-29	1996-11-22 13:17:00	-1.532586122	Diploria	6	3	D	Spring	Coral	1996-11-22 06:47:00	1996-11-22 19:50:00	1996-11-22 12:45:00	1996-11-22 13:15:00	13.05	21.6	Spring_Diploria
2021-04-29	1996-11-22 15:18:00	-1.580452038	Diploria	6	3	D	Spring	Coral	1996-11-22 06:47:00	1996-11-22 19:50:00	1996-11-22 12:45:00	1996-11-22 13:15:00	13.05	21.6	Spring_Diploria
2021-04-29	1996-11-22 17:16:00	-1.441623369	Diploria	6	3	D	Spring	Coral	1996-11-22 06:47:00	1996-11-22 19:50:00	1996-11-22 12:45:00	1996-11-22 13:15:00	13.05	21.6	Spring_Diploria
2021-04-29	1996-11-22 19:15:00	-1.526419799	Diploria	6	3	D	Spring	Coral	1996-11-22 06:47:00	1996-11-22 19:50:00	1996-11-22 12:45:00	1996-11-22 13:15:00	13.05	21.6	Spring_Diploria
2021-04-29	1996-11-22 20:42:00	-1.115881622	Diploria	6	3	D	Spring	Coral	1996-11-22 06:47:00	1996-11-22 19:50:00	1996-11-22 12:45:00	1996-11-22 13:15:00	13.05	21.6	Spring_Diploria
2021-04-12	1996-11-22 06:42:00	-1.50929953	Diploria	7	1	D	Spring	Coral	1996-11-22 06:47:00	1996-11-22 19:50:00	1996-11-22 12:45:00	1996-11-22 13:15:00	13.05	21.6	Spring_Diploria
2021-04-12	1996-11-22 09:15:00	-1.570672328	Diploria	7	1	D	Spring	Coral	1996-11-22 06:47:00	1996-11-22 19:50:00	1996-11-22 12:45:00	1996-11-22 13:15:00	13.05	21.6	Spring_Diploria
2021-04-12	1996-11-22 11:16:00	-1.44256603	Diploria	7	1	D	Spring	Coral	1996-11-22 06:47:00	1996-11-22 19:50:00	1996-11-22 12:45:00	1996-11-22 13:15:00	13.05	21.6	Spring_Diploria
2021-04-12	1996-11-22 13:16:00	-1.703474302	Diploria	7	1	D	Spring	Coral	1996-11-22 06:47:00	1996-11-22 19:50:00	1996-11-22 12:45:00	1996-11-22 13:15:00	13.05	21.6	Spring_Diploria
2021-04-12	1996-11-22 15:17:00	-1.517771529	Diploria	7	1	D	Spring	Coral	1996-11-22 06:47:00	1996-11-22 19:50:00	1996-11-22 12:45:00	1996-11-22 13:15:00	13.05	21.6	Spring_Diploria
2021-04-12	1996-11-22 17:16:00	-1.812785007	Diploria	7	1	D	Spring	Coral	1996-11-22 06:47:00	1996-11-22 19:50:00	1996-11-22 12:45:00	1996-11-22 13:15:00	13.05	21.6	Spring_Diploria
2021-04-12	1996-11-22 19:15:00	-1.869113932	Diploria	7	1	D	Spring	Coral	1996-11-22 06:47:00	1996-11-22 19:50:00	1996-11-22 12:45:00	1996-11-22 13:15:00	13.05	21.6	Spring_Diploria
2021-04-12	1996-11-22 20:42:00	-1.580922984	Diploria	7	1	D	Spring	Coral	1996-11-22 06:47:00	1996-11-22 19:50:00	1996-11-22 12:45:00	1996-11-22 13:15:00	13.05	21.6	Spring_Diploria
2021-04-19	1996-11-22 09:16:00	-2.183491316	Diploria	7	2	D	Spring	Coral	1996-11-22 06:47:00	1996-11-22 19:50:00	1996-11-22 12:45:00	1996-11-22 13:15:00	13.05	21.6	Spring_Diploria
2021-04-19	1996-11-22 11:17:00	-2.612774536	Diploria	7	2	D	Spring	Coral	1996-11-22 06:47:00	1996-11-22 19:50:00	1996-11-22 12:45:00	1996-11-22 13:15:00	13.05	21.6	Spring_Diploria
2021-04-19	1996-11-22 19:15:00	-2.388880508	Diploria	7	2	D	Spring	Coral	1996-11-22 06:47:00	1996-11-22 19:50:00	1996-11-22 12:45:00	1996-11-22 13:15:00	13.05	21.6	Spring_Diploria
2021-04-19	1996-11-22 20:42:00	-1.979053257	Diploria	7	2	D	Spring	Coral	1996-11-22 06:47:00	1996-11-22 19:50:00	1996-11-22 12:45:00	1996-11-22 13:15:00	13.05	21.6	Spring_Diploria
2021-04-19	1996-11-22 21:24:00	-1.79395059	Diploria	7	2	D	Spring	Coral	1996-11-22 06:47:00	1996-11-22 19:50:00	1996-11-22 12:45:00	1996-11-22 13:15:00	13.05	21.6	Spring_Diploria
2021-04-29	1996-11-22 09:17:00	-1.718597806	Diploria	7	3	D	Spring	Coral	1996-11-22 06:47:00	1996-11-22 19:50:00	1996-11-22 12:45:00	1996-11-22 13:15:00	13.05	21.6	Spring_Diploria
2021-04-29	1996-11-22 11:18:00	-2.202430357	Diploria	7	3	D	Spring	Coral	1996-11-22 06:47:00	1996-11-22 19:50:00	1996-11-22 12:45:00	1996-11-22 13:15:00	13.05	21.6	Spring_Diploria
2021-04-29	1996-11-22 13:18:00	-2.071163844	Diploria	7	3	D	Spring	Coral	1996-11-22 06:47:00	1996-11-22 19:50:00	1996-11-22 12:45:00	1996-11-22 13:15:00	13.05	21.6	Spring_Diploria
2021-04-29	1996-11-22 17:17:00	-2.128243388	Diploria	7	3	D	Spring	Coral	1996-11-22 06:47:00	1996-11-22 19:50:00	1996-11-22 12:45:00	1996-11-22 13:15:00	13.05	21.6	Spring_Diploria
2021-04-29	1996-11-22 19:15:00	-2.001663692	Diploria	7	3	D	Spring	Coral	1996-11-22 06:47:00	1996-11-22 19:50:00	1996-11-22 12:45:00	1996-11-22 13:15:00	13.05	21.6	Spring_Diploria
2021-04-29	1996-11-22 20:42:00	-1.758703074	Diploria	7	3	D	Spring	Coral	1996-11-22 06:47:00	1996-11-22 19:50:00	1996-11-22 12:45:00	1996-11-22 13:15:00	13.05	21.6	Spring_Diploria
2021-04-29	1996-11-22 21:16:00	-1.697553676	Diploria	7	3	D	Spring	Coral	1996-11-22 06:47:00	1996-11-22 19:50:00	1996-11-22 12:45:00	1996-11-22 13:15:00	13.05	21.6	Spring_Diploria
2021-04-07	1996-11-22 07:05:00	-1.148541136	Porites	1	1	D	Spring	Coral	1996-11-22 06:47:00	1996-11-22 19:50:00	1996-11-22 12:45:00	1996-11-22 13:15:00	13.05	21.6	Spring_Porites
2021-04-07	1996-11-22 09:19:00	-0.944964598	Porites	1	1	D	Spring	Coral	1996-11-22 06:47:00	1996-11-22 19:50:00	1996-11-22 12:45:00	1996-11-22 13:15:00	13.05	21.6	Spring_Porites
2021-04-07	1996-11-22 11:18:00	-0.862442866	Porites	1	1	D	Spring	Coral	1996-11-22 06:47:00	1996-11-22 19:50:00	1996-11-22 12:45:00	1996-11-22 13:15:00	13.05	21.6	Spring_Porites
2021-04-07	1996-11-22 13:16:00	-1.177786468	Porites	1	1	D	Spring	Coral	1996-11-22 06:47:00	1996-11-22 19:50:00	1996-11-22 12:45:00	1996-11-22 13:15:00	13.05	21.6	Spring_Porites
2021-04-07	1996-11-22 15:17:00	-1.374563862	Porites	1	1	D	Spring	Coral	1996-11-22 06:47:00	1996-11-22 19:50:00	1996-11-22 12:45:00	1996-11-22 13:15:00	13.05	21.6	Spring_Porites
2021-04-07	1996-11-22 18:17:00	-1.324980387	Porites	1	1	D	Spring	Coral	1996-11-22 06:47:00	1996-11-22 19:50:00	1996-11-22 12:45:00	1996-11-22 13:15:00	13.05	21.6	Spring_Porites
2021-04-07	1996-11-22 20:42:00	-0.9443135	Porites	1	1	D	Spring	Coral	1996-11-22 06:47:00	1996-11-22 19:50:00	1996-11-22 12:45:00	1996-11-22 13:15:00	13.05	21.6	Spring_Porites
2021-04-07	1996-11-22 21:14:00	-1.100600891	Porites	1	1	D	Spring	Coral	1996-11-22 06:47:00	1996-11-22 19:50:00	1996-11-22 12:45:00	1996-11-22 13:15:00	13.05	21.6	Spring_Porites
2021-04-14	1996-11-22 08:19:00	-1.198470914	Porites	1	2	D	Spring	Coral	1996-11-22 06:47:00	1996-11-22 19:50:00	1996-11-22 12:45:00	1996-11-22 13:15:00	13.05	21.6	Spring_Porites
2021-04-14	1996-11-22 10:19:00	-1.148244655	Porites	1	2	D	Spring	Coral	1996-11-22 06:47:00	1996-11-22 19:50:00	1996-11-22 12:45:00	1996-11-22 13:15:00	13.05	21.6	Spring_Porites
2021-04-14	1996-11-22 12:19:00	-1.672499748	Porites	1	2	D	Spring	Coral	1996-11-22 06:47:00	1996-11-22 19:50:00	1996-11-22 12:45:00	1996-11-22 13:15:00	13.05	21.6	Spring_Porites
2021-04-14	1996-11-22 14:17:00	-2.474370236	Porites	1	2	D	Spring	Coral	1996-11-22 06:47:00	1996-11-22 19:50:00	1996-11-22 12:45:00	1996-11-22 13:15:00	13.05	21.6	Spring_Porites
2021-04-14	1996-11-22 16:18:00	-2.418285719	Porites	1	2	D	Spring	Coral	1996-11-22 06:47:00	1996-11-22 19:50:00	1996-11-22 12:45:00	1996-11-22 13:15:00	13.05	21.6	Spring_Porites
2021-04-14	1996-11-22 20:42:00	-1.541803044	Porites	1	2	D	Spring	Coral	1996-11-22 06:47:00	1996-11-22 19:50:00	1996-11-22 12:45:00	1996-11-22 13:15:00	13.05	21.6	Spring_Porites
2021-04-14	1996-11-22 21:24:00	-1.453444527	Porites	1	2	D	Spring	Coral	1996-11-22 06:47:00	1996-11-22 19:50:00	1996-11-22 12:45:00	1996-11-22 13:15:00	13.05	21.6	Spring_Porites
2021-04-24	1996-11-22 09:19:00	-1.31614995	Porites	1	3	D	Spring	Coral	1996-11-22 06:47:00	1996-11-22 19:50:00	1996-11-22 12:45:00	1996-11-22 13:15:00	13.05	21.6	Spring_Porites
2021-04-24	1996-11-22 11:16:00	-1.209755215	Porites	1	3	D	Spring	Coral	1996-11-22 06:47:00	1996-11-22 19:50:00	1996-11-22 12:45:00	1996-11-22 13:15:00	13.05	21.6	Spring_Porites
2021-04-24	1996-11-22 13:16:00	-1.045246397	Porites	1	3	D	Spring	Coral	1996-11-22 06:47:00	1996-11-22 19:50:00	1996-11-22 12:45:00	1996-11-22 13:15:00	13.05	21.6	Spring_Porites
2021-04-24	1996-11-22 15:17:00	-1.429062681	Porites	1	3	D	Spring	Coral	1996-11-22 06:47:00	1996-11-22 19:50:00	1996-11-22 12:45:00	1996-11-22 13:15:00	13.05	21.6	Spring_Porites
2021-04-24	1996-11-22 17:16:00	-1.598456692	Porites	1	3	D	Spring	Coral	1996-11-22 06:47:00	1996-11-22 19:50:00	1996-11-22 12:45:00	1996-11-22 13:15:00	13.05	21.6	Spring_Porites
2021-04-24	1996-11-22 19:18:00	-1.022367247	Porites	1	3	D	Spring	Coral	1996-11-22 06:47:00	1996-11-22 19:50:00	1996-11-22 12:45:00	1996-11-22 13:15:00	13.05	21.6	Spring_Porites
2021-04-24	1996-11-22 20:42:00	-1.199611704	Porites	1	3	D	Spring	Coral	1996-11-22 06:47:00	1996-11-22 19:50:00	1996-11-22 12:45:00	1996-11-22 13:15:00	13.05	21.6	Spring_Porites
2021-04-08	1996-11-22 08:17:00	-0.926710739	Porites	2	1	D	Spring	Coral	1996-11-22 06:47:00	1996-11-22 19:50:00	1996-11-22 12:45:00	1996-11-22 13:15:00	13.05	21.6	Spring_Porites
2021-04-08	1996-11-22 12:17:00	-1.025296751	Porites	2	1	D	Spring	Coral	1996-11-22 06:47:00	1996-11-22 19:50:00	1996-11-22 12:45:00	1996-11-22 13:15:00	13.05	21.6	Spring_Porites
2021-04-08	1996-11-22 14:16:00	-1.297940884	Porites	2	1	D	Spring	Coral	1996-11-22 06:47:00	1996-11-22 19:50:00	1996-11-22 12:45:00	1996-11-22 13:15:00	13.05	21.6	Spring_Porites
2021-04-08	1996-11-22 16:16:00	-1.713897034	Porites	2	1	D	Spring	Coral	1996-11-22 06:47:00	1996-11-22 19:50:00	1996-11-22 12:45:00	1996-11-22 13:15:00	13.05	21.6	Spring_Porites
2021-04-08	1996-11-22 18:16:00	-1.412117862	Porites	2	1	D	Spring	Coral	1996-11-22 06:47:00	1996-11-22 19:50:00	1996-11-22 12:45:00	1996-11-22 13:15:00	13.05	21.6	Spring_Porites
2021-04-08	1996-11-22 20:42:00	-1.440529424	Porites	2	1	D	Spring	Coral	1996-11-22 06:47:00	1996-11-22 19:50:00	1996-11-22 12:45:00	1996-11-22 13:15:00	13.05	21.6	Spring_Porites
2021-04-15	1996-11-22 11:17:00	-2.385479139	Porites	2	2	D	Spring	Coral	1996-11-22 06:47:00	1996-11-22 19:50:00	1996-11-22 12:45:00	1996-11-22 13:15:00	13.05	21.6	Spring_Porites
2021-04-15	1996-11-22 13:18:00	-2.399256601	Porites	2	2	D	Spring	Coral	1996-11-22 06:47:00	1996-11-22 19:50:00	1996-11-22 12:45:00	1996-11-22 13:15:00	13.05	21.6	Spring_Porites
2021-04-15	1996-11-22 15:17:00	-2.54306557	Porites	2	2	D	Spring	Coral	1996-11-22 06:47:00	1996-11-22 19:50:00	1996-11-22 12:45:00	1996-11-22 13:15:00	13.05	21.6	Spring_Porites
2021-04-15	1996-11-22 19:16:00	-2.312055959	Porites	2	2	D	Spring	Coral	1996-11-22 06:47:00	1996-11-22 19:50:00	1996-11-22 12:45:00	1996-11-22 13:15:00	13.05	21.6	Spring_Porites
2021-04-15	1996-11-22 20:42:00	-2.147674216	Porites	2	2	D	Spring	Coral	1996-11-22 06:47:00	1996-11-22 19:50:00	1996-11-22 12:45:00	1996-11-22 13:15:00	13.05	21.6	Spring_Porites
2021-04-25	1996-11-22 09:15:00	-1.648427123	Porites	2	3	D	Spring	Coral	1996-11-22 06:47:00	1996-11-22 19:50:00	1996-11-22 12:45:00	1996-11-22 13:15:00	13.05	21.6	Spring_Porites
2021-04-25	1996-11-22 11:16:00	-2.05655871	Porites	2	3	D	Spring	Coral	1996-11-22 06:47:00	1996-11-22 19:50:00	1996-11-22 12:45:00	1996-11-22 13:15:00	13.05	21.6	Spring_Porites
2021-04-25	1996-11-22 13:16:00	-1.882004035	Porites	2	3	D	Spring	Coral	1996-11-22 06:47:00	1996-11-22 19:50:00	1996-11-22 12:45:00	1996-11-22 13:15:00	13.05	21.6	Spring_Porites
2021-04-25	1996-11-22 15:16:00	-2.022609774	Porites	2	3	D	Spring	Coral	1996-11-22 06:47:00	1996-11-22 19:50:00	1996-11-22 12:45:00	1996-11-22 13:15:00	13.05	21.6	Spring_Porites
2021-04-25	1996-11-22 17:16:00	-1.797541564	Porites	2	3	D	Spring	Coral	1996-11-22 06:47:00	1996-11-22 19:50:00	1996-11-22 12:45:00	1996-11-22 13:15:00	13.05	21.6	Spring_Porites
2021-04-25	1996-11-22 19:15:00	-1.669886873	Porites	2	3	D	Spring	Coral	1996-11-22 06:47:00	1996-11-22 19:50:00	1996-11-22 12:45:00	1996-11-22 13:15:00	13.05	21.6	Spring_Porites
2021-04-25	1996-11-22 20:42:00	-1.379949524	Porites	2	3	D	Spring	Coral	1996-11-22 06:47:00	1996-11-22 19:50:00	1996-11-22 12:45:00	1996-11-22 13:15:00	13.05	21.6	Spring_Porites
2021-04-15	1996-11-22 09:16:00	-1.380377271	Porites	3	2	D	Spring	Coral	1996-11-22 06:47:00	1996-11-22 19:50:00	1996-11-22 12:45:00	1996-11-22 13:15:00	13.05	21.6	Spring_Porites
2021-04-15	1996-11-22 11:17:00	-1.663157561	Porites	3	2	D	Spring	Coral	1996-11-22 06:47:00	1996-11-22 19:50:00	1996-11-22 12:45:00	1996-11-22 13:15:00	13.05	21.6	Spring_Porites
2021-04-15	1996-11-22 13:17:00	-1.719148329	Porites	3	2	D	Spring	Coral	1996-11-22 06:47:00	1996-11-22 19:50:00	1996-11-22 12:45:00	1996-11-22 13:15:00	13.05	21.6	Spring_Porites
2021-04-15	1996-11-22 15:17:00	-2.216604329	Porites	3	2	D	Spring	Coral	1996-11-22 06:47:00	1996-11-22 19:50:00	1996-11-22 12:45:00	1996-11-22 13:15:00	13.05	21.6	Spring_Porites
2021-04-15	1996-11-22 17:17:00	-1.658926841	Porites	3	2	D	Spring	Coral	1996-11-22 06:47:00	1996-11-22 19:50:00	1996-11-22 12:45:00	1996-11-22 13:15:00	13.05	21.6	Spring_Porites
2021-04-15	1996-11-22 19:16:00	-1.572598479	Porites	3	2	D	Spring	Coral	1996-11-22 06:47:00	1996-11-22 19:50:00	1996-11-22 12:45:00	1996-11-22 13:15:00	13.05	21.6	Spring_Porites
2021-04-15	1996-11-22 20:42:00	-1.544135727	Porites	3	2	D	Spring	Coral	1996-11-22 06:47:00	1996-11-22 19:50:00	1996-11-22 12:45:00	1996-11-22 13:15:00	13.05	21.6	Spring_Porites
2021-04-15	1996-11-22 21:24:00	-1.461387494	Porites	3	2	D	Spring	Coral	1996-11-22 06:47:00	1996-11-22 19:50:00	1996-11-22 12:45:00	1996-11-22 13:15:00	13.05	21.6	Spring_Porites
2021-04-25	1996-11-22 09:15:00	-0.913061488	Porites	3	3	D	Spring	Coral	1996-11-22 06:47:00	1996-11-22 19:50:00	1996-11-22 12:45:00	1996-11-22 13:15:00	13.05	21.6	Spring_Porites
2021-04-25	1996-11-22 11:16:00	-0.820651595	Porites	3	3	D	Spring	Coral	1996-11-22 06:47:00	1996-11-22 19:50:00	1996-11-22 12:45:00	1996-11-22 13:15:00	13.05	21.6	Spring_Porites
2021-04-25	1996-11-22 13:16:00	-1.013487774	Porites	3	3	D	Spring	Coral	1996-11-22 06:47:00	1996-11-22 19:50:00	1996-11-22 12:45:00	1996-11-22 13:15:00	13.05	21.6	Spring_Porites
2021-04-25	1996-11-22 15:16:00	-1.175470471	Porites	3	3	D	Spring	Coral	1996-11-22 06:47:00	1996-11-22 19:50:00	1996-11-22 12:45:00	1996-11-22 13:15:00	13.05	21.6	Spring_Porites
2021-04-25	1996-11-22 17:17:00	-1.353806966	Porites	3	3	D	Spring	Coral	1996-11-22 06:47:00	1996-11-22 19:50:00	1996-11-22 12:45:00	1996-11-22 13:15:00	13.05	21.6	Spring_Porites
2021-04-25	1996-11-22 19:15:00	-1.046895023	Porites	3	3	D	Spring	Coral	1996-11-22 06:47:00	1996-11-22 19:50:00	1996-11-22 12:45:00	1996-11-22 13:15:00	13.05	21.6	Spring_Porites
2021-04-25	1996-11-22 20:42:00	-1.010144284	Porites	3	3	D	Spring	Coral	1996-11-22 06:47:00	1996-11-22 19:50:00	1996-11-22 12:45:00	1996-11-22 13:15:00	13.05	21.6	Spring_Porites
2021-04-17	1996-11-22 06:42:00	-0.872537228	Porites	4	2	D	Spring	Coral	1996-11-22 06:47:00	1996-11-22 19:50:00	1996-11-22 12:45:00	1996-11-22 13:15:00	13.05	21.6	Spring_Porites
2021-04-17	1996-11-22 07:01:00	-1.359476291	Porites	4	2	D	Spring	Coral	1996-11-22 06:47:00	1996-11-22 19:50:00	1996-11-22 12:45:00	1996-11-22 13:15:00	13.05	21.6	Spring_Porites
2021-04-17	1996-11-22 09:17:00	-1.266883037	Porites	4	2	D	Spring	Coral	1996-11-22 06:47:00	1996-11-22 19:50:00	1996-11-22 12:45:00	1996-11-22 13:15:00	13.05	21.6	Spring_Porites
2021-04-17	1996-11-22 11:16:00	-1.615986258	Porites	4	2	D	Spring	Coral	1996-11-22 06:47:00	1996-11-22 19:50:00	1996-11-22 12:45:00	1996-11-22 13:15:00	13.05	21.6	Spring_Porites
2021-04-17	1996-11-22 13:16:00	-1.821023894	Porites	4	2	D	Spring	Coral	1996-11-22 06:47:00	1996-11-22 19:50:00	1996-11-22 12:45:00	1996-11-22 13:15:00	13.05	21.6	Spring_Porites
2021-04-17	1996-11-22 15:17:00	-2.196132665	Porites	4	2	D	Spring	Coral	1996-11-22 06:47:00	1996-11-22 19:50:00	1996-11-22 12:45:00	1996-11-22 13:15:00	13.05	21.6	Spring_Porites
2021-04-17	1996-11-22 17:16:00	-1.807172865	Porites	4	2	D	Spring	Coral	1996-11-22 06:47:00	1996-11-22 19:50:00	1996-11-22 12:45:00	1996-11-22 13:15:00	13.05	21.6	Spring_Porites
2021-04-17	1996-11-22 19:16:00	-1.486415467	Porites	4	2	D	Spring	Coral	1996-11-22 06:47:00	1996-11-22 19:50:00	1996-11-22 12:45:00	1996-11-22 13:15:00	13.05	21.6	Spring_Porites
2021-04-17	1996-11-22 20:42:00	-1.453902806	Porites	4	2	D	Spring	Coral	1996-11-22 06:47:00	1996-11-22 19:50:00	1996-11-22 12:45:00	1996-11-22 13:15:00	13.05	21.6	Spring_Porites
2021-04-17	1996-11-22 21:24:00	-1.353355889	Porites	4	2	D	Spring	Coral	1996-11-22 06:47:00	1996-11-22 19:50:00	1996-11-22 12:45:00	1996-11-22 13:15:00	13.05	21.6	Spring_Porites
2021-04-27	1996-11-22 06:40:00	-1.082149303	Porites	4	3	D	Spring	Coral	1996-11-22 06:47:00	1996-11-22 19:50:00	1996-11-22 12:45:00	1996-11-22 13:15:00	13.05	21.6	Spring_Porites
2021-04-27	1996-11-22 09:16:00	-1.294353165	Porites	4	3	D	Spring	Coral	1996-11-22 06:47:00	1996-11-22 19:50:00	1996-11-22 12:45:00	1996-11-22 13:15:00	13.05	21.6	Spring_Porites
2021-04-27	1996-11-22 11:16:00	-1.995845699	Porites	4	3	D	Spring	Coral	1996-11-22 06:47:00	1996-11-22 19:50:00	1996-11-22 12:45:00	1996-11-22 13:15:00	13.05	21.6	Spring_Porites
2021-04-27	1996-11-22 13:17:00	-1.543559434	Porites	4	3	D	Spring	Coral	1996-11-22 06:47:00	1996-11-22 19:50:00	1996-11-22 12:45:00	1996-11-22 13:15:00	13.05	21.6	Spring_Porites
2021-04-27	1996-11-22 15:16:00	-2.118451548	Porites	4	3	D	Spring	Coral	1996-11-22 06:47:00	1996-11-22 19:50:00	1996-11-22 12:45:00	1996-11-22 13:15:00	13.05	21.6	Spring_Porites
2021-04-27	1996-11-22 17:17:00	-2.033119457	Porites	4	3	D	Spring	Coral	1996-11-22 06:47:00	1996-11-22 19:50:00	1996-11-22 12:45:00	1996-11-22 13:15:00	13.05	21.6	Spring_Porites
2021-04-27	1996-11-22 19:15:00	-1.622110879	Porites	4	3	D	Spring	Coral	1996-11-22 06:47:00	1996-11-22 19:50:00	1996-11-22 12:45:00	1996-11-22 13:15:00	13.05	21.6	Spring_Porites
2021-04-27	1996-11-22 20:42:00	-1.240086953	Porites	4	3	D	Spring	Coral	1996-11-22 06:47:00	1996-11-22 19:50:00	1996-11-22 12:45:00	1996-11-22 13:15:00	13.05	21.6	Spring_Porites
2021-04-10	1996-11-22 06:42:00	-1.851518607	Porites	5	1	D	Spring	Coral	1996-11-22 06:47:00	1996-11-22 19:50:00	1996-11-22 12:45:00	1996-11-22 13:15:00	13.05	21.6	Spring_Porites
2021-04-10	1996-11-22 07:02:00	-1.063942643	Porites	5	1	D	Spring	Coral	1996-11-22 06:47:00	1996-11-22 19:50:00	1996-11-22 12:45:00	1996-11-22 13:15:00	13.05	21.6	Spring_Porites
2021-04-10	1996-11-22 09:15:00	-1.287972641	Porites	5	1	D	Spring	Coral	1996-11-22 06:47:00	1996-11-22 19:50:00	1996-11-22 12:45:00	1996-11-22 13:15:00	13.05	21.6	Spring_Porites
2021-04-10	1996-11-22 11:18:00	-1.534574606	Porites	5	1	D	Spring	Coral	1996-11-22 06:47:00	1996-11-22 19:50:00	1996-11-22 12:45:00	1996-11-22 13:15:00	13.05	21.6	Spring_Porites
2021-04-10	1996-11-22 19:15:00	-1.905786003	Porites	5	1	D	Spring	Coral	1996-11-22 06:47:00	1996-11-22 19:50:00	1996-11-22 12:45:00	1996-11-22 13:15:00	13.05	21.6	Spring_Porites
2021-04-10	1996-11-22 20:42:00	-1.833719735	Porites	5	1	D	Spring	Coral	1996-11-22 06:47:00	1996-11-22 19:50:00	1996-11-22 12:45:00	1996-11-22 13:15:00	13.05	21.6	Spring_Porites
2021-04-10	1996-11-22 06:42:00	-0.865446921	Porites	6	1	D	Spring	Coral	1996-11-22 06:47:00	1996-11-22 19:50:00	1996-11-22 12:45:00	1996-11-22 13:15:00	13.05	21.6	Spring_Porites
2021-04-10	1996-11-22 07:02:00	-1.043898768	Porites	6	1	D	Spring	Coral	1996-11-22 06:47:00	1996-11-22 19:50:00	1996-11-22 12:45:00	1996-11-22 13:15:00	13.05	21.6	Spring_Porites
2021-04-10	1996-11-22 09:16:00	-0.967608872	Porites	6	1	D	Spring	Coral	1996-11-22 06:47:00	1996-11-22 19:50:00	1996-11-22 12:45:00	1996-11-22 13:15:00	13.05	21.6	Spring_Porites
2021-04-10	1996-11-22 11:18:00	-0.977689768	Porites	6	1	D	Spring	Coral	1996-11-22 06:47:00	1996-11-22 19:50:00	1996-11-22 12:45:00	1996-11-22 13:15:00	13.05	21.6	Spring_Porites
2021-04-10	1996-11-22 13:17:00	-1.311000861	Porites	6	1	D	Spring	Coral	1996-11-22 06:47:00	1996-11-22 19:50:00	1996-11-22 12:45:00	1996-11-22 13:15:00	13.05	21.6	Spring_Porites
2021-04-10	1996-11-22 15:16:00	-1.53119529	Porites	6	1	D	Spring	Coral	1996-11-22 06:47:00	1996-11-22 19:50:00	1996-11-22 12:45:00	1996-11-22 13:15:00	13.05	21.6	Spring_Porites
2021-04-10	1996-11-22 17:16:00	-1.365019306	Porites	6	1	D	Spring	Coral	1996-11-22 06:47:00	1996-11-22 19:50:00	1996-11-22 12:45:00	1996-11-22 13:15:00	13.05	21.6	Spring_Porites
2021-04-10	1996-11-22 19:15:00	-1.109247714	Porites	6	1	D	Spring	Coral	1996-11-22 06:47:00	1996-11-22 19:50:00	1996-11-22 12:45:00	1996-11-22 13:15:00	13.05	21.6	Spring_Porites
2021-04-10	1996-11-22 20:42:00	-0.938425386	Porites	6	1	D	Spring	Coral	1996-11-22 06:47:00	1996-11-22 19:50:00	1996-11-22 12:45:00	1996-11-22 13:15:00	13.05	21.6	Spring_Porites
2021-04-29	1996-11-22 08:16:00	-1.48985385	Porites	6	3	D	Spring	Coral	1996-11-22 06:47:00	1996-11-22 19:50:00	1996-11-22 12:45:00	1996-11-22 13:15:00	13.05	21.6	Spring_Porites
2021-04-29	1996-11-22 14:15:00	-2.180838357	Porites	6	3	D	Spring	Coral	1996-11-22 06:47:00	1996-11-22 19:50:00	1996-11-22 12:45:00	1996-11-22 13:15:00	13.05	21.6	Spring_Porites
2021-04-29	1996-11-22 16:17:00	-2.392337763	Porites	6	3	D	Spring	Coral	1996-11-22 06:47:00	1996-11-22 19:50:00	1996-11-22 12:45:00	1996-11-22 13:15:00	13.05	21.6	Spring_Porites
2021-04-29	1996-11-22 18:16:00	-2.414898103	Porites	6	3	D	Spring	Coral	1996-11-22 06:47:00	1996-11-22 19:50:00	1996-11-22 12:45:00	1996-11-22 13:15:00	13.05	21.6	Spring_Porites
2021-04-29	1996-11-22 20:42:00	-1.183270354	Porites	6	3	D	Spring	Coral	1996-11-22 06:47:00	1996-11-22 19:50:00	1996-11-22 12:45:00	1996-11-22 13:15:00	13.05	21.6	Spring_Porites
2021-04-29	1996-11-22 21:15:00	-1.201586519	Porites	6	3	D	Spring	Coral	1996-11-22 06:47:00	1996-11-22 19:50:00	1996-11-22 12:45:00	1996-11-22 13:15:00	13.05	21.6	Spring_Porites
2021-04-12	1996-11-22 06:42:00	-1.350249171	Porites	7	1	D	Spring	Coral	1996-11-22 06:47:00	1996-11-22 19:50:00	1996-11-22 12:45:00	1996-11-22 13:15:00	13.05	21.6	Spring_Porites
2021-04-12	1996-11-22 09:16:00	-1.631913384	Porites	7	1	D	Spring	Coral	1996-11-22 06:47:00	1996-11-22 19:50:00	1996-11-22 12:45:00	1996-11-22 13:15:00	13.05	21.6	Spring_Porites
2021-04-12	1996-11-22 11:17:00	-1.586187065	Porites	7	1	D	Spring	Coral	1996-11-22 06:47:00	1996-11-22 19:50:00	1996-11-22 12:45:00	1996-11-22 13:15:00	13.05	21.6	Spring_Porites
2021-04-12	1996-11-22 13:17:00	-1.73858352	Porites	7	1	D	Spring	Coral	1996-11-22 06:47:00	1996-11-22 19:50:00	1996-11-22 12:45:00	1996-11-22 13:15:00	13.05	21.6	Spring_Porites
2021-04-12	1996-11-22 15:18:00	-1.800481084	Porites	7	1	D	Spring	Coral	1996-11-22 06:47:00	1996-11-22 19:50:00	1996-11-22 12:45:00	1996-11-22 13:15:00	13.05	21.6	Spring_Porites
2021-04-12	1996-11-22 17:17:00	-1.599566012	Porites	7	1	D	Spring	Coral	1996-11-22 06:47:00	1996-11-22 19:50:00	1996-11-22 12:45:00	1996-11-22 13:15:00	13.05	21.6	Spring_Porites
2021-04-12	1996-11-22 19:15:00	-1.625801993	Porites	7	1	D	Spring	Coral	1996-11-22 06:47:00	1996-11-22 19:50:00	1996-11-22 12:45:00	1996-11-22 13:15:00	13.05	21.6	Spring_Porites
2021-04-12	1996-11-22 20:42:00	-1.398434719	Porites	7	1	D	Spring	Coral	1996-11-22 06:47:00	1996-11-22 19:50:00	1996-11-22 12:45:00	1996-11-22 13:15:00	13.05	21.6	Spring_Porites
2021-04-19	1996-11-22 09:15:00	-1.601668182	Porites	7	2	D	Spring	Coral	1996-11-22 06:47:00	1996-11-22 19:50:00	1996-11-22 12:45:00	1996-11-22 13:15:00	13.05	21.6	Spring_Porites
2021-04-19	1996-11-22 11:17:00	-2.11724005	Porites	7	2	D	Spring	Coral	1996-11-22 06:47:00	1996-11-22 19:50:00	1996-11-22 12:45:00	1996-11-22 13:15:00	13.05	21.6	Spring_Porites
2021-04-19	1996-11-22 15:16:00	-2.788258806	Porites	7	2	D	Spring	Coral	1996-11-22 06:47:00	1996-11-22 19:50:00	1996-11-22 12:45:00	1996-11-22 13:15:00	13.05	21.6	Spring_Porites
2021-04-19	1996-11-22 17:16:00	-1.868052151	Porites	7	2	D	Spring	Coral	1996-11-22 06:47:00	1996-11-22 19:50:00	1996-11-22 12:45:00	1996-11-22 13:15:00	13.05	21.6	Spring_Porites
2021-04-19	1996-11-22 19:15:00	-1.741269786	Porites	7	2	D	Spring	Coral	1996-11-22 06:47:00	1996-11-22 19:50:00	1996-11-22 12:45:00	1996-11-22 13:15:00	13.05	21.6	Spring_Porites
2021-04-19	1996-11-22 20:42:00	-1.415782219	Porites	7	2	D	Spring	Coral	1996-11-22 06:47:00	1996-11-22 19:50:00	1996-11-22 12:45:00	1996-11-22 13:15:00	13.05	21.6	Spring_Porites
2021-04-19	1996-11-22 21:24:00	-1.307801251	Porites	7	2	D	Spring	Coral	1996-11-22 06:47:00	1996-11-22 19:50:00	1996-11-22 12:45:00	1996-11-22 13:15:00	13.05	21.6	Spring_Porites
2021-04-29	1996-11-22 06:36:00	-0.971651621	Porites	7	3	D	Spring	Coral	1996-11-22 06:47:00	1996-11-22 19:50:00	1996-11-22 12:45:00	1996-11-22 13:15:00	13.05	21.6	Spring_Porites
2021-04-29	1996-11-22 09:16:00	-1.61981249	Porites	7	3	D	Spring	Coral	1996-11-22 06:47:00	1996-11-22 19:50:00	1996-11-22 12:45:00	1996-11-22 13:15:00	13.05	21.6	Spring_Porites
2021-04-29	1996-11-22 11:17:00	-1.979299842	Porites	7	3	D	Spring	Coral	1996-11-22 06:47:00	1996-11-22 19:50:00	1996-11-22 12:45:00	1996-11-22 13:15:00	13.05	21.6	Spring_Porites
2021-04-29	1996-11-22 13:18:00	-2.330095824	Porites	7	3	D	Spring	Coral	1996-11-22 06:47:00	1996-11-22 19:50:00	1996-11-22 12:45:00	1996-11-22 13:15:00	13.05	21.6	Spring_Porites
2021-04-29	1996-11-22 15:19:00	-2.683113498	Porites	7	3	D	Spring	Coral	1996-11-22 06:47:00	1996-11-22 19:50:00	1996-11-22 12:45:00	1996-11-22 13:15:00	13.05	21.6	Spring_Porites
2021-04-29	1996-11-22 17:16:00	-2.7394738	Porites	7	3	D	Spring	Coral	1996-11-22 06:47:00	1996-11-22 19:50:00	1996-11-22 12:45:00	1996-11-22 13:15:00	13.05	21.6	Spring_Porites
2021-04-29	1996-11-22 19:15:00	-1.742150956	Porites	7	3	D	Spring	Coral	1996-11-22 06:47:00	1996-11-22 19:50:00	1996-11-22 12:45:00	1996-11-22 13:15:00	13.05	21.6	Spring_Porites
2021-04-29	1996-11-22 20:42:00	-1.439852917	Porites	7	3	D	Spring	Coral	1996-11-22 06:47:00	1996-11-22 19:50:00	1996-11-22 12:45:00	1996-11-22 13:15:00	13.05	21.6	Spring_Porites
2021-04-07	1996-11-22 07:03:00	-0.757671496	Montastrea	1	1	D	Spring	Coral	1996-11-22 06:47:00	1996-11-22 19:50:00	1996-11-22 12:45:00	1996-11-22 13:15:00	13.05	21.6	Spring_Montastrea
2021-04-07	1996-11-22 09:19:00	-0.949071714	Montastrea	1	1	D	Spring	Coral	1996-11-22 06:47:00	1996-11-22 19:50:00	1996-11-22 12:45:00	1996-11-22 13:15:00	13.05	21.6	Spring_Montastrea
2021-04-07	1996-11-22 11:18:00	-0.65510562	Montastrea	1	1	D	Spring	Coral	1996-11-22 06:47:00	1996-11-22 19:50:00	1996-11-22 12:45:00	1996-11-22 13:15:00	13.05	21.6	Spring_Montastrea
2021-04-07	1996-11-22 13:16:00	-1.077515868	Montastrea	1	1	D	Spring	Coral	1996-11-22 06:47:00	1996-11-22 19:50:00	1996-11-22 12:45:00	1996-11-22 13:15:00	13.05	21.6	Spring_Montastrea
2021-04-07	1996-11-22 15:17:00	-2.414476926	Montastrea	1	1	D	Spring	Coral	1996-11-22 06:47:00	1996-11-22 19:50:00	1996-11-22 12:45:00	1996-11-22 13:15:00	13.05	21.6	Spring_Montastrea
2021-04-07	1996-11-22 18:17:00	-1.153537456	Montastrea	1	1	D	Spring	Coral	1996-11-22 06:47:00	1996-11-22 19:50:00	1996-11-22 12:45:00	1996-11-22 13:15:00	13.05	21.6	Spring_Montastrea
2021-04-07	1996-11-22 20:42:00	-1.045250256	Montastrea	1	1	D	Spring	Coral	1996-11-22 06:47:00	1996-11-22 19:50:00	1996-11-22 12:45:00	1996-11-22 13:15:00	13.05	21.6	Spring_Montastrea
2021-04-14	1996-11-22 06:42:00	-0.935516503	Montastrea	1	2	D	Spring	Coral	1996-11-22 06:47:00	1996-11-22 19:50:00	1996-11-22 12:45:00	1996-11-22 13:15:00	13.05	21.6	Spring_Montastrea
2021-04-14	1996-11-22 08:19:00	-1.884800824	Montastrea	1	2	D	Spring	Coral	1996-11-22 06:47:00	1996-11-22 19:50:00	1996-11-22 12:45:00	1996-11-22 13:15:00	13.05	21.6	Spring_Montastrea
2021-04-14	1996-11-22 10:19:00	-1.699680316	Montastrea	1	2	D	Spring	Coral	1996-11-22 06:47:00	1996-11-22 19:50:00	1996-11-22 12:45:00	1996-11-22 13:15:00	13.05	21.6	Spring_Montastrea
2021-04-14	1996-11-22 12:19:00	-2.53479327	Montastrea	1	2	D	Spring	Coral	1996-11-22 06:47:00	1996-11-22 19:50:00	1996-11-22 12:45:00	1996-11-22 13:15:00	13.05	21.6	Spring_Montastrea
2021-04-14	1996-11-22 16:18:00	-2.706511708	Montastrea	1	2	D	Spring	Coral	1996-11-22 06:47:00	1996-11-22 19:50:00	1996-11-22 12:45:00	1996-11-22 13:15:00	13.05	21.6	Spring_Montastrea
2021-04-14	1996-11-22 20:42:00	-2.504284638	Montastrea	1	2	D	Spring	Coral	1996-11-22 06:47:00	1996-11-22 19:50:00	1996-11-22 12:45:00	1996-11-22 13:15:00	13.05	21.6	Spring_Montastrea
2021-04-14	1996-11-22 21:24:00	-2.167321119	Montastrea	1	2	D	Spring	Coral	1996-11-22 06:47:00	1996-11-22 19:50:00	1996-11-22 12:45:00	1996-11-22 13:15:00	13.05	21.6	Spring_Montastrea
2021-04-24	1996-11-22 06:40:00	-1.015627504	Montastrea	1	3	D	Spring	Coral	1996-11-22 06:47:00	1996-11-22 19:50:00	1996-11-22 12:45:00	1996-11-22 13:15:00	13.05	21.6	Spring_Montastrea
2021-04-24	1996-11-22 08:17:00	-0.817149126	Montastrea	1	3	D	Spring	Coral	1996-11-22 06:47:00	1996-11-22 19:50:00	1996-11-22 12:45:00	1996-11-22 13:15:00	13.05	21.6	Spring_Montastrea
2021-04-24	1996-11-22 10:16:00	-1.217270505	Montastrea	1	3	D	Spring	Coral	1996-11-22 06:47:00	1996-11-22 19:50:00	1996-11-22 12:45:00	1996-11-22 13:15:00	13.05	21.6	Spring_Montastrea
2021-04-24	1996-11-22 12:17:00	-1.643547209	Montastrea	1	3	D	Spring	Coral	1996-11-22 06:47:00	1996-11-22 19:50:00	1996-11-22 12:45:00	1996-11-22 13:15:00	13.05	21.6	Spring_Montastrea
2021-04-24	1996-11-22 14:16:00	-1.763814953	Montastrea	1	3	D	Spring	Coral	1996-11-22 06:47:00	1996-11-22 19:50:00	1996-11-22 12:45:00	1996-11-22 13:15:00	13.05	21.6	Spring_Montastrea
2021-04-24	1996-11-22 16:18:00	-1.552682079	Montastrea	1	3	D	Spring	Coral	1996-11-22 06:47:00	1996-11-22 19:50:00	1996-11-22 12:45:00	1996-11-22 13:15:00	13.05	21.6	Spring_Montastrea
2021-04-24	1996-11-22 18:16:00	-1.319230014	Montastrea	1	3	D	Spring	Coral	1996-11-22 06:47:00	1996-11-22 19:50:00	1996-11-22 12:45:00	1996-11-22 13:15:00	13.05	21.6	Spring_Montastrea
2021-04-24	1996-11-22 20:42:00	-1.72004444	Montastrea	1	3	D	Spring	Coral	1996-11-22 06:47:00	1996-11-22 19:50:00	1996-11-22 12:45:00	1996-11-22 13:15:00	13.05	21.6	Spring_Montastrea
2021-04-15	1996-11-22 06:39:00	-0.591355489	Montastrea	2	2	D	Spring	Coral	1996-11-22 06:47:00	1996-11-22 19:50:00	1996-11-22 12:45:00	1996-11-22 13:15:00	13.05	21.6	Spring_Montastrea
2021-04-15	1996-11-22 10:18:00	-0.838092722	Montastrea	2	2	D	Spring	Coral	1996-11-22 06:47:00	1996-11-22 19:50:00	1996-11-22 12:45:00	1996-11-22 13:15:00	13.05	21.6	Spring_Montastrea
2021-04-15	1996-11-22 12:17:00	-1.109362207	Montastrea	2	2	D	Spring	Coral	1996-11-22 06:47:00	1996-11-22 19:50:00	1996-11-22 12:45:00	1996-11-22 13:15:00	13.05	21.6	Spring_Montastrea
2021-04-15	1996-11-22 14:18:00	-1.08654611	Montastrea	2	2	D	Spring	Coral	1996-11-22 06:47:00	1996-11-22 19:50:00	1996-11-22 12:45:00	1996-11-22 13:15:00	13.05	21.6	Spring_Montastrea
2021-04-15	1996-11-22 16:17:00	-1.120059111	Montastrea	2	2	D	Spring	Coral	1996-11-22 06:47:00	1996-11-22 19:50:00	1996-11-22 12:45:00	1996-11-22 13:15:00	13.05	21.6	Spring_Montastrea
2021-04-15	1996-11-22 18:18:00	-1.085914222	Montastrea	2	2	D	Spring	Coral	1996-11-22 06:47:00	1996-11-22 19:50:00	1996-11-22 12:45:00	1996-11-22 13:15:00	13.05	21.6	Spring_Montastrea
2021-04-15	1996-11-22 20:42:00	-1.074764186	Montastrea	2	2	D	Spring	Coral	1996-11-22 06:47:00	1996-11-22 19:50:00	1996-11-22 12:45:00	1996-11-22 13:15:00	13.05	21.6	Spring_Montastrea
2021-04-15	1996-11-22 21:24:00	-1.052757482	Montastrea	2	2	D	Spring	Coral	1996-11-22 06:47:00	1996-11-22 19:50:00	1996-11-22 12:45:00	1996-11-22 13:15:00	13.05	21.6	Spring_Montastrea
2021-04-09	1996-11-22 06:42:00	-0.812931659	Montastrea	3	1	D	Spring	Coral	1996-11-22 06:47:00	1996-11-22 19:50:00	1996-11-22 12:45:00	1996-11-22 13:15:00	13.05	21.6	Spring_Montastrea
2021-04-09	1996-11-22 06:59:00	-0.844940672	Montastrea	3	1	D	Spring	Coral	1996-11-22 06:47:00	1996-11-22 19:50:00	1996-11-22 12:45:00	1996-11-22 13:15:00	13.05	21.6	Spring_Montastrea
2021-04-09	1996-11-22 08:17:00	-0.433118538	Montastrea	3	1	D	Spring	Coral	1996-11-22 06:47:00	1996-11-22 19:50:00	1996-11-22 12:45:00	1996-11-22 13:15:00	13.05	21.6	Spring_Montastrea
2021-04-09	1996-11-22 10:16:00	-1.02575591	Montastrea	3	1	D	Spring	Coral	1996-11-22 06:47:00	1996-11-22 19:50:00	1996-11-22 12:45:00	1996-11-22 13:15:00	13.05	21.6	Spring_Montastrea
2021-04-09	1996-11-22 12:16:00	-1.259995104	Montastrea	3	1	D	Spring	Coral	1996-11-22 06:47:00	1996-11-22 19:50:00	1996-11-22 12:45:00	1996-11-22 13:15:00	13.05	21.6	Spring_Montastrea
2021-04-09	1996-11-22 14:16:00	-1.183155618	Montastrea	3	1	D	Spring	Coral	1996-11-22 06:47:00	1996-11-22 19:50:00	1996-11-22 12:45:00	1996-11-22 13:15:00	13.05	21.6	Spring_Montastrea
2021-04-09	1996-11-22 16:16:00	-1.289740831	Montastrea	3	1	D	Spring	Coral	1996-11-22 06:47:00	1996-11-22 19:50:00	1996-11-22 12:45:00	1996-11-22 13:15:00	13.05	21.6	Spring_Montastrea
2021-04-09	1996-11-22 18:16:00	-1.791068036	Montastrea	3	1	D	Spring	Coral	1996-11-22 06:47:00	1996-11-22 19:50:00	1996-11-22 12:45:00	1996-11-22 13:15:00	13.05	21.6	Spring_Montastrea
2021-04-09	1996-11-22 20:42:00	-1.147563582	Montastrea	3	1	D	Spring	Coral	1996-11-22 06:47:00	1996-11-22 19:50:00	1996-11-22 12:45:00	1996-11-22 13:15:00	13.05	21.6	Spring_Montastrea
2021-04-17	1996-11-22 06:42:00	-0.585574081	Montastrea	3	2	D	Spring	Coral	1996-11-22 06:47:00	1996-11-22 19:50:00	1996-11-22 12:45:00	1996-11-22 13:15:00	13.05	21.6	Spring_Montastrea
2021-04-17	1996-11-22 07:00:00	-1.751365062	Montastrea	3	2	D	Spring	Coral	1996-11-22 06:47:00	1996-11-22 19:50:00	1996-11-22 12:45:00	1996-11-22 13:15:00	13.05	21.6	Spring_Montastrea
2021-04-17	1996-11-22 09:17:00	-1.296077083	Montastrea	3	2	D	Spring	Coral	1996-11-22 06:47:00	1996-11-22 19:50:00	1996-11-22 12:45:00	1996-11-22 13:15:00	13.05	21.6	Spring_Montastrea
2021-04-17	1996-11-22 11:16:00	-1.26862634	Montastrea	3	2	D	Spring	Coral	1996-11-22 06:47:00	1996-11-22 19:50:00	1996-11-22 12:45:00	1996-11-22 13:15:00	13.05	21.6	Spring_Montastrea
2021-04-17	1996-11-22 13:16:00	-1.994134373	Montastrea	3	2	D	Spring	Coral	1996-11-22 06:47:00	1996-11-22 19:50:00	1996-11-22 12:45:00	1996-11-22 13:15:00	13.05	21.6	Spring_Montastrea
2021-04-17	1996-11-22 17:16:00	-1.931944183	Montastrea	3	2	D	Spring	Coral	1996-11-22 06:47:00	1996-11-22 19:50:00	1996-11-22 12:45:00	1996-11-22 13:15:00	13.05	21.6	Spring_Montastrea
2021-04-17	1996-11-22 19:16:00	-1.471829079	Montastrea	3	2	D	Spring	Coral	1996-11-22 06:47:00	1996-11-22 19:50:00	1996-11-22 12:45:00	1996-11-22 13:15:00	13.05	21.6	Spring_Montastrea
2021-04-17	1996-11-22 20:42:00	-2.235715839	Montastrea	3	2	D	Spring	Coral	1996-11-22 06:47:00	1996-11-22 19:50:00	1996-11-22 12:45:00	1996-11-22 13:15:00	13.05	21.6	Spring_Montastrea
2021-04-17	1996-11-22 21:24:00	-2.106392392	Montastrea	3	2	D	Spring	Coral	1996-11-22 06:47:00	1996-11-22 19:50:00	1996-11-22 12:45:00	1996-11-22 13:15:00	13.05	21.6	Spring_Montastrea
2021-04-27	1996-11-22 06:40:00	-0.843242725	Montastrea	3	3	D	Spring	Coral	1996-11-22 06:47:00	1996-11-22 19:50:00	1996-11-22 12:45:00	1996-11-22 13:15:00	13.05	21.6	Spring_Montastrea
2021-04-27	1996-11-22 20:42:00	-1.750094534	Montastrea	3	3	D	Spring	Coral	1996-11-22 06:47:00	1996-11-22 19:50:00	1996-11-22 12:45:00	1996-11-22 13:15:00	13.05	21.6	Spring_Montastrea
2021-04-27	1996-11-22 21:24:00	-1.219712809	Montastrea	3	3	D	Spring	Coral	1996-11-22 06:47:00	1996-11-22 19:50:00	1996-11-22 12:45:00	1996-11-22 13:15:00	13.05	21.6	Spring_Montastrea
2021-04-09	1996-11-22 06:59:00	-0.825317754	Montastrea	4	1	D	Spring	Coral	1996-11-22 06:47:00	1996-11-22 19:50:00	1996-11-22 12:45:00	1996-11-22 13:15:00	13.05	21.6	Spring_Montastrea
2021-04-09	1996-11-22 09:15:00	-0.878389615	Montastrea	4	1	D	Spring	Coral	1996-11-22 06:47:00	1996-11-22 19:50:00	1996-11-22 12:45:00	1996-11-22 13:15:00	13.05	21.6	Spring_Montastrea
2021-04-09	1996-11-22 11:16:00	-1.036391261	Montastrea	4	1	D	Spring	Coral	1996-11-22 06:47:00	1996-11-22 19:50:00	1996-11-22 12:45:00	1996-11-22 13:15:00	13.05	21.6	Spring_Montastrea
2021-04-09	1996-11-22 13:16:00	-1.011946606	Montastrea	4	1	D	Spring	Coral	1996-11-22 06:47:00	1996-11-22 19:50:00	1996-11-22 12:45:00	1996-11-22 13:15:00	13.05	21.6	Spring_Montastrea
2021-04-09	1996-11-22 15:16:00	-1.313858068	Montastrea	4	1	D	Spring	Coral	1996-11-22 06:47:00	1996-11-22 19:50:00	1996-11-22 12:45:00	1996-11-22 13:15:00	13.05	21.6	Spring_Montastrea
2021-04-09	1996-11-22 19:15:00	-1.040486859	Montastrea	4	1	D	Spring	Coral	1996-11-22 06:47:00	1996-11-22 19:50:00	1996-11-22 12:45:00	1996-11-22 13:15:00	13.05	21.6	Spring_Montastrea
2021-04-09	1996-11-22 20:42:00	-1.066625038	Montastrea	4	1	D	Spring	Coral	1996-11-22 06:47:00	1996-11-22 19:50:00	1996-11-22 12:45:00	1996-11-22 13:15:00	13.05	21.6	Spring_Montastrea
2021-04-17	1996-11-22 06:42:00	-0.859852547	Montastrea	4	2	D	Spring	Coral	1996-11-22 06:47:00	1996-11-22 19:50:00	1996-11-22 12:45:00	1996-11-22 13:15:00	13.05	21.6	Spring_Montastrea
2021-04-17	1996-11-22 07:01:00	-1.54025644	Montastrea	4	2	D	Spring	Coral	1996-11-22 06:47:00	1996-11-22 19:50:00	1996-11-22 12:45:00	1996-11-22 13:15:00	13.05	21.6	Spring_Montastrea
2021-04-17	1996-11-22 09:17:00	-1.690889793	Montastrea	4	2	D	Spring	Coral	1996-11-22 06:47:00	1996-11-22 19:50:00	1996-11-22 12:45:00	1996-11-22 13:15:00	13.05	21.6	Spring_Montastrea
2021-04-17	1996-11-22 11:16:00	-1.838314653	Montastrea	4	2	D	Spring	Coral	1996-11-22 06:47:00	1996-11-22 19:50:00	1996-11-22 12:45:00	1996-11-22 13:15:00	13.05	21.6	Spring_Montastrea
2021-04-17	1996-11-22 13:16:00	-2.062270891	Montastrea	4	2	D	Spring	Coral	1996-11-22 06:47:00	1996-11-22 19:50:00	1996-11-22 12:45:00	1996-11-22 13:15:00	13.05	21.6	Spring_Montastrea
2021-04-17	1996-11-22 15:17:00	-2.238421239	Montastrea	4	2	D	Spring	Coral	1996-11-22 06:47:00	1996-11-22 19:50:00	1996-11-22 12:45:00	1996-11-22 13:15:00	13.05	21.6	Spring_Montastrea
2021-04-17	1996-11-22 17:16:00	-1.976159192	Montastrea	4	2	D	Spring	Coral	1996-11-22 06:47:00	1996-11-22 19:50:00	1996-11-22 12:45:00	1996-11-22 13:15:00	13.05	21.6	Spring_Montastrea
2021-04-17	1996-11-22 19:16:00	-1.98175779	Montastrea	4	2	D	Spring	Coral	1996-11-22 06:47:00	1996-11-22 19:50:00	1996-11-22 12:45:00	1996-11-22 13:15:00	13.05	21.6	Spring_Montastrea
2021-04-17	1996-11-22 20:42:00	-1.94023909	Montastrea	4	2	D	Spring	Coral	1996-11-22 06:47:00	1996-11-22 19:50:00	1996-11-22 12:45:00	1996-11-22 13:15:00	13.05	21.6	Spring_Montastrea
2021-04-17	1996-11-22 21:24:00	-1.618374871	Montastrea	4	2	D	Spring	Coral	1996-11-22 06:47:00	1996-11-22 19:50:00	1996-11-22 12:45:00	1996-11-22 13:15:00	13.05	21.6	Spring_Montastrea
2021-04-27	1996-11-22 06:40:00	-0.872214614	Montastrea	4	3	D	Spring	Coral	1996-11-22 06:47:00	1996-11-22 19:50:00	1996-11-22 12:45:00	1996-11-22 13:15:00	13.05	21.6	Spring_Montastrea
2021-04-27	1996-11-22 08:16:00	-1.409548158	Montastrea	4	3	D	Spring	Coral	1996-11-22 06:47:00	1996-11-22 19:50:00	1996-11-22 12:45:00	1996-11-22 13:15:00	13.05	21.6	Spring_Montastrea
2021-04-27	1996-11-22 12:17:00	-1.955505322	Montastrea	4	3	D	Spring	Coral	1996-11-22 06:47:00	1996-11-22 19:50:00	1996-11-22 12:45:00	1996-11-22 13:15:00	13.05	21.6	Spring_Montastrea
2021-04-27	1996-11-22 14:16:00	-2.691876177	Montastrea	4	3	D	Spring	Coral	1996-11-22 06:47:00	1996-11-22 19:50:00	1996-11-22 12:45:00	1996-11-22 13:15:00	13.05	21.6	Spring_Montastrea
2021-04-27	1996-11-22 16:16:00	-2.213952556	Montastrea	4	3	D	Spring	Coral	1996-11-22 06:47:00	1996-11-22 19:50:00	1996-11-22 12:45:00	1996-11-22 13:15:00	13.05	21.6	Spring_Montastrea
2021-04-27	1996-11-22 18:16:00	-2.313402724	Montastrea	4	3	D	Spring	Coral	1996-11-22 06:47:00	1996-11-22 19:50:00	1996-11-22 12:45:00	1996-11-22 13:15:00	13.05	21.6	Spring_Montastrea
2021-04-27	1996-11-22 20:42:00	-1.683090495	Montastrea	4	3	D	Spring	Coral	1996-11-22 06:47:00	1996-11-22 19:50:00	1996-11-22 12:45:00	1996-11-22 13:15:00	13.05	21.6	Spring_Montastrea
2021-04-27	1996-11-22 21:24:00	-1.271989669	Montastrea	4	3	D	Spring	Coral	1996-11-22 06:47:00	1996-11-22 19:50:00	1996-11-22 12:45:00	1996-11-22 13:15:00	13.05	21.6	Spring_Montastrea
2021-04-10	1996-11-22 06:42:00	-0.996050676	Montastrea	5	1	D	Spring	Coral	1996-11-22 06:47:00	1996-11-22 19:50:00	1996-11-22 12:45:00	1996-11-22 13:15:00	13.05	21.6	Spring_Montastrea
2021-04-10	1996-11-22 07:03:00	-0.949588455	Montastrea	5	1	D	Spring	Coral	1996-11-22 06:47:00	1996-11-22 19:50:00	1996-11-22 12:45:00	1996-11-22 13:15:00	13.05	21.6	Spring_Montastrea
2021-04-10	1996-11-22 09:16:00	-0.903590143	Montastrea	5	1	D	Spring	Coral	1996-11-22 06:47:00	1996-11-22 19:50:00	1996-11-22 12:45:00	1996-11-22 13:15:00	13.05	21.6	Spring_Montastrea
2021-04-10	1996-11-22 11:18:00	-0.818602113	Montastrea	5	1	D	Spring	Coral	1996-11-22 06:47:00	1996-11-22 19:50:00	1996-11-22 12:45:00	1996-11-22 13:15:00	13.05	21.6	Spring_Montastrea
2021-04-10	1996-11-22 13:17:00	-1.327522305	Montastrea	5	1	D	Spring	Coral	1996-11-22 06:47:00	1996-11-22 19:50:00	1996-11-22 12:45:00	1996-11-22 13:15:00	13.05	21.6	Spring_Montastrea
2021-04-10	1996-11-22 15:17:00	-1.667593068	Montastrea	5	1	D	Spring	Coral	1996-11-22 06:47:00	1996-11-22 19:50:00	1996-11-22 12:45:00	1996-11-22 13:15:00	13.05	21.6	Spring_Montastrea
2021-04-10	1996-11-22 17:16:00	-1.700399377	Montastrea	5	1	D	Spring	Coral	1996-11-22 06:47:00	1996-11-22 19:50:00	1996-11-22 12:45:00	1996-11-22 13:15:00	13.05	21.6	Spring_Montastrea
2021-04-10	1996-11-22 19:15:00	-1.295720172	Montastrea	5	1	D	Spring	Coral	1996-11-22 06:47:00	1996-11-22 19:50:00	1996-11-22 12:45:00	1996-11-22 13:15:00	13.05	21.6	Spring_Montastrea
2021-04-10	1996-11-22 20:42:00	-0.90943175	Montastrea	5	1	D	Spring	Coral	1996-11-22 06:47:00	1996-11-22 19:50:00	1996-11-22 12:45:00	1996-11-22 13:15:00	13.05	21.6	Spring_Montastrea
2021-04-18	1996-11-22 08:18:00	-1.382025318	Montastrea	5	2	D	Spring	Coral	1996-11-22 06:47:00	1996-11-22 19:50:00	1996-11-22 12:45:00	1996-11-22 13:15:00	13.05	21.6	Spring_Montastrea
2021-04-18	1996-11-22 10:18:00	-2.16851844	Montastrea	5	2	D	Spring	Coral	1996-11-22 06:47:00	1996-11-22 19:50:00	1996-11-22 12:45:00	1996-11-22 13:15:00	13.05	21.6	Spring_Montastrea
2021-04-18	1996-11-22 12:17:00	-2.388333964	Montastrea	5	2	D	Spring	Coral	1996-11-22 06:47:00	1996-11-22 19:50:00	1996-11-22 12:45:00	1996-11-22 13:15:00	13.05	21.6	Spring_Montastrea
2021-04-18	1996-11-22 14:18:00	-2.416642666	Montastrea	5	2	D	Spring	Coral	1996-11-22 06:47:00	1996-11-22 19:50:00	1996-11-22 12:45:00	1996-11-22 13:15:00	13.05	21.6	Spring_Montastrea
2021-04-18	1996-11-22 18:17:00	-2.246105608	Montastrea	5	2	D	Spring	Coral	1996-11-22 06:47:00	1996-11-22 19:50:00	1996-11-22 12:45:00	1996-11-22 13:15:00	13.05	21.6	Spring_Montastrea
2021-04-18	1996-11-22 20:42:00	-1.145383558	Montastrea	5	2	D	Spring	Coral	1996-11-22 06:47:00	1996-11-22 19:50:00	1996-11-22 12:45:00	1996-11-22 13:15:00	13.05	21.6	Spring_Montastrea
2021-04-18	1996-11-22 21:24:00	-1.197791449	Montastrea	5	2	D	Spring	Coral	1996-11-22 06:47:00	1996-11-22 19:50:00	1996-11-22 12:45:00	1996-11-22 13:15:00	13.05	21.6	Spring_Montastrea
2021-04-28	1996-11-22 06:40:00	-0.968202434	Montastrea	5	3	D	Spring	Coral	1996-11-22 06:47:00	1996-11-22 19:50:00	1996-11-22 12:45:00	1996-11-22 13:15:00	13.05	21.6	Spring_Montastrea
2021-04-28	1996-11-22 09:16:00	-1.205754993	Montastrea	5	3	D	Spring	Coral	1996-11-22 06:47:00	1996-11-22 19:50:00	1996-11-22 12:45:00	1996-11-22 13:15:00	13.05	21.6	Spring_Montastrea
2021-04-28	1996-11-22 11:17:00	-1.930124809	Montastrea	5	3	D	Spring	Coral	1996-11-22 06:47:00	1996-11-22 19:50:00	1996-11-22 12:45:00	1996-11-22 13:15:00	13.05	21.6	Spring_Montastrea
2021-04-28	1996-11-22 13:16:00	-2.231784299	Montastrea	5	3	D	Spring	Coral	1996-11-22 06:47:00	1996-11-22 19:50:00	1996-11-22 12:45:00	1996-11-22 13:15:00	13.05	21.6	Spring_Montastrea
2021-04-28	1996-11-22 15:16:00	-2.515311856	Montastrea	5	3	D	Spring	Coral	1996-11-22 06:47:00	1996-11-22 19:50:00	1996-11-22 12:45:00	1996-11-22 13:15:00	13.05	21.6	Spring_Montastrea
2021-04-28	1996-11-22 17:18:00	-1.995201719	Montastrea	5	3	D	Spring	Coral	1996-11-22 06:47:00	1996-11-22 19:50:00	1996-11-22 12:45:00	1996-11-22 13:15:00	13.05	21.6	Spring_Montastrea
2021-04-28	1996-11-22 19:16:00	-1.62300545	Montastrea	5	3	D	Spring	Coral	1996-11-22 06:47:00	1996-11-22 19:50:00	1996-11-22 12:45:00	1996-11-22 13:15:00	13.05	21.6	Spring_Montastrea
2021-04-28	1996-11-22 20:42:00	-1.302727052	Montastrea	5	3	D	Spring	Coral	1996-11-22 06:47:00	1996-11-22 19:50:00	1996-11-22 12:45:00	1996-11-22 13:15:00	13.05	21.6	Spring_Montastrea
2021-04-12	1996-11-22 06:42:00	-1.079236183	Montastrea	6	1	D	Spring	Coral	1996-11-22 06:47:00	1996-11-22 19:50:00	1996-11-22 12:45:00	1996-11-22 13:15:00	13.05	21.6	Spring_Montastrea
2021-04-12	1996-11-22 08:16:00	-0.981900525	Montastrea	6	1	D	Spring	Coral	1996-11-22 06:47:00	1996-11-22 19:50:00	1996-11-22 12:45:00	1996-11-22 13:15:00	13.05	21.6	Spring_Montastrea
2021-04-12	1996-11-22 10:16:00	-1.013564462	Montastrea	6	1	D	Spring	Coral	1996-11-22 06:47:00	1996-11-22 19:50:00	1996-11-22 12:45:00	1996-11-22 13:15:00	13.05	21.6	Spring_Montastrea
2021-04-12	1996-11-22 12:18:00	-1.216071125	Montastrea	6	1	D	Spring	Coral	1996-11-22 06:47:00	1996-11-22 19:50:00	1996-11-22 12:45:00	1996-11-22 13:15:00	13.05	21.6	Spring_Montastrea
2021-04-12	1996-11-22 14:16:00	-2.202670258	Montastrea	6	1	D	Spring	Coral	1996-11-22 06:47:00	1996-11-22 19:50:00	1996-11-22 12:45:00	1996-11-22 13:15:00	13.05	21.6	Spring_Montastrea
2021-04-12	1996-11-22 16:17:00	-1.137949674	Montastrea	6	1	D	Spring	Coral	1996-11-22 06:47:00	1996-11-22 19:50:00	1996-11-22 12:45:00	1996-11-22 13:15:00	13.05	21.6	Spring_Montastrea
2021-04-12	1996-11-22 18:17:00	-1.385715188	Montastrea	6	1	D	Spring	Coral	1996-11-22 06:47:00	1996-11-22 19:50:00	1996-11-22 12:45:00	1996-11-22 13:15:00	13.05	21.6	Spring_Montastrea
2021-04-12	1996-11-22 20:42:00	-1.012732804	Montastrea	6	1	D	Spring	Coral	1996-11-22 06:47:00	1996-11-22 19:50:00	1996-11-22 12:45:00	1996-11-22 13:15:00	13.05	21.6	Spring_Montastrea
2021-04-19	1996-11-22 08:19:00	-1.454742487	Montastrea	6	2	D	Spring	Coral	1996-11-22 06:47:00	1996-11-22 19:50:00	1996-11-22 12:45:00	1996-11-22 13:15:00	13.05	21.6	Spring_Montastrea
2021-04-19	1996-11-22 18:17:00	-2.248200418	Montastrea	6	2	D	Spring	Coral	1996-11-22 06:47:00	1996-11-22 19:50:00	1996-11-22 12:45:00	1996-11-22 13:15:00	13.05	21.6	Spring_Montastrea
2021-04-19	1996-11-22 19:21:00	-1.439864329	Montastrea	6	2	D	Spring	Coral	1996-11-22 06:47:00	1996-11-22 19:50:00	1996-11-22 12:45:00	1996-11-22 13:15:00	13.05	21.6	Spring_Montastrea
2021-04-19	1996-11-22 20:42:00	-1.174806393	Montastrea	6	2	D	Spring	Coral	1996-11-22 06:47:00	1996-11-22 19:50:00	1996-11-22 12:45:00	1996-11-22 13:15:00	13.05	21.6	Spring_Montastrea
2021-04-19	1996-11-22 21:24:00	-1.101422615	Montastrea	6	2	D	Spring	Coral	1996-11-22 06:47:00	1996-11-22 19:50:00	1996-11-22 12:45:00	1996-11-22 13:15:00	13.05	21.6	Spring_Montastrea
2021-04-28	1996-11-22 06:40:00	-0.776374394	Montastrea	6	3	D	Spring	Coral	1996-11-22 06:47:00	1996-11-22 19:50:00	1996-11-22 12:45:00	1996-11-22 13:15:00	13.05	21.6	Spring_Montastrea
2021-04-28	1996-11-22 09:17:00	-0.847856862	Montastrea	6	3	D	Spring	Coral	1996-11-22 06:47:00	1996-11-22 19:50:00	1996-11-22 12:45:00	1996-11-22 13:15:00	13.05	21.6	Spring_Montastrea
2021-04-28	1996-11-22 11:17:00	-1.01255065	Montastrea	6	3	D	Spring	Coral	1996-11-22 06:47:00	1996-11-22 19:50:00	1996-11-22 12:45:00	1996-11-22 13:15:00	13.05	21.6	Spring_Montastrea
2021-04-28	1996-11-22 13:17:00	-1.080965961	Montastrea	6	3	D	Spring	Coral	1996-11-22 06:47:00	1996-11-22 19:50:00	1996-11-22 12:45:00	1996-11-22 13:15:00	13.05	21.6	Spring_Montastrea
2021-04-28	1996-11-22 15:17:00	-1.172531955	Montastrea	6	3	D	Spring	Coral	1996-11-22 06:47:00	1996-11-22 19:50:00	1996-11-22 12:45:00	1996-11-22 13:15:00	13.05	21.6	Spring_Montastrea
2021-04-28	1996-11-22 17:18:00	-1.22011397	Montastrea	6	3	D	Spring	Coral	1996-11-22 06:47:00	1996-11-22 19:50:00	1996-11-22 12:45:00	1996-11-22 13:15:00	13.05	21.6	Spring_Montastrea
2021-04-28	1996-11-22 19:16:00	-1.369810502	Montastrea	6	3	D	Spring	Coral	1996-11-22 06:47:00	1996-11-22 19:50:00	1996-11-22 12:45:00	1996-11-22 13:15:00	13.05	21.6	Spring_Montastrea
2021-04-28	1996-11-22 20:42:00	-1.065688029	Montastrea	6	3	D	Spring	Coral	1996-11-22 06:47:00	1996-11-22 19:50:00	1996-11-22 12:45:00	1996-11-22 13:15:00	13.05	21.6	Spring_Montastrea
2021-04-12	1996-11-22 06:42:00	-1.331287642	Montastrea	7	1	D	Spring	Coral	1996-11-22 06:47:00	1996-11-22 19:50:00	1996-11-22 12:45:00	1996-11-22 13:15:00	13.05	21.6	Spring_Montastrea
2021-04-12	1996-11-22 09:16:00	-1.714282807	Montastrea	7	1	D	Spring	Coral	1996-11-22 06:47:00	1996-11-22 19:50:00	1996-11-22 12:45:00	1996-11-22 13:15:00	13.05	21.6	Spring_Montastrea
2021-04-12	1996-11-22 11:16:00	-1.90321633	Montastrea	7	1	D	Spring	Coral	1996-11-22 06:47:00	1996-11-22 19:50:00	1996-11-22 12:45:00	1996-11-22 13:15:00	13.05	21.6	Spring_Montastrea
2021-04-12	1996-11-22 13:17:00	-2.003063611	Montastrea	7	1	D	Spring	Coral	1996-11-22 06:47:00	1996-11-22 19:50:00	1996-11-22 12:45:00	1996-11-22 13:15:00	13.05	21.6	Spring_Montastrea
2021-04-12	1996-11-22 15:17:00	-1.799776285	Montastrea	7	1	D	Spring	Coral	1996-11-22 06:47:00	1996-11-22 19:50:00	1996-11-22 12:45:00	1996-11-22 13:15:00	13.05	21.6	Spring_Montastrea
2021-04-12	1996-11-22 17:17:00	-1.964459399	Montastrea	7	1	D	Spring	Coral	1996-11-22 06:47:00	1996-11-22 19:50:00	1996-11-22 12:45:00	1996-11-22 13:15:00	13.05	21.6	Spring_Montastrea
2021-04-12	1996-11-22 19:15:00	-1.982514846	Montastrea	7	1	D	Spring	Coral	1996-11-22 06:47:00	1996-11-22 19:50:00	1996-11-22 12:45:00	1996-11-22 13:15:00	13.05	21.6	Spring_Montastrea
2021-04-12	1996-11-22 20:42:00	-1.293844888	Montastrea	7	1	D	Spring	Coral	1996-11-22 06:47:00	1996-11-22 19:50:00	1996-11-22 12:45:00	1996-11-22 13:15:00	13.05	21.6	Spring_Montastrea
2021-04-19	1996-11-22 09:16:00	-2.150294279	Montastrea	7	2	D	Spring	Coral	1996-11-22 06:47:00	1996-11-22 19:50:00	1996-11-22 12:45:00	1996-11-22 13:15:00	13.05	21.6	Spring_Montastrea
2021-04-19	1996-11-22 17:17:00	-2.629039421	Montastrea	7	2	D	Spring	Coral	1996-11-22 06:47:00	1996-11-22 19:50:00	1996-11-22 12:45:00	1996-11-22 13:15:00	13.05	21.6	Spring_Montastrea
2021-04-19	1996-11-22 19:15:00	-2.231563767	Montastrea	7	2	D	Spring	Coral	1996-11-22 06:47:00	1996-11-22 19:50:00	1996-11-22 12:45:00	1996-11-22 13:15:00	13.05	21.6	Spring_Montastrea
2021-04-19	1996-11-22 20:42:00	-1.980182557	Montastrea	7	2	D	Spring	Coral	1996-11-22 06:47:00	1996-11-22 19:50:00	1996-11-22 12:45:00	1996-11-22 13:15:00	13.05	21.6	Spring_Montastrea
2021-04-19	1996-11-22 21:24:00	-1.76597371	Montastrea	7	2	D	Spring	Coral	1996-11-22 06:47:00	1996-11-22 19:50:00	1996-11-22 12:45:00	1996-11-22 13:15:00	13.05	21.6	Spring_Montastrea
2021-04-29	1996-11-22 08:16:00	-1.298434371	Montastrea	7	3	D	Spring	Coral	1996-11-22 06:47:00	1996-11-22 19:50:00	1996-11-22 12:45:00	1996-11-22 13:15:00	13.05	21.6	Spring_Montastrea
2021-04-29	1996-11-22 10:17:00	-2.024167473	Montastrea	7	3	D	Spring	Coral	1996-11-22 06:47:00	1996-11-22 19:50:00	1996-11-22 12:45:00	1996-11-22 13:15:00	13.05	21.6	Spring_Montastrea
2021-04-29	1996-11-22 12:18:00	-2.295007057	Montastrea	7	3	D	Spring	Coral	1996-11-22 06:47:00	1996-11-22 19:50:00	1996-11-22 12:45:00	1996-11-22 13:15:00	13.05	21.6	Spring_Montastrea
2021-04-29	1996-11-22 14:15:00	-2.354021643	Montastrea	7	3	D	Spring	Coral	1996-11-22 06:47:00	1996-11-22 19:50:00	1996-11-22 12:45:00	1996-11-22 13:15:00	13.05	21.6	Spring_Montastrea
2021-04-29	1996-11-22 16:17:00	-2.743204404	Montastrea	7	3	D	Spring	Coral	1996-11-22 06:47:00	1996-11-22 19:50:00	1996-11-22 12:45:00	1996-11-22 13:15:00	13.05	21.6	Spring_Montastrea
2021-04-29	1996-11-22 20:42:00	-1.631193268	Montastrea	7	3	D	Spring	Coral	1996-11-22 06:47:00	1996-11-22 19:50:00	1996-11-22 12:45:00	1996-11-22 13:15:00	13.05	21.6	Spring_Montastrea
2021-04-29	1996-11-22 21:16:00	-1.662494368	Montastrea	7	3	D	Spring	Coral	1996-11-22 06:47:00	1996-11-22 19:50:00	1996-11-22 12:45:00	1996-11-22 13:15:00	13.05	21.6	Spring_Montastrea
2021-04-14	1996-11-23 00:15:00	-0.966800929	Diploria	1	2	N	Spring	Coral	1996-11-22 06:47:00	1996-11-22 19:50:00	1996-11-22 12:45:00	1996-11-22 13:15:00	13.05	21.6	Spring_Diploria
[truncated: 873 more rows]
