# Supplementary material for: Diurnal pattern of respiration in corals and algae and its implications for gross primary production quantification
Source: PLoS One. 2025 Jun 27;20(6):e0326146. doi: 10.1371/journal.pone.0326146 (PMC12204508; doi:10.1371/journal.pone.0326146)
Supplement: S1 Data — fall_NP_coral.csv – contains raw hourly net photosynthesis rates of corals in fall. fall_NP_algae.csv – contains raw hourly net photosynthesis rates of algae in fall. spring_NP_coral.cvs – contains raw hourly net photosynthesis rates of corals in spring. summer_NP_coral_v2.csv – contains raw hourly net photosynthesis rates of corals in summer. (ZIP) [file pone.0326146.s001.zip › spring_NP_coral.csv]

Coral_ID	Species	Repetition	date	Time	PAR	type	rate	Weight
A1	Diploria	1	4/7/21 6:47	1/1/70 6:47	0	NP	-1.08	100
A1	Diploria	1	4/7/21 19:50	1/1/70 19:50	0	NP	-1.505	100
A1	Diploria	1	4/7/21 9:24	1/1/70 9:24	163.2631968	NP	0.813897727	1
A1	Diploria	1	4/7/21 11:10	1/1/70 11:10	251.1037477	NP	1.491250111	1
A1	Diploria	1	4/7/21 11:50	1/1/70 11:50	364.4387186	NP	1.502312851	1
A1	Diploria	1	4/7/21 13:17	1/1/70 13:17	518.5802182	NP	1.390931	1
A1	Diploria	1	4/7/21 13:51	1/1/70 13:51	436.6202877	NP	1.62990703	1
A1	Diploria	1	4/7/21 14:53	1/1/70 14:53	185.9238099	NP	1.683107473	1
A1	Diploria	1	4/7/21 15:19	1/1/70 15:19	175.2972693	NP	1.020382645	1
A1	Diploria	1	4/7/21 17:28	1/1/70 17:28	246.3061829	NP	-0.568842642	1
A1	Diploria	2	4/14/21 9:52	1/1/70 9:52	470.9139541	NP	0.476398064	1
A1	Diploria	2	4/14/21 10:18	1/1/70 10:18	215.2327216	NP	0.286872821	1
A1	Diploria	2	4/14/21 12:01	1/1/70 12:01	352.8047709	NP	0.472244212	1
A1	Diploria	2	4/14/21 12:27	1/1/70 12:27	645.2282666	NP	1.691158838	1
A1	Diploria	2	4/14/21 14:10	1/1/70 14:10	291.8784539	NP	0.683004004	1
A1	Diploria	2	4/14/21 16:10	1/1/70 16:10	408.3867507	NP	0.731550911	1
A1	Diploria	2	4/14/21 17:09	1/1/70 17:09	355.6961914	NP	-0.656839608	1
A1	Diploria	2	4/14/21 18:05	1/1/70 18:05	148.6857001	NP	0.193973986	1
A1	Diploria	3	4/24/21 8:19	1/1/70 8:19	93.37103012	NP	0.249768193	1
A1	Diploria	3	4/24/21 9:48	1/1/70 9:48	201.8348186	NP	0.715494003	1
A1	Diploria	3	4/24/21 10:17	1/1/70 10:17	461.2012801	NP	1.452247971	1
A1	Diploria	3	4/24/21 12:10	1/1/70 12:10	476.4456359	NP	1.485920777	1
A1	Diploria	3	4/24/21 14:06	1/1/70 14:06	341.5676557	NP	1.597928608	1
A1	Diploria	3	4/24/21 14:47	1/1/70 14:47	407.6163455	NP	1.864605918	1
A1	Diploria	3	4/24/21 15:53	1/1/70 15:53	590.5447356	NP	1.799229826	1
A1	Diploria	3	4/24/21 16:19	1/1/70 16:19	525.3983151	NP	2.013061954	1
A1	Diploria	3	4/24/21 17:52	1/1/70 17:52	241.4404926	NP	1.27624458	1
A1	Diploria	3	4/24/21 18:18	1/1/70 18:18	153.3398029	NP	0.979144849	1
A1	Diploria	3	4/24/21 18:58	1/1/70 18:58	86.46928699	NP	-0.380047297	1
A1	Diploria	1	4/7/21 19:59	1/1/70 19:59	0.225787264	NP	-0.787723834	1
A1	Diploria	3	4/24/21 7:01	1/1/70 7:01	9.575498607	NP	-0.767537348	1
A1	Diploria	2	4/14/21 7:17	1/1/70 7:17	12.51738884	NP	-1.078161536	1
A1	Diploria	3	4/24/21 7:27	1/1/70 7:27	27.89997499	NP	-0.49009427	1
A1	Diploria	2	4/14/21 7:47	1/1/70 7:47	32.21119677	NP	-0.771255982	1
A1	Diploria	2	4/14/21 8:17	1/1/70 8:17	45.35142291	NP	-0.562567066	1
A1	Diploria	3	4/24/21 7:53	1/1/70 7:53	51.871133	NP	-0.523749669	1
A2	Diploria	1	4/7/21 9:24	1/1/70 9:24	204.4341275	NP	0.63652872	1
A2	Diploria	1	4/7/21 11:06	1/1/70 11:06	516.7263962	NP	2.38729637	1
A2	Diploria	1	4/7/21 12:48	1/1/70 12:48	400.6895787	NP	1.234556955	1
A2	Diploria	1	4/7/21 13:17	1/1/70 13:17	570.4628387	NP	2.523761183	1
A2	Diploria	1	4/7/21 15:10	1/1/70 15:10	569.5637214	NP	2.596159038	1
A2	Diploria	1	4/7/21 15:50	1/1/70 15:50	351.3092248	NP	2.211398793	1
A2	Diploria	2	4/14/21 9:12	1/1/70 9:12	347.822402	NP	0.18589152	1
A2	Diploria	2	4/14/21 10:06	1/1/70 10:06	419.6680544	NP	2.075725617	1
A2	Diploria	2	4/14/21 12:10	1/1/70 12:10	476.8253732	NP	2.692002841	1
A2	Diploria	2	4/14/21 14:06	1/1/70 14:06	302.6384877	NP	1.467873567	1
A2	Diploria	2	4/14/21 15:59	1/1/70 15:59	436.108922	NP	1.337244485	1
A2	Diploria	2	4/14/21 16:50	1/1/70 16:50	377.2501643	NP	-1.05788636	1
A2	Diploria	2	4/14/21 18:24	1/1/70 18:24	85.24334247	NP	-0.611353055	1
A2	Diploria	3	4/24/21 8:54	1/1/70 8:54	281.4956836	NP	0.634904199	1
A2	Diploria	3	4/24/21 9:21	1/1/70 9:21	163.8419434	NP	0.980370472	1
A2	Diploria	3	4/24/21 9:47	1/1/70 9:47	221.3335275	NP	1.552284958	1
A2	Diploria	3	4/24/21 11:11	1/1/70 11:11	376.0220351	NP	2.172432998	1
A2	Diploria	3	4/24/21 13:10	1/1/70 13:10	732.245149	NP	3.13007672	1
A2	Diploria	3	4/24/21 15:10	1/1/70 15:10	402.2807959	NP	2.742847167	1
A2	Diploria	3	4/24/21 15:52	1/1/70 15:52	525.0397408	NP	2.014903765	1
A2	Diploria	3	4/24/21 16:54	1/1/70 16:54	367.8884295	NP	1.331262316	1
A2	Diploria	3	4/24/21 17:21	1/1/70 17:21	285.7968802	NP	1.775395662	1
A2	Diploria	3	4/24/21 17:47	1/1/70 17:47	221.2729097	NP	1.382111654	1
A2	Diploria	2	4/14/21 20:04	1/1/70 20:04	0.265996868	NP	-1.679803923	1
A2	Diploria	3	4/24/21 6:54	1/1/70 6:54	7.984009171	NP	-0.745989907	1
A2	Diploria	2	4/14/21 7:22	1/1/70 7:22	14.73027175	NP	-0.966874026	1
A2	Diploria	3	4/24/21 7:22	1/1/70 7:22	24.33941717	NP	-0.686556391	1
A2	Diploria	3	4/24/21 19:19	1/1/70 19:19	26.42981723	NP	-1.139138957	1
A2	Diploria	2	4/14/21 19:21	1/1/70 19:21	32.39585711	NP	-0.711011355	1
A2	Diploria	2	4/14/21 7:50	1/1/70 7:50	36.79968075	NP	-0.474892414	1
A2	Diploria	3	4/24/21 7:49	1/1/70 7:49	53.59421766	NP	-0.293786357	1
A2	Diploria	3	4/24/21 18:53	1/1/70 18:53	63.24020258	NP	-0.903990486	1
A2	Diploria	1	4/7/21 18:13	1/1/70 18:13	81.22687089	NP	1.553855698	1
A3	Diploria	1	4/8/21 9:02	1/1/70 9:02	140.4993409	NP	-0.607329762	1
A3	Diploria	1	4/8/21 9:52	1/1/70 9:52	239.2920287	NP	1.205452021	1
A3	Diploria	1	4/8/21 10:18	1/1/70 10:18	433.5483369	NP	1.942253685	1
A3	Diploria	1	4/8/21 12:10	1/1/70 12:10	555.399553	NP	1.161319129	1
A3	Diploria	1	4/8/21 14:10	1/1/70 14:10	524.3406593	NP	1.552742857	1
A3	Diploria	1	4/8/21 14:51	1/1/70 14:51	572.9663638	NP	1.72895589	1
A3	Diploria	1	4/8/21 15:53	1/1/70 15:53	351.1852811	NP	1.259564046	1
A3	Diploria	1	4/8/21 16:19	1/1/70 16:19	263.2532305	NP	0.625372383	1
A3	Diploria	1	4/8/21 17:02	1/1/70 17:02	272.744254	NP	-0.672518821	1
A3	Diploria	2	4/15/21 9:07	1/1/70 9:07	120.3670625	NP	0.91672466	1
A3	Diploria	2	4/15/21 9:44	1/1/70 9:44	217.1591251	NP	1.79053975	1
A3	Diploria	2	4/15/21 11:02	1/1/70 11:02	224.2583072	NP	2.09629804	1
A3	Diploria	2	4/15/21 11:46	1/1/70 11:46	362.1125736	NP	1.694319528	1
A3	Diploria	2	4/15/21 12:55	1/1/70 12:55	384.7858513	NP	2.062237052	1
A3	Diploria	2	4/15/21 13:25	1/1/70 13:25	420.5401926	NP	2.133210404	1
A3	Diploria	2	4/15/21 15:01	1/1/70 15:01	356.1860775	NP	3.336460687	1
A3	Diploria	2	4/15/21 15:27	1/1/70 15:27	414.8263048	NP	2.300714655	1
A3	Diploria	2	4/15/21 17:47	1/1/70 17:47	197.5421162	NP	-0.863885021	1
A3	Diploria	3	4/25/21 8:55	1/1/70 8:55	199.650578	NP	0.731860852	1
A3	Diploria	3	4/25/21 9:25	1/1/70 9:25	198.5736487	NP	1.15797664	1
A3	Diploria	3	4/25/21 11:10	1/1/70 11:10	519.3621568	NP	2.564547168	1
A3	Diploria	3	4/25/21 11:50	1/1/70 11:50	358.4753311	NP	2.404640822	1
A3	Diploria	3	4/25/21 12:53	1/1/70 12:53	455.2540149	NP	2.782201384	1
A3	Diploria	3	4/25/21 13:19	1/1/70 13:19	391.0305409	NP	2.516269569	1
A3	Diploria	3	4/25/21 15:10	1/1/70 15:10	312.888267	NP	2.405536202	1
A3	Diploria	3	4/25/21 15:50	1/1/70 15:50	449.3512049	NP	3.127315264	1
A3	Diploria	3	4/25/21 16:54	1/1/70 16:54	344.755451	NP	2.600353352	1
A3	Diploria	3	4/25/21 17:21	1/1/70 17:21	170.4726983	NP	1.391297361	1
A3	Diploria	3	4/25/21 19:52	1/1/70 19:52	2.154155182	NP	-1.504325179	1
A3	Diploria	3	4/25/21 19:23	1/1/70 19:23	12.91829148	NP	-0.961557973	1
A3	Diploria	2	4/15/21 19:23	1/1/70 19:23	16.21730277	NP	-1.334895327	1
A3	Diploria	2	4/15/21 7:35	1/1/70 7:35	22.99157816	NP	-0.909945171	1
A3	Diploria	1	4/8/21 19:01	1/1/70 19:01	28.24058351	NP	-1.060232154	1
A3	Diploria	1	4/8/21 7:50	1/1/70 7:50	37.8548382	NP	-0.652926352	1
A3	Diploria	2	4/15/21 18:55	1/1/70 18:55	47.93746159	NP	-1.713677618	1
A3	Diploria	2	4/15/21 8:02	1/1/70 8:02	50.59392413	NP	-0.884692247	1
A3	Diploria	1	4/8/21 18:18	1/1/70 18:18	58.17822502	NP	-0.400279683	1
A4	Diploria	1	4/9/21 9:02	1/1/70 9:02	169.2821327	NP	-0.346457497	1
A4	Diploria	1	4/9/21 9:52	1/1/70 9:52	179.0913555	NP	0.78802196	1
A4	Diploria	1	4/9/21 10:18	1/1/70 10:18	321.255314	NP	1.620417675	1
A4	Diploria	1	4/9/21 10:50	1/1/70 10:50	556.0360983	NP	2.149292269	1
A4	Diploria	1	4/9/21 11:47	1/1/70 11:47	348.4417883	NP	0.772744691	1
A4	Diploria	1	4/9/21 12:17	1/1/70 12:17	560.550991	NP	1.976260302	1
A4	Diploria	1	4/9/21 14:10	1/1/70 14:10	575.6345243	NP	1.897043497	1
A4	Diploria	1	4/9/21 16:10	1/1/70 16:10	427.0464027	NP	1.48243938	1
A4	Diploria	1	4/9/21 17:00	1/1/70 17:00	247.1185728	NP	-0.422796732	1
A4	Diploria	1	4/9/21 17:52	1/1/70 17:52	127.5014069	NP	0.674086555	1
A4	Diploria	1	4/9/21 18:18	1/1/70 18:18	103.4796111	NP	0.460560534	1
A4	Diploria	2	4/17/21 8:54	1/1/70 8:54	122.6063412	NP	-0.242442164	1
A4	Diploria	2	4/17/21 10:53	1/1/70 10:53	293.6393377	NP	0.628617073	1
A4	Diploria	2	4/17/21 11:19	1/1/70 11:19	473.7136235	NP	0.557994424	1
A4	Diploria	2	4/17/21 13:19	1/1/70 13:19	341.0333957	NP	0.662324332	1
A4	Diploria	2	4/17/21 13:51	1/1/70 13:51	392.3438212	NP	0.672376106	1
A4	Diploria	2	4/17/21 14:53	1/1/70 14:53	412.5438114	NP	0.556887905	1
A4	Diploria	3	4/27/21 9:02	1/1/70 9:02	138.3954953	NP	-1.059461619	1
A4	Diploria	3	4/27/21 9:52	1/1/70 9:52	277.8046045	NP	2.322199414	1
A4	Diploria	3	4/27/21 10:18	1/1/70 10:18	392.3889415	NP	2.776353143	1
A4	Diploria	3	4/27/21 12:10	1/1/70 12:10	457.2624772	NP	2.409617488	1
A4	Diploria	3	4/27/21 12:50	1/1/70 12:50	620.3988979	NP	3.269991552	1
A4	Diploria	3	4/27/21 13:53	1/1/70 13:53	357.0156957	NP	2.196602369	1
A4	Diploria	3	4/27/21 14:19	1/1/70 14:19	507.6948975	NP	2.564527632	1
A4	Diploria	3	4/27/21 16:10	1/1/70 16:10	386.8686555	NP	1.583542858	1
A4	Diploria	3	4/27/21 17:03	1/1/70 17:03	283.1794159	NP	-0.894516132	1
A4	Diploria	3	4/27/21 18:25	1/1/70 18:25	93.61987751	NP	-0.216615877	1
A4	Diploria	1	4/9/21 19:55	1/1/70 19:55	0.809044215	NP	-1.102898552	1
A4	Diploria	2	4/17/21 18:55	1/1/70 18:55	11.02270078	NP	-0.414273918	1
A4	Diploria	3	4/27/21 7:17	1/1/70 7:17	17.75183646	NP	-0.341423167	1
A4	Diploria	2	4/17/21 17:53	1/1/70 17:53	20.80590243	NP	-0.634669069	1
A4	Diploria	1	4/9/21 7:53	1/1/70 7:53	36.53887191	NP	-0.38943057	1
A4	Diploria	2	4/17/21 17:01	1/1/70 17:01	53.98980554	NP	-0.507240443	1
A5	Diploria	1	4/10/21 9:22	1/1/70 9:22	178.5107963	NP	1.53180434	1
A5	Diploria	1	4/10/21 11:06	1/1/70 11:06	377.8033828	NP	2.429623353	1
A5	Diploria	1	4/10/21 11:46	1/1/70 11:46	463.8352661	NP	2.143776278	1
A5	Diploria	1	4/10/21 12:53	1/1/70 12:53	660.7931986	NP	2.342408028	1
A5	Diploria	1	4/10/21 13:19	1/1/70 13:19	606.2144563	NP	2.391504243	1
A5	Diploria	1	4/10/21 14:48	1/1/70 14:48	582.1669679	NP	1.853686189	1
A5	Diploria	1	4/10/21 15:17	1/1/70 15:17	345.2026792	NP	2.645248466	1
A5	Diploria	1	4/10/21 16:01	1/1/70 16:01	393.4274799	NP	-1.486421916	1
A5	Diploria	1	4/10/21 17:06	1/1/70 17:06	299.1032667	NP	0.952018923	1
A5	Diploria	2	4/18/21 8:19	1/1/70 8:19	91.4903077	NP	0.61287516	1
A5	Diploria	2	4/18/21 9:49	1/1/70 9:49	346.0774414	NP	3.667799092	1
A5	Diploria	2	4/18/21 10:17	1/1/70 10:17	372.3083216	NP	2.53373252	1
A5	Diploria	2	4/18/21 10:50	1/1/70 10:50	485.8118666	NP	1.942470402	1
A5	Diploria	2	4/18/21 11:53	1/1/70 11:53	471.0424293	NP	3.012938858	1
A5	Diploria	2	4/18/21 12:19	1/1/70 12:19	464.3496992	NP	3.644874957	1
A5	Diploria	2	4/18/21 13:55	1/1/70 13:55	267.3599367	NP	2.38036259	1
A5	Diploria	2	4/18/21 14:25	1/1/70 14:25	381.2240609	NP	3.19128368	1
A5	Diploria	2	4/18/21 15:50	1/1/70 15:50	290.4048344	NP	1.162594304	1
A5	Diploria	2	4/18/21 16:23	1/1/70 16:23	117.5126438	NP	-0.658682532	1
A5	Diploria	3	4/28/21 9:48	1/1/70 9:48	346.9007437	NP	3.285398953	1
A5	Diploria	3	4/28/21 10:17	1/1/70 10:17	459.3385139	NP	4.535963427	1
A5	Diploria	3	4/28/21 10:51	1/1/70 10:51	535.009613	NP	5.408820331	1
A5	Diploria	3	4/28/21 11:53	1/1/70 11:53	431.6196843	NP	5.019393942	1
A5	Diploria	3	4/28/21 12:19	1/1/70 12:19	576.5047384	NP	4.507861429	1
A5	Diploria	3	4/28/21 13:53	1/1/70 13:53	422.0220096	NP	4.038549982	1
A5	Diploria	3	4/28/21 14:19	1/1/70 14:19	608.7500555	NP	5.583065087	1
A5	Diploria	3	4/28/21 15:53	1/1/70 15:53	451.5649022	NP	4.743599442	1
A5	Diploria	3	4/28/21 16:19	1/1/70 16:19	449.6365488	NP	3.675587518	1
A5	Diploria	3	4/28/21 17:52	1/1/70 17:52	158.9714906	NP	0.628680574	1
A5	Diploria	3	4/28/21 19:52	1/1/70 19:52	3.215822456	NP	-1.845624396	1
A5	Diploria	2	4/18/21 7:01	1/1/70 7:01	7.048643072	NP	-0.848956847	1
A5	Diploria	1	4/10/21 19:23	1/1/70 19:23	12.92718282	NP	-1.383899801	1
A5	Diploria	3	4/28/21 7:19	1/1/70 7:19	20.24286025	NP	-0.740722423	1
A5	Diploria	1	4/10/21 7:47	1/1/70 7:47	32.5378502	NP	-0.4838421	1
A5	Diploria	2	4/18/21 7:53	1/1/70 7:53	51.07778111	NP	-0.610327224	1
A5	Diploria	2	4/18/21 17:18	1/1/70 17:18	62.73294259	NP	-0.718982412	1
A6	Diploria	1	4/10/21 9:21	1/1/70 9:21	154.4836653	NP	0.83344065	1
A6	Diploria	1	4/10/21 9:47	1/1/70 9:47	114.8946903	NP	0.61442229	1
A6	Diploria	1	4/10/21 10:53	1/1/70 10:53	542.603438	NP	1.878114532	1
A6	Diploria	1	4/10/21 11:19	1/1/70 11:19	336.3893761	NP	2.001278373	1
A6	Diploria	1	4/10/21 13:10	1/1/70 13:10	637.6354005	NP	2.171734498	1
A6	Diploria	1	4/10/21 15:10	1/1/70 15:10	541.8779555	NP	2.041618639	1
A6	Diploria	1	4/10/21 15:50	1/1/70 15:50	495.7925594	NP	2.092716761	1
A6	Diploria	1	4/10/21 16:54	1/1/70 16:54	363.3475872	NP	1.736457805	1
A6	Diploria	1	4/10/21 17:21	1/1/70 17:21	288.700799	NP	1.537652527	1
A6	Diploria	1	4/10/21 17:47	1/1/70 17:47	141.7213696	NP	0.385527867	1
A6	Diploria	2	4/18/21 8:57	1/1/70 8:57	149.4950612	NP	-0.305907578	1
A6	Diploria	2	4/18/21 9:49	1/1/70 9:49	277.1572218	NP	0.605707136	1
A6	Diploria	2	4/18/21 10:17	1/1/70 10:17	280.0993601	NP	1.327240401	1
A6	Diploria	2	4/18/21 12:10	1/1/70 12:10	417.5320021	NP	2.234147102	1
A6	Diploria	2	4/18/21 12:51	1/1/70 12:51	154.2152158	NP	0.508301619	1
A6	Diploria	2	4/18/21 13:53	1/1/70 13:53	256.755695	NP	1.095022876	1
A6	Diploria	2	4/18/21 14:19	1/1/70 14:19	266.203324	NP	1.871511914	1
A6	Diploria	2	4/18/21 16:02	1/1/70 16:02	217.1626283	NP	1.176586632	1
A6	Diploria	3	4/29/21 8:19	1/1/70 8:19	111.4503488	NP	0.788995049	1
A6	Diploria	3	4/29/21 9:52	1/1/70 9:52	364.9644608	NP	2.481459657	1
A6	Diploria	3	4/29/21 10:18	1/1/70 10:18	391.2160395	NP	2.704572832	1
A6	Diploria	3	4/29/21 12:10	1/1/70 12:10	474.5549111	NP	2.920923008	1
A6	Diploria	3	4/29/21 12:51	1/1/70 12:51	457.3661316	NP	3.495369191	1
A6	Diploria	3	4/29/21 13:53	1/1/70 13:53	411.628544	NP	2.697083094	1
A6	Diploria	3	4/29/21 14:19	1/1/70 14:19	583.0223862	NP	3.321575655	1
A6	Diploria	3	4/29/21 14:51	1/1/70 14:51	524.699313	NP	3.3441861	1
A6	Diploria	3	4/29/21 15:53	1/1/70 15:53	396.8422361	NP	1.940271826	1
A6	Diploria	3	4/29/21 16:19	1/1/70 16:19	334.5283758	NP	1.889701027	1
A6	Diploria	3	4/29/21 17:51	1/1/70 17:51	183.8151911	NP	0.964677236	1
A6	Diploria	3	4/29/21 18:18	1/1/70 18:18	106.2417471	NP	0.272655823	1
A6	Diploria	3	4/29/21 19:53	1/1/70 19:53	3.827575562	NP	-1.26123404	1
A6	Diploria	2	4/18/21 7:01	1/1/70 7:01	5.824869238	NP	-0.745281688	1
A6	Diploria	1	4/10/21 7:21	1/1/70 7:21	11.68201704	NP	-0.743585985	1
A6	Diploria	1	4/10/21 19:23	1/1/70 19:23	18.76388336	NP	-0.808309518	1
A6	Diploria	2	4/18/21 7:27	1/1/70 7:27	23.72241347	NP	-0.760920137	1
A6	Diploria	2	4/18/21 18:46	1/1/70 18:46	28.59306538	NP	-0.402706153	1
A6	Diploria	1	4/10/21 7:47	1/1/70 7:47	31.8735648	NP	-0.559549698	1
A6	Diploria	2	4/18/21 7:53	1/1/70 7:53	40.26238787	NP	-0.480372288	1
A6	Diploria	1	4/10/21 18:55	1/1/70 18:55	48.08140647	NP	-0.607245875	1
A6	Diploria	2	4/18/21 17:42	1/1/70 17:42	68.05077046	NP	-0.343408037	1
A6	Diploria	2	4/18/21 16:46	1/1/70 16:46	74.05612073	NP	-0.831425197	1
A7	Diploria	1	4/12/21 8:17	1/1/70 8:17	80.02856307	NP	-0.447763696	1
A7	Diploria	1	4/12/21 9:02	1/1/70 9:02	119.6993364	NP	-0.883340604	1
A7	Diploria	1	4/12/21 9:52	1/1/70 9:52	196.2616383	NP	1.058044078	1
A7	Diploria	1	4/12/21 10:18	1/1/70 10:18	214.4878464	NP	0.728171037	1
A7	Diploria	1	4/12/21 12:06	1/1/70 12:06	143.9543738	NP	0.57480383	1
A7	Diploria	1	4/12/21 17:01	1/1/70 17:01	207.4382069	NP	-0.860160909	1
A7	Diploria	1	4/12/21 18:18	1/1/70 18:18	83.13982796	NP	-0.32246045	1
A7	Diploria	2	4/19/21 10:05	1/1/70 10:05	257.2054242	NP	1.888711217	1
A7	Diploria	2	4/19/21 11:55	1/1/70 11:55	404.8641305	NP	4.901970177	1
A7	Diploria	2	4/19/21 12:25	1/1/70 12:25	612.5748455	NP	5.799687466	1
A7	Diploria	2	4/19/21 12:57	1/1/70 12:57	350.1577642	NP	4.285380452	1
A7	Diploria	2	4/19/21 13:55	1/1/70 13:55	333.5171318	NP	2.804794646	1
A7	Diploria	2	4/19/21 14:25	1/1/70 14:25	338.9539468	NP	2.179192446	1
A7	Diploria	2	4/19/21 16:19	1/1/70 16:19	94.99309941	NP	-1.272402344	1
A7	Diploria	3	4/29/21 10:06	1/1/70 10:06	275.1060279	NP	3.21864962	1
A7	Diploria	3	4/29/21 10:47	1/1/70 10:47	324.5245208	NP	4.739933229	1
A7	Diploria	3	4/29/21 11:53	1/1/70 11:53	418.9409346	NP	4.916761779	1
A7	Diploria	3	4/29/21 12:19	1/1/70 12:19	481.3400427	NP	4.587497437	1
A7	Diploria	3	4/29/21 12:51	1/1/70 12:51	318.6983779	NP	4.810795935	1
A7	Diploria	3	4/29/21 13:53	1/1/70 13:53	368.7022384	NP	5.810458106	1
A7	Diploria	3	4/29/21 14:19	1/1/70 14:19	472.4230399	NP	4.769591388	1
A7	Diploria	3	4/29/21 14:52	1/1/70 14:52	394.4232196	NP	5.553137687	1
A7	Diploria	3	4/29/21 15:53	1/1/70 15:53	419.423905	NP	3.531309509	1
A7	Diploria	3	4/29/21 16:19	1/1/70 16:19	345.679319	NP	4.547669608	1
A7	Diploria	3	4/29/21 17:51	1/1/70 17:51	209.6974136	NP	2.886327528	1
A7	Diploria	3	4/29/21 18:18	1/1/70 18:18	133.8535135	NP	1.541836661	1
A7	Diploria	3	4/29/21 21:25	1/1/70 21:25	0.456906679	NP	-1.382627279	1
A7	Diploria	2	4/19/21 6:54	1/1/70 6:54	6.729185673	NP	-1.178942885	1
A7	Diploria	1	4/12/21 7:17	1/1/70 7:17	17.89050285	NP	-1.364769151	1
A7	Diploria	2	4/19/21 7:22	1/1/70 7:22	23.66963084	NP	-1.409316788	1
A7	Diploria	2	4/19/21 7:50	1/1/70 7:50	28.67463773	NP	-0.951820503	1
A7	Diploria	1	4/12/21 19:04	1/1/70 19:04	32.17359353	NP	-1.557961117	1
A7	Diploria	2	4/19/21 17:52	1/1/70 17:52	38.6924825	NP	-1.73166156	1
A7	Diploria	2	4/19/21 18:18	1/1/70 18:18	43.70894916	NP	-1.396098167	1
A7	Diploria	1	4/12/21 16:17	1/1/70 16:17	54.25697084	NP	-1.115758653	1
B1	Porites	1	4/7/21 6:47	1/1/70 6:47	0	NP	-1.2	100
B1	Porites	1	4/7/21 19:50	1/1/70 19:50	0	NP	-1.52	100
B1	Porites	1	4/7/21 8:58	1/1/70 8:58	172.5841022	NP	-0.430017417	1
B1	Porites	1	4/7/21 9:53	1/1/70 9:53	216.9261793	NP	0.385024139	1
B1	Porites	1	4/7/21 10:19	1/1/70 10:19	497.0020534	NP	1.20607608	1
B1	Porites	1	4/7/21 10:52	1/1/70 10:52	524.2290596	NP	1.220159298	1
B1	Porites	1	4/7/21 11:45	1/1/70 11:45	560.6995736	NP	1.07161723	1
B1	Porites	1	4/7/21 12:11	1/1/70 12:11	574.6441271	NP	0.821012004	1
B1	Porites	1	4/7/21 14:10	1/1/70 14:10	571.8943992	NP	0.978042226	1
B1	Porites	1	4/7/21 16:10	1/1/70 16:10	331.200734	NP	0.328270929	1
B1	Porites	1	4/7/21 16:55	1/1/70 16:55	120.0625495	NP	0.756059011	1
B1	Porites	1	4/7/21 17:58	1/1/70 17:58	84.86961207	NP	-0.778596528	1
B1	Porites	2	4/14/21 9:01	1/1/70 9:01	168.7282312	NP	-0.318937389	1
B1	Porites	2	4/14/21 9:26	1/1/70 9:26	175.0162349	NP	0.179538499	1
B1	Porites	2	4/14/21 9:51	1/1/70 9:51	163.1225487	NP	0.813931588	1
B1	Porites	2	4/14/21 10:53	1/1/70 10:53	354.0397418	NP	1.719823044	1
B1	Porites	2	4/14/21 11:19	1/1/70 11:19	418.7677923	NP	1.26484423	1
B1	Porites	2	4/14/21 11:51	1/1/70 11:51	207.7219028	NP	0.873963377	1
B1	Porites	2	4/14/21 12:52	1/1/70 12:52	452.9175937	NP	0.90087127	1
B1	Porites	2	4/14/21 15:06	1/1/70 15:06	640.5712281	NP	1.89824508	1
B1	Porites	2	4/14/21 15:46	1/1/70 15:46	355.7212068	NP	1.886736134	1
B1	Porites	2	4/14/21 16:52	1/1/70 16:52	548.4549402	NP	-0.345575852	1
B1	Porites	2	4/14/21 17:21	1/1/70 17:21	300.7218283	NP	-1.21926668	1
B1	Porites	2	4/14/21 17:53	1/1/70 17:53	231.0286321	NP	-1.521373783	1
B1	Porites	3	4/24/21 8:19	1/1/70 8:19	96.87752684	NP	0.200531012	1
B1	Porites	3	4/24/21 9:48	1/1/70 9:48	242.0480778	NP	0.588813868	1
B1	Porites	3	4/24/21 10:17	1/1/70 10:17	499.7022354	NP	1.508472888	1
B1	Porites	3	4/24/21 10:50	1/1/70 10:50	595.4670934	NP	2.365679196	1
B1	Porites	3	4/24/21 12:17	1/1/70 12:17	615.2212982	NP	1.256044809	1
B1	Porites	3	4/24/21 14:10	1/1/70 14:10	462.3532276	NP	1.057108127	1
B1	Porites	3	4/24/21 14:51	1/1/70 14:51	569.2376021	NP	1.697179143	1
B1	Porites	3	4/24/21 15:48	1/1/70 15:48	630.7970881	NP	0.329474067	1
B1	Porites	3	4/24/21 16:17	1/1/70 16:17	517.9087786	NP	1.46447489	1
B1	Porites	3	4/24/21 17:00	1/1/70 17:00	357.8772883	NP	-0.463507849	1
B1	Porites	3	4/24/21 17:52	1/1/70 17:52	231.5268168	NP	0.490212908	1
B1	Porites	3	4/24/21 18:18	1/1/70 18:18	134.1260356	NP	0.241595437	1
B1	Porites	1	4/7/21 7:01	1/1/70 7:01	2.109669231	NP	-1.223080814	1
B1	Porites	1	4/7/21 19:29	1/1/70 19:29	7.254374272	NP	-0.974931119	1
B1	Porites	1	4/7/21 7:27	1/1/70 7:27	14.29608729	NP	-0.64706303	1
B1	Porites	2	4/14/21 19:29	1/1/70 19:29	17.58705175	NP	-0.89027757	1
B1	Porites	1	4/7/21 7:53	1/1/70 7:53	21.89113982	NP	-0.589569062	1
B1	Porites	3	4/24/21 7:27	1/1/70 7:27	28.27806526	NP	-0.776512007	1
B1	Porites	1	4/7/21 8:19	1/1/70 8:19	36.4300321	NP	-0.46682935	1
B1	Porites	2	4/14/21 7:53	1/1/70 7:53	40.89256175	NP	-0.903865714	1
B1	Porites	2	4/14/21 19:02	1/1/70 19:02	55.02176196	NP	-1.148116396	1
B1	Porites	3	4/24/21 18:58	1/1/70 18:58	71.44768708	NP	-0.786959797	1
B2	Porites	1	4/8/21 9:21	1/1/70 9:21	210.760939	NP	0.571778266	1
B2	Porites	1	4/8/21 9:47	1/1/70 9:47	153.838638	NP	1.773862885	1
B2	Porites	1	4/8/21 10:55	1/1/70 10:55	490.7801822	NP	2.44613724	1
B2	Porites	1	4/8/21 11:25	1/1/70 11:25	421.3271384	NP	0.677828061	1
B2	Porites	1	4/8/21 13:10	1/1/70 13:10	414.6136116	NP	1.701470759	1
B2	Porites	1	4/8/21 15:10	1/1/70 15:10	662.321214	NP	1.864808202	1
B2	Porites	1	4/8/21 16:01	1/1/70 16:01	304.5378486	NP	-1.359056634	1
B2	Porites	1	4/8/21 17:06	1/1/70 17:06	395.3779265	NP	1.751001344	1
B2	Porites	1	4/8/21 17:42	1/1/70 17:42	254.1607394	NP	1.729377527	1
B2	Porites	2	4/15/21 9:52	1/1/70 9:52	223.4836885	NP	1.239634802	1
B2	Porites	2	4/15/21 10:18	1/1/70 10:18	132.3444217	NP	0.460994005	1
B2	Porites	2	4/15/21 12:06	1/1/70 12:06	364.7378088	NP	2.430940744	1
B2	Porites	2	4/15/21 14:10	1/1/70 14:10	245.0186627	NP	1.519929879	1
B2	Porites	2	4/15/21 14:51	1/1/70 14:51	317.2370022	NP	2.921886962	1
B2	Porites	2	4/15/21 15:53	1/1/70 15:53	416.5182135	NP	2.126602452	1
B2	Porites	2	4/15/21 16:19	1/1/70 16:19	329.7853176	NP	1.912753754	1
B2	Porites	2	4/15/21 17:11	1/1/70 17:11	179.5809457	NP	-0.945193986	1
B2	Porites	3	4/25/21 9:12	1/1/70 9:12	183.3034411	NP	-0.331677768	1
B2	Porites	3	4/25/21 10:05	1/1/70 10:05	498.4084589	NP	2.878112779	1
B2	Porites	3	4/25/21 10:46	1/1/70 10:46	494.3677597	NP	1.901634996	1
B2	Porites	3	4/25/21 11:47	1/1/70 11:47	378.5161476	NP	1.611349121	1
B2	Porites	3	4/25/21 12:17	1/1/70 12:17	384.1074169	NP	2.544986032	1
B2	Porites	3	4/25/21 12:50	1/1/70 12:50	402.4501661	NP	3.29392035	1
B2	Porites	3	4/25/21 13:47	1/1/70 13:47	374.4839482	NP	0.857980482	1
B2	Porites	3	4/25/21 14:17	1/1/70 14:17	317.9997413	NP	2.433229442	1
B2	Porites	3	4/25/21 14:50	1/1/70 14:50	265.8253343	NP	2.650076682	1
B2	Porites	3	4/25/21 16:02	1/1/70 16:02	392.511417	NP	2.820263252	1
B2	Porites	3	4/25/21 19:53	1/1/70 19:53	1.6454305	NP	-1.809031486	1
B2	Porites	3	4/25/21 6:54	1/1/70 6:54	7.340614421	NP	-1.560149967	1
B2	Porites	2	4/15/21 7:17	1/1/70 7:17	15.13256711	NP	-0.969745372	1
B2	Porites	1	4/8/21 7:22	1/1/70 7:22	22.42156159	NP	-0.613333072	1
B2	Porites	3	4/25/21 19:03	1/1/70 19:03	27.22455853	NP	-1.533657228	1
B2	Porites	2	4/15/21 8:17	1/1/70 8:17	49.87372513	NP	-1.059421366	1
B2	Porites	3	4/25/21 7:50	1/1/70 7:50	54.37216597	NP	-0.34688718	1
B2	Porites	3	4/25/21 18:17	1/1/70 18:17	64.76420833	NP	-0.641533755	1
B2	Porites	3	4/25/21 8:18	1/1/70 8:18	81.7128751	NP	0.530265728	1
B3	Porites	1	4/8/21 9:02	1/1/70 9:02	105.8439339	NP	-0.764869405	1
B3	Porites	1	4/8/21 9:52	1/1/70 9:52	169.1443183	NP	0.757873835	1
B3	Porites	1	4/8/21 10:18	1/1/70 10:18	304.7483131	NP	1.317242511	1
B3	Porites	1	4/8/21 12:10	1/1/70 12:10	440.1866541	NP	1.706101008	1
B3	Porites	1	4/8/21 12:51	1/1/70 12:51	355.1362669	NP	1.874671951	1
B3	Porites	1	4/8/21 13:53	1/1/70 13:53	512.3336482	NP	1.928693494	1
B3	Porites	1	4/8/21 14:19	1/1/70 14:19	327.0159916	NP	2.352736967	1
B3	Porites	1	4/8/21 14:51	1/1/70 14:51	607.459619	NP	2.952007508	1
B3	Porites	1	4/8/21 15:53	1/1/70 15:53	385.7109101	NP	1.807656217	1
B3	Porites	1	4/8/21 16:19	1/1/70 16:19	292.7204385	NP	1.036012505	1
B3	Porites	1	4/8/21 17:52	1/1/70 17:52	267.3129633	NP	1.112241363	1
B3	Porites	1	4/8/21 18:18	1/1/70 18:18	139.7845656	NP	1.228493263	1
B3	Porites	2	4/15/21 9:00	1/1/70 9:00	158.9034403	NP	-0.382928019	1
B3	Porites	2	4/15/21 9:52	1/1/70 9:52	238.11487	NP	0.763301339	1
B3	Porites	2	4/15/21 10:51	1/1/70 10:51	193.6997731	NP	0.618696851	1
B3	Porites	2	4/15/21 11:55	1/1/70 11:55	314.9899851	NP	1.924700739	1
B3	Porites	2	4/15/21 12:25	1/1/70 12:25	559.7966591	NP	2.162678433	1
B3	Porites	2	4/15/21 14:01	1/1/70 14:01	250.6961168	NP	0.345424466	1
B3	Porites	2	4/15/21 14:27	1/1/70 14:27	344.4956988	NP	0.659970585	1
B3	Porites	2	4/15/21 15:53	1/1/70 15:53	379.3035095	NP	1.500958228	1
B3	Porites	2	4/15/21 16:19	1/1/70 16:19	337.5086902	NP	0.735195956	1
B3	Porites	2	4/15/21 17:11	1/1/70 17:11	175.0409142	NP	-0.760102927	1
B3	Porites	3	4/25/21 9:05	1/1/70 9:05	151.3722847	NP	-0.395977946	1
B3	Porites	3	4/25/21 9:56	1/1/70 9:56	353.0965558	NP	1.226334069	1
B3	Porites	3	4/25/21 10:25	1/1/70 10:25	463.5917207	NP	0.994817595	1
B3	Porites	3	4/25/21 11:53	1/1/70 11:53	368.5053537	NP	1.327404841	1
B3	Porites	3	4/25/21 12:19	1/1/70 12:19	366.8535485	NP	1.407932504	1
B3	Porites	3	4/25/21 12:51	1/1/70 12:51	380.2462397	NP	1.369884046	1
B3	Porites	3	4/25/21 13:53	1/1/70 13:53	363.1146987	NP	1.375560937	1
B3	Porites	3	4/25/21 14:19	1/1/70 14:19	297.8952134	NP	1.26301639	1
B3	Porites	3	4/25/21 14:50	1/1/70 14:50	271.8899521	NP	1.492642599	1
B3	Porites	3	4/25/21 16:17	1/1/70 16:17	413.7752346	NP	1.544483179	1
B3	Porites	3	4/25/21 17:11	1/1/70 17:11	246.6429835	NP	-0.481848191	1
B3	Porites	1	4/8/21 19:54	1/1/70 19:54	0.908855198	NP	-1.04301718	1
B3	Porites	3	4/25/21 6:54	1/1/70 6:54	7.114012768	NP	-0.559484155	1
B3	Porites	2	4/15/21 7:27	1/1/70 7:27	17.68279303	NP	-1.130774891	1
B3	Porites	1	4/8/21 7:22	1/1/70 7:22	21.31541794	NP	-0.710736431	1
B3	Porites	3	4/25/21 7:22	1/1/70 7:22	28.22719777	NP	-0.424584178	1
B3	Porites	1	4/8/21 7:50	1/1/70 7:50	38.42657618	NP	-0.506183987	1
B3	Porites	1	4/8/21 19:01	1/1/70 19:01	43.79058721	NP	-0.744641612	1
B3	Porites	3	4/25/21 18:48	1/1/70 18:48	46.91136014	NP	-1.027244906	1
B3	Porites	2	4/15/21 18:45	1/1/70 18:45	60.07121211	NP	-0.305474162	1
B3	Porites	2	4/15/21 8:19	1/1/70 8:19	66.23214889	NP	-0.337244975	1
B3	Porites	3	4/25/21 8:18	1/1/70 8:18	75.49740361	NP	0.323452418	1
B4	Porites	1	4/9/21 8:54	1/1/70 8:54	178.6153382	NP	0.616614742	1
B4	Porites	1	4/9/21 9:21	1/1/70 9:21	155.1691699	NP	0.783358797	1
B4	Porites	1	4/9/21 9:47	1/1/70 9:47	181.3369366	NP	0.838450093	1
B4	Porites	1	4/9/21 10:48	1/1/70 10:48	560.6330002	NP	1.092155035	1
B4	Porites	1	4/9/21 11:17	1/1/70 11:17	186.153097	NP	0.733886213	1
B4	Porites	1	4/9/21 13:10	1/1/70 13:10	706.7220602	NP	1.260505634	1
B4	Porites	1	4/9/21 15:10	1/1/70 15:10	403.494625	NP	1.037246276	1
B4	Porites	1	4/9/21 17:06	1/1/70 17:06	146.9884847	NP	0.585690215	1
B4	Porites	1	4/9/21 17:42	1/1/70 17:42	94.25826543	NP	0.495831979	1
B4	Porites	2	4/17/21 9:49	1/1/70 9:49	178.2035512	NP	1.113023534	1
B4	Porites	2	4/17/21 10:17	1/1/70 10:17	279.41543	NP	1.933779721	1
B4	Porites	2	4/17/21 12:10	1/1/70 12:10	342.5358391	NP	2.708210794	1
B4	Porites	2	4/17/21 14:10	1/1/70 14:10	339.8223215	NP	2.785781277	1
B4	Porites	2	4/17/21 16:10	1/1/70 16:10	79.69078028	NP	-0.317667476	1
B4	Porites	3	4/27/21 9:00	1/1/70 9:00	128.7154346	NP	-0.609451471	1
B4	Porites	3	4/27/21 9:51	1/1/70 9:51	226.8746809	NP	1.679324774	1
B4	Porites	3	4/27/21 10:18	1/1/70 10:18	377.3198839	NP	3.042759692	1
B4	Porites	3	4/27/21 12:10	1/1/70 12:10	421.0763899	NP	2.156725038	1
B4	Porites	3	4/27/21 12:51	1/1/70 12:51	509.6375033	NP	3.074776152	1
B4	Porites	3	4/27/21 13:48	1/1/70 13:48	467.529044	NP	3.514337636	1
B4	Porites	3	4/27/21 14:17	1/1/70 14:17	419.341575	NP	1.915275606	1
B4	Porites	3	4/27/21 14:51	1/1/70 14:51	527.9935347	NP	4.815717742	1
B4	Porites	3	4/27/21 15:53	1/1/70 15:53	467.0306097	NP	3.068348133	1
B4	Porites	3	4/27/21 16:19	1/1/70 16:19	402.1164094	NP	2.735254828	1
B4	Porites	3	4/27/21 17:52	1/1/70 17:52	185.3660139	NP	1.241486191	1
B4	Porites	3	4/27/21 18:18	1/1/70 18:18	114.1259113	NP	0.699213122	1
B4	Porites	2	4/17/21 7:01	1/1/70 7:01	3.20657668	NP	-1.292202342	1
B4	Porites	2	4/17/21 18:59	1/1/70 18:59	8.291968502	NP	-0.188275194	1
B4	Porites	1	4/9/21 19:23	1/1/70 19:23	14.81533699	NP	-0.556378205	1
B4	Porites	2	4/17/21 7:27	1/1/70 7:27	15.85901815	NP	-1.027527166	1
B4	Porites	2	4/17/21 17:52	1/1/70 17:52	22.65950578	NP	-1.069376682	1
B4	Porites	2	4/17/21 7:53	1/1/70 7:53	29.35960382	NP	-0.793030929	1
B4	Porites	1	4/9/21 7:49	1/1/70 7:49	30.50313072	NP	-0.331717526	1
B4	Porites	2	4/17/21 17:01	1/1/70 17:01	55.16193092	NP	-0.840075224	1
B5	Porites	1	4/10/21 9:56	1/1/70 9:56	324.1310766	NP	2.269877776	1
B5	Porites	1	4/10/21 10:25	1/1/70 10:25	600.7570892	NP	1.913247477	1
B5	Porites	1	4/10/21 11:53	1/1/70 11:53	471.8409761	NP	2.886397978	1
B5	Porites	1	4/10/21 12:19	1/1/70 12:19	539.4980353	NP	2.577988568	1
B5	Porites	1	4/10/21 14:10	1/1/70 14:10	536.4509688	NP	1.84449843	1
B5	Porites	1	4/10/21 16:10	1/1/70 16:10	403.0997093	NP	1.396623788	1
B5	Porites	1	4/10/21 17:11	1/1/70 17:11	198.1477577	NP	-1.813547649	1
B5	Porites	1	4/10/21 18:05	1/1/70 18:05	87.5333927	NP	-1.558516809	1
B5	Porites	2	4/18/21 9:22	1/1/70 9:22	162.8390296	NP	4.621369455	1
B5	Porites	2	4/18/21 9:49	1/1/70 9:49	97.64420785	NP	4.299025466	1
B5	Porites	2	4/18/21 12:55	1/1/70 12:55	170.8054752	NP	2.895226346	1
B5	Porites	2	4/18/21 13:25	1/1/70 13:25	237.9677269	NP	3.138015612	1
B5	Porites	2	4/18/21 15:10	1/1/70 15:10	107.7794255	NP	0.611993977	1
B5	Porites	2	4/18/21 17:42	1/1/70 17:42	86.12067259	NP	-2.348334702	1
B5	Porites	3	4/28/21 8:55	1/1/70 8:55	237.3353512	NP	5.320567742	1
B5	Porites	3	4/28/21 9:24	1/1/70 9:24	110.8519071	NP	3.64493174	1
B5	Porites	3	4/28/21 11:27	1/1/70 11:27	352.1754368	NP	2.850923955	1
B5	Porites	3	4/28/21 12:47	1/1/70 12:47	674.9274135	NP	4.415545866	1
B5	Porites	3	4/28/21 16:54	1/1/70 16:54	354.4991055	NP	5.392374632	1
B5	Porites	3	4/28/21 17:21	1/1/70 17:21	294.0819483	NP	5.843676271	1
B5	Porites	3	4/28/21 17:48	1/1/70 17:48	190.6713697	NP	3.015794855	1
B5	Porites	1	4/10/21 19:50	1/1/70 19:50	1.718906903	NP	-1.647948764	1
B5	Porites	2	4/18/21 19:25	1/1/70 19:25	8.452929972	NP	-1.728686392	1
B5	Porites	1	4/10/21 7:27	1/1/70 7:27	15.67827337	NP	-1.388311775	1
B5	Porites	3	4/28/21 7:21	1/1/70 7:21	19.47499651	NP	-1.010173067	1
B5	Porites	3	4/28/21 18:54	1/1/70 18:54	39.55590816	NP	-1.111611333	1
B5	Porites	1	4/10/21 7:53	1/1/70 7:53	47.77486656	NP	-1.594777647	1
B5	Porites	1	4/10/21 18:49	1/1/70 18:49	63.30752394	NP	-1.137970275	1
B5	Porites	2	4/18/21 17:06	1/1/70 17:06	73.23503053	NP	2.073079303	1
B6	Porites	1	4/10/21 9:00	1/1/70 9:00	158.3663426	NP	-0.34139206	1
B6	Porites	1	4/10/21 9:51	1/1/70 9:51	186.6458746	NP	0.729319505	1
B6	Porites	1	4/10/21 10:18	1/1/70 10:18	378.9196459	NP	1.243367259	1
B6	Porites	1	4/10/21 10:52	1/1/70 10:52	610.0213802	NP	1.852884257	1
B6	Porites	1	4/10/21 11:53	1/1/70 11:53	423.8509755	NP	1.337907299	1
B6	Porites	1	4/10/21 12:19	1/1/70 12:19	523.5069671	NP	1.618077294	1
B6	Porites	1	4/10/21 12:51	1/1/70 12:51	540.4572741	NP	2.097445626	1
B6	Porites	1	4/10/21 14:17	1/1/70 14:17	425.479315	NP	1.642251792	1
B6	Porites	1	4/10/21 16:10	1/1/70 16:10	442.1771677	NP	1.472263114	1
B6	Porites	1	4/10/21 17:11	1/1/70 17:11	237.6516316	NP	-0.556582834	1
B6	Porites	2	4/19/21 8:54	1/1/70 8:54	210.4694957	NP	3.716883278	1
B6	Porites	2	4/19/21 9:22	1/1/70 9:22	130.1013097	NP	0.623455202	1
B6	Porites	2	4/19/21 9:49	1/1/70 9:49	216.6650558	NP	3.969536859	1
B6	Porites	2	4/19/21 10:53	1/1/70 10:53	280.5324214	NP	5.594796083	1
B6	Porites	2	4/19/21 11:19	1/1/70 11:19	243.3129861	NP	3.237534873	1
B6	Porites	2	4/19/21 11:51	1/1/70 11:51	441.307786	NP	5.988860617	1
B6	Porites	2	4/19/21 12:53	1/1/70 12:53	474.3687778	NP	5.349043286	1
B6	Porites	2	4/19/21 13:19	1/1/70 13:19	419.9484469	NP	5.279887012	1
B6	Porites	2	4/19/21 14:55	1/1/70 14:55	455.9465505	NP	6.322651808	1
B6	Porites	2	4/19/21 16:54	1/1/70 16:54	83.67633906	NP	-2.490283549	1
B6	Porites	3	4/29/21 8:55	1/1/70 8:55	187.4468983	NP	2.390001989	1
B6	Porites	3	4/29/21 9:23	1/1/70 9:23	150.0168691	NP	2.98935046	1
B6	Porites	3	4/29/21 9:57	1/1/70 9:57	244.3202805	NP	-2.291230329	1
B6	Porites	3	4/29/21 11:10	1/1/70 11:10	367.0950896	NP	4.503394101	1
B6	Porites	3	4/29/21 11:50	1/1/70 11:50	385.0622708	NP	2.19089708	1
B6	Porites	3	4/29/21 12:53	1/1/70 12:53	491.2143546	NP	5.730737653	1
B6	Porites	3	4/29/21 13:19	1/1/70 13:19	456.2615757	NP	4.846421319	1
B6	Porites	3	4/29/21 13:50	1/1/70 13:50	504.5000112	NP	4.912548415	1
B6	Porites	3	4/29/21 14:53	1/1/70 14:53	556.8298695	NP	5.532325136	1
B6	Porites	3	4/29/21 15:19	1/1/70 15:19	322.7777403	NP	4.742143696	1
B6	Porites	3	4/29/21 15:51	1/1/70 15:51	333.8338316	NP	3.204758987	1
B6	Porites	3	4/29/21 16:54	1/1/70 16:54	376.6206816	NP	5.122557764	1
B6	Porites	3	4/29/21 17:21	1/1/70 17:21	198.9510004	NP	2.198293017	1
B6	Porites	3	4/29/21 17:47	1/1/70 17:47	188.2998244	NP	3.243045483	1
B6	Porites	3	4/29/21 19:52	1/1/70 19:52	4.056760589	NP	-1.274977096	1
B6	Porites	2	4/19/21 19:25	1/1/70 19:25	6.164676869	NP	-0.872001563	1
B6	Porites	1	4/10/21 7:27	1/1/70 7:27	14.75816105	NP	-0.71178691	1
B6	Porites	3	4/29/21 19:23	1/1/70 19:23	19.80515248	NP	-0.881588802	1
B6	Porites	2	4/19/21 18:53	1/1/70 18:53	32.10497505	NP	-2.733068357	1
B6	Porites	2	4/19/21 17:48	1/1/70 17:48	39.68060574	NP	-2.851950694	1
B6	Porites	1	4/10/21 7:53	1/1/70 7:53	44.02723762	NP	-0.490669052	1
B6	Porites	1	4/10/21 18:48	1/1/70 18:48	67.20560569	NP	-0.86997843	1
B7	Porites	1	4/12/21 9:00	1/1/70 9:00	113.4530146	NP	-1.062214403	1
B7	Porites	1	4/12/21 9:52	1/1/70 9:52	152.6937778	NP	0.540001313	1
B7	Porites	1	4/12/21 10:18	1/1/70 10:18	178.9563318	NP	0.727834127	1
B7	Porites	1	4/12/21 11:53	1/1/70 11:53	179.3106378	NP	0.850875657	1
B7	Porites	1	4/12/21 12:19	1/1/70 12:19	144.5811786	NP	0.351048296	1
B7	Porites	1	4/12/21 17:04	1/1/70 17:04	201.0604081	NP	-0.578420087	1
B7	Porites	1	4/12/21 17:57	1/1/70 17:57	140.4016279	NP	1.043714154	1
B7	Porites	1	4/12/21 18:25	1/1/70 18:25	121.3988773	NP	0.654468283	1
B7	Porites	2	4/19/21 9:56	1/1/70 9:56	256.2565602	NP	2.104491317	1
B7	Porites	2	4/19/21 10:25	1/1/70 10:25	372.2037675	NP	3.648451452	1
B7	Porites	2	4/19/21 11:48	1/1/70 11:48	476.3768237	NP	4.153723911	1
B7	Porites	2	4/19/21 12:17	1/1/70 12:17	464.4595148	NP	3.338632161	1
B7	Porites	2	4/19/21 12:53	1/1/70 12:53	429.8043636	NP	3.34060848	1
B7	Porites	2	4/19/21 13:53	1/1/70 13:53	362.0914259	NP	4.375340888	1
B7	Porites	2	4/19/21 14:19	1/1/70 14:19	271.1477659	NP	2.901114237	1
B7	Porites	2	4/19/21 14:50	1/1/70 14:50	439.0986508	NP	4.891213105	1
B7	Porites	3	4/29/21 9:00	1/1/70 9:00	175.0376105	NP	-0.958043906	1
B7	Porites	3	4/29/21 9:52	1/1/70 9:52	299.9836382	NP	3.263726016	1
B7	Porites	3	4/29/21 10:18	1/1/70 10:18	351.176497	NP	2.821965335	1
B7	Porites	3	4/29/21 12:10	1/1/70 12:10	436.08546	NP	3.45038259	1
B7	Porites	3	4/29/21 14:10	1/1/70 14:10	468.5839077	NP	3.003013994	1
B7	Porites	3	4/29/21 14:52	1/1/70 14:52	448.1666323	NP	3.885529018	1
B7	Porites	3	4/29/21 15:53	1/1/70 15:53	408.1330705	NP	3.358947352	1
B7	Porites	3	4/29/21 16:19	1/1/70 16:19	340.1038474	NP	2.26134064	1
B7	Porites	3	4/29/21 17:51	1/1/70 17:51	196.7563023	NP	2.032585591	1
B7	Porites	2	4/19/21 19:59	1/1/70 19:59	0.071938743	NP	-1.219211974	1
B7	Porites	2	4/19/21 6:54	1/1/70 6:54	7.071259688	NP	3.23453675	1
B7	Porites	1	4/12/21 7:22	1/1/70 7:22	15.10927288	NP	-1.231084786	1
B7	Porites	2	4/19/21 19:05	1/1/70 19:05	22.44453907	NP	-1.134235356	1
B7	Porites	3	4/29/21 7:17	1/1/70 7:17	28.51309926	NP	-0.428832202	1
B7	Porites	2	4/19/21 7:50	1/1/70 7:50	30.13660064	NP	-0.554300623	1
B7	Porites	2	4/19/21 17:52	1/1/70 17:52	38.55138505	NP	-0.84638492	1
B7	Porites	2	4/19/21 18:18	1/1/70 18:18	42.9669779	NP	-0.800896673	1
B7	Porites	1	4/12/21 16:19	1/1/70 16:19	48.34310901	NP	-0.82387731	1
B7	Porites	3	4/29/21 19:03	1/1/70 19:03	50.43657366	NP	-1.467129871	1
B7	Porites	2	4/19/21 8:18	1/1/70 8:18	65.01398444	NP	0.436327163	1
B7	Porites	3	4/29/21 8:17	1/1/70 8:17	79.28906109	NP	1.608798234	1
C1	Montastrea	1	4/7/21 6:47	1/1/70 7:43	0	NP	-1.06	100
C1	Montastrea	1	4/7/21 19:50	1/1/70 19:50	0	NP	-1.59	100
C1	Montastrea	1	4/7/21 8:49	1/1/70 8:49	123.5086143	NP	1.144161948	1
C1	Montastrea	1	4/7/21 9:53	1/1/70 9:53	118.3955078	NP	0.418284412	1
C1	Montastrea	1	4/7/21 10:24	1/1/70 10:24	289.1324369	NP	1.017997129	1
C1	Montastrea	1	4/7/21 12:10	1/1/70 12:10	427.5298152	NP	1.893428529	1
C1	Montastrea	1	4/7/21 12:50	1/1/70 12:50	271.5485961	NP	2.021425141	1
C1	Montastrea	1	4/7/21 13:48	1/1/70 13:48	357.6522852	NP	1.181394726	1
C1	Montastrea	1	4/7/21 14:17	1/1/70 14:17	253.093538	NP	1.900506711	1
C1	Montastrea	1	4/7/21 14:50	1/1/70 14:50	646.3101229	NP	1.997671832	1
C1	Montastrea	1	4/7/21 15:53	1/1/70 15:53	155.1235506	NP	1.811124934	1
C1	Montastrea	1	4/7/21 16:19	1/1/70 16:19	150.9364963	NP	1.413269452	1
C1	Montastrea	1	4/7/21 16:54	1/1/70 16:54	402.538981	NP	1.883285627	1
C1	Montastrea	1	4/7/21 17:21	1/1/70 17:21	210.8936559	NP	1.524527434	1
C1	Montastrea	1	4/7/21 17:48	1/1/70 17:48	110.9902907	NP	1.501242661	1
C1	Montastrea	2	4/14/21 9:20	1/1/70 9:20	80.2609829	NP	1.792527773	1
C1	Montastrea	2	4/14/21 9:49	1/1/70 9:49	298.4960845	NP	2.261270321	1
C1	Montastrea	2	4/14/21 10:55	1/1/70 10:55	384.1461968	NP	2.667229219	1
C1	Montastrea	2	4/14/21 11:25	1/1/70 11:25	369.062352	NP	2.131023457	1
C1	Montastrea	2	4/14/21 12:53	1/1/70 12:53	607.0889015	NP	3.348040122	1
C1	Montastrea	2	4/14/21 13:19	1/1/70 13:19	292.0285263	NP	2.219484775	1
C1	Montastrea	2	4/14/21 15:06	1/1/70 15:06	533.6397999	NP	3.560660614	1
C1	Montastrea	2	4/14/21 17:22	1/1/70 17:22	280.4238583	NP	1.191474026	1
C1	Montastrea	2	4/14/21 17:54	1/1/70 17:54	183.8960273	NP	-2.082863703	1
C1	Montastrea	3	4/24/21 9:21	1/1/70 9:21	169.1851231	NP	0.396766939	1
C1	Montastrea	3	4/24/21 9:47	1/1/70 9:47	192.9971208	NP	1.023152201	1
C1	Montastrea	3	4/24/21 11:02	1/1/70 11:02	623.1373482	NP	1.992334718	1
C1	Montastrea	3	4/24/21 11:55	1/1/70 11:55	295.5330019	NP	0.490092964	1
C1	Montastrea	3	4/24/21 13:01	1/1/70 13:01	707.2039986	NP	2.412030214	1
C1	Montastrea	3	4/24/21 14:55	1/1/70 14:55	683.453714	NP	2.349276564	1
C1	Montastrea	3	4/24/21 16:54	1/1/70 16:54	376.7569461	NP	1.197950678	1
C1	Montastrea	3	4/24/21 17:21	1/1/70 17:21	339.5369948	NP	2.261398936	1
C1	Montastrea	3	4/24/21 17:47	1/1/70 17:47	268.3221633	NP	2.065100063	1
C1	Montastrea	3	4/24/21 18:53	1/1/70 18:53	84.83918886	NP	-0.36674886	1
C1	Montastrea	3	4/24/21 20:10	1/1/70 20:10	0.097753475	NP	-1.750982246	1
C1	Montastrea	2	4/14/21 7:07	1/1/70 7:07	6.986545757	NP	-1.486350116	1
C1	Montastrea	1	4/7/21 7:19	1/1/70 7:19	10.46500008	NP	-1.290672183	1
C1	Montastrea	2	4/14/21 19:27	1/1/70 19:27	16.81899735	NP	-2.159397521	1
C1	Montastrea	1	4/7/21 7:45	1/1/70 7:45	23.4311974	NP	-0.880728763	1
C1	Montastrea	3	4/24/21 19:19	1/1/70 19:19	29.15755512	NP	-1.229861128	1
C1	Montastrea	2	4/14/21 19:01	1/1/70 19:01	48.68309962	NP	-1.675090509	1
C1	Montastrea	3	4/24/21 7:49	1/1/70 7:49	55.4228146	NP	-0.424141475	1
C2	Montastrea	1	4/8/21 8:55	1/1/70 8:55	115.2478816	NP	0.575698838	1
C2	Montastrea	1	4/8/21 9:24	1/1/70 9:24	186.0332049	NP	0.888828885	1
C2	Montastrea	1	4/8/21 11:10	1/1/70 11:10	263.5643962	NP	1.522622696	1
C2	Montastrea	1	4/8/21 13:10	1/1/70 13:10	405.1222391	NP	1.252422494	1
C2	Montastrea	1	4/8/21 15:10	1/1/70 15:10	448.8026957	NP	1.282463801	1
C2	Montastrea	1	4/8/21 15:50	1/1/70 15:50	432.0511697	NP	2.589228703	1
C2	Montastrea	1	4/8/21 16:54	1/1/70 16:54	157.2760329	NP	0.292609479	1
C2	Montastrea	1	4/8/21 17:21	1/1/70 17:21	218.2077483	NP	1.012533502	1
C2	Montastrea	1	4/8/21 17:47	1/1/70 17:47	218.8965097	NP	0.550002126	1
C2	Montastrea	2	4/15/21 9:07	1/1/70 9:07	139.3239401	NP	0.450206238	1
C2	Montastrea	2	4/15/21 9:44	1/1/70 9:44	130.6778014	NP	0.892575796	1
C2	Montastrea	2	4/15/21 10:55	1/1/70 10:55	212.7559398	NP	0.566662305	1
C2	Montastrea	2	4/15/21 11:25	1/1/70 11:25	274.6095635	NP	1.287512284	1
C2	Montastrea	2	4/15/21 13:02	1/1/70 13:02	328.1383877	NP	1.61885303	1
C2	Montastrea	2	4/15/21 15:10	1/1/70 15:10	341.7023012	NP	1.604704092	1
C2	Montastrea	2	4/15/21 15:50	1/1/70 15:50	379.2346605	NP	2.010870582	1
C2	Montastrea	2	4/15/21 17:21	1/1/70 17:21	123.5499664	NP	0.376510977	1
C2	Montastrea	2	4/15/21 17:48	1/1/70 17:48	204.1004738	NP	0.880965009	1
C2	Montastrea	3	4/25/21 9:05	1/1/70 9:05	135.9688498	NP	-0.27535381	1
C2	Montastrea	3	4/25/21 9:56	1/1/70 9:56	266.0773833	NP	0.776381992	1
C2	Montastrea	3	4/25/21 10:25	1/1/70 10:25	401.9817689	NP	0.734890432	1
C2	Montastrea	3	4/25/21 11:53	1/1/70 11:53	350.3482291	NP	1.375356074	1
C2	Montastrea	3	4/25/21 12:19	1/1/70 12:19	359.2988114	NP	1.709600692	1
C2	Montastrea	3	4/25/21 12:51	1/1/70 12:51	377.193461	NP	1.580613013	1
C2	Montastrea	3	4/25/21 13:53	1/1/70 13:53	362.5966157	NP	1.790217516	1
C2	Montastrea	3	4/25/21 14:19	1/1/70 14:19	284.6072273	NP	1.494582471	1
C2	Montastrea	3	4/25/21 14:51	1/1/70 14:51	265.0201003	NP	1.225799587	1
C2	Montastrea	3	4/25/21 15:53	1/1/70 15:53	430.3228823	NP	1.966180877	1
C2	Montastrea	3	4/25/21 16:19	1/1/70 16:19	441.3963618	NP	1.921574173	1
C2	Montastrea	1	4/8/21 19:55	1/1/70 19:55	0.56923179	NP	-0.696736226	1
C2	Montastrea	3	4/25/21 6:54	1/1/70 6:54	6.887411115	NP	-0.686237193	1
C2	Montastrea	1	4/8/21 19:22	1/1/70 19:22	10.44870386	NP	-0.466376553	1
C2	Montastrea	2	4/15/21 19:23	1/1/70 19:23	17.65526877	NP	-0.978778391	1
C2	Montastrea	2	4/15/21 7:30	1/1/70 7:30	20.37925245	NP	-0.694073903	1
C2	Montastrea	3	4/25/21 7:22	1/1/70 7:22	27.34714252	NP	-0.404149553	1
C2	Montastrea	1	4/8/21 7:49	1/1/70 7:49	29.41993895	NP	-0.237134665	1
C2	Montastrea	2	4/15/21 8:00	1/1/70 8:00	47.39479735	NP	-0.425681788	1
C2	Montastrea	3	4/25/21 18:18	1/1/70 18:18	62.55031839	NP	-0.33381198	1
C3	Montastrea	1	4/9/21 8:54	1/1/70 8:54	152.7320275	NP	0.561648999	1
C3	Montastrea	1	4/9/21 9:21	1/1/70 9:21	139.2995749	NP	0.519373677	1
C3	Montastrea	1	4/9/21 9:47	1/1/70 9:47	170.5567394	NP	1.337974673	1
C3	Montastrea	1	4/9/21 10:53	1/1/70 10:53	506.307385	NP	2.573959987	1
C3	Montastrea	1	4/9/21 11:19	1/1/70 11:19	431.6144216	NP	2.718022572	1
C3	Montastrea	1	4/9/21 13:10	1/1/70 13:10	718.6960677	NP	3.139253045	1
C3	Montastrea	1	4/9/21 15:10	1/1/70 15:10	609.7403878	NP	3.101589623	1
C3	Montastrea	1	4/9/21 15:50	1/1/70 15:50	601.6373197	NP	2.922474065	1
C3	Montastrea	1	4/9/21 16:54	1/1/70 16:54	252.0196599	NP	1.271695149	1
C3	Montastrea	1	4/9/21 17:21	1/1/70 17:21	133.1394639	NP	1.919133922	1
C3	Montastrea	1	4/9/21 17:47	1/1/70 17:47	89.01719828	NP	1.628422619	1
C3	Montastrea	2	4/17/21 9:46	1/1/70 9:46	212.3208259	NP	3.071181986	1
C3	Montastrea	2	4/17/21 10:11	1/1/70 10:11	233.002169	NP	2.389725103	1
C3	Montastrea	2	4/17/21 10:46	1/1/70 10:46	548.440265	NP	2.931297385	1
C3	Montastrea	2	4/17/21 11:48	1/1/70 11:48	448.5500248	NP	2.312073736	1
C3	Montastrea	2	4/17/21 12:17	1/1/70 12:17	380.8047016	NP	3.334633892	1
C3	Montastrea	2	4/17/21 12:50	1/1/70 12:50	376.9157641	NP	3.084829032	1
C3	Montastrea	2	4/17/21 13:53	1/1/70 13:53	319.3075299	NP	2.739430197	1
C3	Montastrea	2	4/17/21 14:19	1/1/70 14:19	515.3719349	NP	3.351280636	1
C3	Montastrea	3	4/27/21 15:46	1/1/70 15:46	334.8553772	NP	3.132919029	1
C3	Montastrea	3	4/27/21 16:54	1/1/70 16:54	329.9273157	NP	2.619872402	1
C3	Montastrea	3	4/27/21 17:21	1/1/70 17:21	215.542738	NP	1.965879926	1
C3	Montastrea	3	4/27/21 17:47	1/1/70 17:47	156.8827408	NP	1.189369925	1
C3	Montastrea	2	4/17/21 20:10	1/1/70 20:10	0.015056242	NP	-2.173142921	1
C3	Montastrea	3	4/27/21 19:49	1/1/70 19:49	5.530389855	NP	-2.025324533	1
C3	Montastrea	1	4/9/21 19:23	1/1/70 19:23	14.03006154	NP	-1.359346691	1
C3	Montastrea	2	4/17/21 7:22	1/1/70 7:22	15.70151021	NP	-1.480695565	1
C3	Montastrea	2	4/17/21 18:25	1/1/70 18:25	22.6507477	NP	-1.280141289	1
C3	Montastrea	3	4/27/21 19:22	1/1/70 19:22	30.57841935	NP	-1.612839428	1
C3	Montastrea	2	4/17/21 8:18	1/1/70 8:18	62.47753167	NP	-0.560999891	1
C4	Montastrea	1	4/9/21 8:19	1/1/70 8:19	89.10640892	NP	0.250963484	1
C4	Montastrea	1	4/9/21 9:12	1/1/70 9:12	204.0686167	NP	-0.326205995	1
C4	Montastrea	1	4/9/21 10:05	1/1/70 10:05	287.6081875	NP	1.406547323	1
C4	Montastrea	1	4/9/21 10:46	1/1/70 10:46	597.209279	NP	2.14906971	1
C4	Montastrea	1	4/9/21 11:47	1/1/70 11:47	363.1620755	NP	0.652931121	1
C4	Montastrea	1	4/9/21 12:17	1/1/70 12:17	618.4761923	NP	2.509004783	1
C4	Montastrea	1	4/9/21 14:10	1/1/70 14:10	689.7267116	NP	1.671271819	1
C4	Montastrea	1	4/9/21 16:10	1/1/70 16:10	377.049103	NP	0.895856973	1
C4	Montastrea	1	4/9/21 17:04	1/1/70 17:04	224.1880701	NP	-0.425345647	1
C4	Montastrea	2	4/17/21 9:46	1/1/70 9:46	201.6388614	NP	0.679883616	1
C4	Montastrea	2	4/17/21 10:11	1/1/70 10:11	226.070303	NP	0.945470127	1
C4	Montastrea	2	4/17/21 10:46	1/1/70 10:46	572.8192793	NP	2.179220886	1
C4	Montastrea	2	4/17/21 11:50	1/1/70 11:50	448.538622	NP	1.597622454	1
C4	Montastrea	2	4/17/21 12:23	1/1/70 12:23	393.6504545	NP	1.265070476	1
C4	Montastrea	2	4/17/21 13:53	1/1/70 13:53	329.9123613	NP	1.439356612	1
C4	Montastrea	2	4/17/21 14:19	1/1/70 14:19	420.60935	NP	1.527817657	1
C4	Montastrea	2	4/17/21 16:01	1/1/70 16:01	111.506344	NP	-0.715096611	1
C4	Montastrea	3	4/27/21 8:54	1/1/70 8:54	231.8048278	NP	3.115829903	1
C4	Montastrea	3	4/27/21 9:47	1/1/70 9:47	118.3642685	NP	3.71209408	1
C4	Montastrea	3	4/27/21 10:47	1/1/70 10:47	559.7076099	NP	4.449595915	1
C4	Montastrea	3	4/27/21 11:17	1/1/70 11:17	565.5295825	NP	3.765837207	1
C4	Montastrea	3	4/27/21 11:51	1/1/70 11:51	289.2813792	NP	2.684547076	1
C4	Montastrea	3	4/27/21 12:53	1/1/70 12:53	591.5176975	NP	3.697508459	1
C4	Montastrea	3	4/27/21 13:19	1/1/70 13:19	689.0117904	NP	4.025794051	1
C4	Montastrea	3	4/27/21 14:53	1/1/70 14:53	608.5386996	NP	4.959644063	1
C4	Montastrea	3	4/27/21 15:19	1/1/70 15:19	334.4443962	NP	4.352166811	1
C4	Montastrea	3	4/27/21 16:54	1/1/70 16:54	345.9594812	NP	4.219485216	1
C4	Montastrea	3	4/27/21 17:21	1/1/70 17:21	244.0279351	NP	3.644909349	1
C4	Montastrea	3	4/27/21 17:47	1/1/70 17:47	187.0165912	NP	2.72484298	1
C4	Montastrea	1	4/9/21 7:01	1/1/70 7:01	3.93799523	NP	-1.078840484	1
C4	Montastrea	3	4/27/21 19:45	1/1/70 19:45	8.002371218	NP	-1.64421306	1
C4	Montastrea	1	4/9/21 19:20	1/1/70 19:20	15.2008066	NP	-1.001337491	1
C4	Montastrea	2	4/17/21 18:00	1/1/70 18:00	19.30917608	NP	-1.533193516	1
C4	Montastrea	2	4/17/21 7:53	1/1/70 7:53	32.10220872	NP	-1.034148679	1
C4	Montastrea	1	4/9/21 7:53	1/1/70 7:53	36.4428747	NP	-0.598918834	1
C4	Montastrea	2	4/17/21 17:19	1/1/70 17:19	47.77625545	NP	-0.827624674	1
C5	Montastrea	1	4/10/21 9:00	1/1/70 9:00	131.1723824	NP	-0.545941178	1
C5	Montastrea	1	4/10/21 9:52	1/1/70 9:52	119.0008677	NP	0.432705316	1
C5	Montastrea	1	4/10/21 10:18	1/1/70 10:18	269.6431675	NP	0.597361988	1
C5	Montastrea	1	4/10/21 10:52	1/1/70 10:52	576.4794866	NP	1.150003994	1
C5	Montastrea	1	4/10/21 11:53	1/1/70 11:53	375.860975	NP	0.880577962	1
C5	Montastrea	1	4/10/21 12:19	1/1/70 12:19	507.515899	NP	1.109432092	1
C5	Montastrea	1	4/10/21 12:51	1/1/70 12:51	493.9698964	NP	1.118340103	1
C5	Montastrea	1	4/10/21 13:49	1/1/70 13:49	468.8408389	NP	1.432656762	1
C5	Montastrea	1	4/10/21 14:17	1/1/70 14:17	246.6418087	NP	1.012195341	1
C5	Montastrea	1	4/10/21 16:10	1/1/70 16:10	481.2546261	NP	1.182871253	1
C5	Montastrea	1	4/10/21 17:00	1/1/70 17:00	327.3540479	NP	-0.618919995	1
C5	Montastrea	2	4/18/21 8:54	1/1/70 8:54	240.3138357	NP	2.127139857	1
C5	Montastrea	2	4/18/21 9:49	1/1/70 9:49	249.2449985	NP	3.519667966	1
C5	Montastrea	2	4/18/21 10:55	1/1/70 10:55	362.6001726	NP	3.802689406	1
C5	Montastrea	2	4/18/21 11:25	1/1/70 11:25	270.5332124	NP	1.6860276	1
C5	Montastrea	2	4/18/21 13:02	1/1/70 13:02	170.2595347	NP	1.678370592	1
C5	Montastrea	2	4/18/21 15:52	1/1/70 15:52	289.1491912	NP	2.543443791	1
C5	Montastrea	3	4/28/21 9:00	1/1/70 9:00	162.3522668	NP	-0.533632254	1
C5	Montastrea	3	4/28/21 9:52	1/1/70 9:52	281.3522958	NP	2.432780655	1
C5	Montastrea	3	4/28/21 10:18	1/1/70 10:18	448.8500443	NP	3.477129406	1
C5	Montastrea	3	4/28/21 12:01	1/1/70 12:01	378.26425	NP	3.0613317	1
C5	Montastrea	3	4/28/21 14:10	1/1/70 14:10	482.3225105	NP	2.462762504	1
C5	Montastrea	3	4/28/21 16:10	1/1/70 16:10	439.009359	NP	3.284562057	1
C5	Montastrea	3	4/28/21 16:58	1/1/70 16:58	352.9368912	NP	-0.79621442	1
C5	Montastrea	3	4/28/21 17:51	1/1/70 17:51	185.6827066	NP	1.032651653	1
C5	Montastrea	3	4/28/21 18:18	1/1/70 18:18	111.8669929	NP	0.715146706	1
C5	Montastrea	1	4/10/21 19:54	1/1/70 19:54	0.818989893	NP	-1.252775616	1
C5	Montastrea	3	4/28/21 6:54	1/1/70 6:54	7.408511835	NP	-0.441892546	1
C5	Montastrea	2	4/18/21 7:07	1/1/70 7:07	13.48356289	NP	1.867290978	1
C5	Montastrea	2	4/18/21 18:55	1/1/70 18:55	24.83978321	NP	-1.716979721	1
C5	Montastrea	1	4/10/21 7:47	1/1/70 7:47	33.33951982	NP	-0.628245972	1
C5	Montastrea	1	4/10/21 19:02	1/1/70 19:02	36.75515438	NP	-1.082552715	1
C5	Montastrea	3	4/28/21 8:18	1/1/70 8:18	60.66710302	NP	1.983411106	1
C5	Montastrea	2	4/18/21 17:47	1/1/70 17:47	82.19143492	NP	-1.55834612	1
C6	Montastrea	1	4/12/21 9:21	1/1/70 9:21	79.90799084	NP	0.371105348	1
C6	Montastrea	1	4/12/21 9:47	1/1/70 9:47	152.0084148	NP	1.186007499	1
C6	Montastrea	1	4/12/21 10:53	1/1/70 10:53	263.2707835	NP	1.354003654	1
C6	Montastrea	1	4/12/21 11:19	1/1/70 11:19	310.5523341	NP	1.773011134	1
C6	Montastrea	1	4/12/21 13:27	1/1/70 13:27	282.0878774	NP	1.613595995	1
C6	Montastrea	1	4/12/21 14:55	1/1/70 14:55	206.3790315	NP	1.854192077	1
C6	Montastrea	1	4/12/21 16:54	1/1/70 16:54	217.3763019	NP	1.016456937	1
C6	Montastrea	1	4/12/21 17:21	1/1/70 17:21	240.7352455	NP	1.170031419	1
C6	Montastrea	1	4/12/21 17:47	1/1/70 17:47	223.6900198	NP	0.852735746	1
C6	Montastrea	2	4/19/21 8:54	1/1/70 8:54	158.9116225	NP	1.310294389	1
C6	Montastrea	2	4/19/21 9:22	1/1/70 9:22	140.0793835	NP	1.252365795	1
C6	Montastrea	2	4/19/21 9:49	1/1/70 9:49	166.4180836	NP	2.803069139	1
C6	Montastrea	2	4/19/21 10:53	1/1/70 10:53	285.3220009	NP	3.940576943	1
C6	Montastrea	2	4/19/21 11:19	1/1/70 11:19	375.5980377	NP	4.062977589	1
C6	Montastrea	2	4/19/21 13:10	1/1/70 13:10	401.9043399	NP	5.480901741	1
C6	Montastrea	2	4/19/21 15:10	1/1/70 15:10	399.0822998	NP	3.418774236	1
C6	Montastrea	3	4/28/21 9:03	1/1/70 9:03	140.4361698	NP	-0.373056414	1
C6	Montastrea	3	4/28/21 9:56	1/1/70 9:56	248.508602	NP	1.118391093	1
C6	Montastrea	3	4/28/21 10:25	1/1/70 10:25	503.1364284	NP	1.429767998	1
C6	Montastrea	3	4/28/21 11:53	1/1/70 11:53	357.9338001	NP	2.605576102	1
C6	Montastrea	3	4/28/21 12:19	1/1/70 12:19	544.5003585	NP	3.113770737	1
C6	Montastrea	3	4/28/21 12:51	1/1/70 12:51	362.710631	NP	2.368450135	1
C6	Montastrea	3	4/28/21 13:53	1/1/70 13:53	320.0186222	NP	3.488641486	1
C6	Montastrea	3	4/28/21 14:19	1/1/70 14:19	515.0010141	NP	3.310351428	1
C6	Montastrea	3	4/28/21 14:51	1/1/70 14:51	427.0408221	NP	3.144825967	1
C6	Montastrea	3	4/28/21 15:48	1/1/70 15:48	617.8957173	NP	3.417008604	1
C6	Montastrea	3	4/28/21 16:17	1/1/70 16:17	411.4021101	NP	3.572485012	1
C6	Montastrea	3	4/28/21 17:52	1/1/70 17:52	203.5016336	NP	1.927654729	1
C6	Montastrea	3	4/28/21 18:18	1/1/70 18:18	138.986769	NP	1.715766744	1
C6	Montastrea	3	4/28/21 19:52	1/1/70 19:52	3.513258386	NP	-0.984089931	1
C6	Montastrea	2	4/19/21 6:54	1/1/70 6:54	6.834778408	NP	-0.725760569	1
C6	Montastrea	1	4/12/21 7:17	1/1/70 7:17	13.0852326	NP	-0.851125821	1
C6	Montastrea	3	4/28/21 7:17	1/1/70 7:17	17.95654603	NP	-0.517124984	1
C6	Montastrea	1	4/12/21 7:46	1/1/70 7:46	22.91685447	NP	-0.449861592	1
C6	Montastrea	3	4/28/21 7:47	1/1/70 7:47	31.16215525	NP	-0.281255219	1
C6	Montastrea	2	4/19/21 17:43	1/1/70 17:43	48.168009	NP	-1.999009355	1
C6	Montastrea	2	4/19/21 17:07	1/1/70 17:07	54.18124196	NP	-1.021400929	1
C7	Montastrea	1	4/12/21 9:00	1/1/70 9:00	112.9066758	NP	-1.250909173	1
C7	Montastrea	1	4/12/21 9:51	1/1/70 9:51	166.6135712	NP	-0.116197502	1
C7	Montastrea	1	4/12/21 17:01	1/1/70 17:01	197.7902643	NP	-1.089162114	1
C7	Montastrea	1	4/12/21 17:52	1/1/70 17:52	151.2466479	NP	-0.220100826	1
C7	Montastrea	1	4/12/21 18:18	1/1/70 18:18	84.60735108	NP	-0.491954496	1
C7	Montastrea	2	4/19/21 9:52	1/1/70 9:52	214.626314	NP	2.512956734	1
C7	Montastrea	2	4/19/21 10:18	1/1/70 10:18	251.1822069	NP	3.281024039	1
C7	Montastrea	2	4/19/21 10:51	1/1/70 10:51	316.8596991	NP	1.196587584	1
C7	Montastrea	2	4/19/21 11:53	1/1/70 11:53	390.8474267	NP	3.100787766	1
C7	Montastrea	2	4/19/21 12:19	1/1/70 12:19	522.5536931	NP	5.023560237	1
C7	Montastrea	2	4/19/21 14:10	1/1/70 14:10	284.2637883	NP	2.87597231	1
C7	Montastrea	3	4/29/21 8:54	1/1/70 8:54	242.923232	NP	3.049790045	1
C7	Montastrea	3	4/29/21 9:21	1/1/70 9:21	138.5732169	NP	2.887700458	1
C7	Montastrea	3	4/29/21 9:47	1/1/70 9:47	200.4079663	NP	4.69537456	1
C7	Montastrea	3	4/29/21 11:02	1/1/70 11:02	285.065869	NP	5.071333043	1
C7	Montastrea	3	4/29/21 13:10	1/1/70 13:10	486.4417431	NP	6.12392141	1
C7	Montastrea	3	4/29/21 13:50	1/1/70 13:50	330.0898891	NP	6.013043756	1
C7	Montastrea	3	4/29/21 15:25	1/1/70 15:25	342.1940762	NP	6.165541112	1
C7	Montastrea	3	4/29/21 16:54	1/1/70 16:54	340.0580185	NP	6.10180151	1
C7	Montastrea	3	4/29/21 17:21	1/1/70 17:21	188.81969	NP	2.505189771	1
C7	Montastrea	3	4/29/21 17:47	1/1/70 17:47	179.5608622	NP	3.818307871	1
C7	Montastrea	2	4/19/21 20:01	1/1/70 20:01	0.015593965	NP	-2.023439346	1
C7	Montastrea	2	4/19/21 6:54	1/1/70 6:54	6.387111658	NP	0.495441198	1
C7	Montastrea	3	4/29/21 19:23	1/1/70 19:23	19.10647467	NP	-1.757628298	1
C7	Montastrea	2	4/19/21 19:05	1/1/70 19:05	23.71257469	NP	-1.818354687	1
C7	Montastrea	2	4/19/21 7:50	1/1/70 7:50	27.21267482	NP	-0.459075603	1
C7	Montastrea	1	4/12/21 7:47	1/1/70 7:47	30.78622801	NP	-0.691119757	1
C7	Montastrea	2	4/19/21 17:52	1/1/70 17:52	38.83357994	NP	-1.936255811	1
C7	Montastrea	1	4/12/21 19:02	1/1/70 19:02	45.59083047	NP	-1.698339295	1
C7	Montastrea	1	4/12/21 16:17	1/1/70 16:17	50.67207255	NP	-1.212293182	1
C7	Montastrea	1	4/12/21 8:17	1/1/70 8:17	71.20014065	NP	-0.080990503	1
