# Supplementary material for: Diurnal pattern of respiration in corals and algae and its implications for gross primary production quantification
Source: PLoS One. 2025 Jun 27;20(6):e0326146. doi: 10.1371/journal.pone.0326146 (PMC12204508; doi:10.1371/journal.pone.0326146)
Supplement: S1 Data — fall_NP_coral.csv – contains raw hourly net photosynthesis rates of corals in fall. fall_NP_algae.csv – contains raw hourly net photosynthesis rates of algae in fall. spring_NP_coral.cvs – contains raw hourly net photosynthesis rates of corals in spring. summer_NP_coral_v2.csv – contains raw hourly net photosynthesis rates of corals in summer. (ZIP) [file pone.0326146.s001.zip › summer_NP_coral_v2.csv]

ID	Species	Replicate	Set	DateTime	Time	PAR	type	rate	Weight
A1	Diploria	1	3	7/21/21 6:24	1/1/70 6:24	1.4	NP	-1.750	100
A1	Diploria	1	3	7/21/21 20:43	1/1/70 20:43	0.0	NP	-1.646	100
A1	Diploria	1	3	7/21/21 6:29	1/1/70 6:29	2.3	NP	0.166	1
A1	Diploria	1	3	7/21/21 7:56	1/1/70 7:56	24.7	NP	-1.498	1
A1	Diploria	1	3	7/21/21 8:54	1/1/70 8:54	127.4	NP	4.713	1
A1	Diploria	1	3	7/21/21 10:19	1/1/70 10:19	438.5	NP	6.353	1
A1	Diploria	1	3	7/21/21 11:27	1/1/70 11:27	540.5	NP	2.964	1
A1	Diploria	1	3	7/21/21 13:04	1/1/70 13:04	496.8	NP	2.850	1
A1	Diploria	1	3	7/21/21 14:17	1/1/70 14:17	600.8	NP	3.975	1
A1	Diploria	1	3	7/21/21 15:25	1/1/70 15:25	548.2	NP	0.623	1
A1	Diploria	1	3	7/21/21 17:00	1/1/70 17:00	185.6	NP	3.823	1
A1	Diploria	1	3	7/21/21 19:45	1/1/70 19:45	16.8	NP	-2.560	1
A1	Diploria	1	2	7/19/21 6:25	1/1/70 6:25	2.8	NP	-9.248	1
A1	Diploria	1	2	7/19/21 7:28	1/1/70 7:28	29.9	NP	-1.146	1
A1	Diploria	1	2	7/19/21 9:14	1/1/70 9:14	127.5	NP	3.835	1
A1	Diploria	1	2	7/19/21 11:49	1/1/70 11:49	92.6	NP	1.706	1
A1	Diploria	1	2	7/19/21 17:00	1/1/70 17:00	375.1	NP	4.069	1
A1	Diploria	1	2	7/19/21 18:45	1/1/70 18:45	104.5	NP	0.446	1
A1	Diploria	1	2	7/19/21 19:49	1/1/70 19:49	12.3	NP	0.304	1
A2	Diploria	2	2	7/19/21 6:34	1/1/70 6:34	5.2	NP	-2.835	1
A2	Diploria	2	2	7/19/21 7:41	1/1/70 7:41	33.3	NP	-1.050	1
A2	Diploria	2	2	7/19/21 9:11	1/1/70 9:11	123.9	NP	2.558	1
A2	Diploria	2	2	7/19/21 10:10	1/1/70 10:10	420.4	NP	3.621	1
A2	Diploria	2	2	7/19/21 11:46	1/1/70 11:46	103.2	NP	0.834	1
A2	Diploria	2	2	7/19/21 12:49	1/1/70 12:49	316.2	NP	4.201	1
A2	Diploria	2	2	7/19/21 15:20	1/1/70 15:20	86.2	NP	2.120	1
A2	Diploria	2	2	7/19/21 17:06	1/1/70 17:06	362.6	NP	2.005	1
A2	Diploria	2	2	7/19/21 18:43	1/1/70 18:43	110.6	NP	4.100	1
A2	Diploria	2	2	7/19/21 19:48	1/1/70 19:48	12.8	NP	-3.829	1
A2	Diploria	2	3	7/21/21 6:32	1/1/70 6:32	2.9	NP	-0.916	1
A2	Diploria	2	3	7/21/21 7:44	1/1/70 7:44	19.6	NP	-4.628	1
A2	Diploria	2	3	7/21/21 9:11	1/1/70 9:11	99.0	NP	6.155	1
A2	Diploria	2	3	7/21/21 10:12	1/1/70 10:12	421.9	NP	5.020	1
A2	Diploria	2	3	7/21/21 11:38	1/1/70 11:38	555.5	NP	6.191	1
A2	Diploria	2	3	7/21/21 12:51	1/1/70 12:51	720.1	NP	4.541	1
A2	Diploria	2	3	7/21/21 14:21	1/1/70 14:21	550.2	NP	5.523	1
A2	Diploria	2	3	7/21/21 15:41	1/1/70 15:41	334.6	NP	3.955	1
A2	Diploria	2	3	7/21/21 17:16	1/1/70 17:16	241.8	NP	1.183	1
A3	Diploria	3	1	7/13/21 6:22	1/1/70 6:22	1.0	NP	-1.410	1
A3	Diploria	3	1	7/13/21 7:39	1/1/70 7:39	49.9	NP	1.123	1
A3	Diploria	3	1	7/13/21 9:08	1/1/70 9:08	115.7	NP	1.377	1
A3	Diploria	3	1	7/13/21 10:10	1/1/70 10:10	171.0	NP	3.189	1
A3	Diploria	3	1	7/13/21 11:47	1/1/70 11:47	175.6	NP	2.948	1
A3	Diploria	3	1	7/13/21 12:48	1/1/70 12:48	480.7	NP	1.659	1
A3	Diploria	3	1	7/13/21 14:26	1/1/70 14:26	591.2	NP	5.643	1
A3	Diploria	3	1	7/13/21 15:20	1/1/70 15:20	435.7	NP	5.969	1
A3	Diploria	3	1	7/13/21 16:59	1/1/70 16:59	224.5	NP	1.736	1
A3	Diploria	3	1	7/13/21 19:46	1/1/70 19:46	32.7	NP	-1.020	1
A3	Diploria	3	3	7/21/21 6:22	1/1/70 6:22	1.1	NP	-1.139	1
A3	Diploria	3	3	7/21/21 7:29	1/1/70 7:29	19.2	NP	-1.145	1
A3	Diploria	3	3	7/21/21 9:11	1/1/70 9:11	99.0	NP	2.812	1
A3	Diploria	3	3	7/21/21 10:11	1/1/70 10:11	414.7	NP	11.967	1
A3	Diploria	3	3	7/21/21 11:48	1/1/70 11:48	435.6	NP	6.499	1
A3	Diploria	3	3	7/21/21 14:21	1/1/70 14:21	550.2	NP	4.714	1
A3	Diploria	3	3	7/21/21 17:04	1/1/70 17:04	181.7	NP	2.974	1
A3	Diploria	3	3	7/21/21 19:48	1/1/70 19:48	16.7	NP	-1.163	1
A3	Diploria	3	2	7/18/21 6:21	1/1/70 6:21	0.7	NP	-1.700	1
A3	Diploria	3	2	7/18/21 7:32	1/1/70 7:32	25.3	NP	-2.125	1
A3	Diploria	3	2	7/18/21 9:14	1/1/70 9:14	112.1	NP	3.416	1
A3	Diploria	3	2	7/18/21 10:12	1/1/70 10:12	130.7	NP	0.236	1
A3	Diploria	3	2	7/18/21 11:54	1/1/70 11:54	84.2	NP	0.752	1
A3	Diploria	3	2	7/18/21 14:20	1/1/70 14:20	167.0	NP	2.542	1
A3	Diploria	3	2	7/18/21 15:22	1/1/70 15:22	253.4	NP	5.034	1
A3	Diploria	3	2	7/18/21 17:11	1/1/70 17:11	235.8	NP	4.313	1
A3	Diploria	3	2	7/18/21 18:47	1/1/70 18:47	48.8	NP	1.492	1
A3	Diploria	3	2	7/18/21 19:51	1/1/70 19:51	10.5	NP	0.295	1
A4	Diploria	4	3	7/22/21 7:41	1/1/70 7:41	22.3	NP	-0.809	1
A4	Diploria	4	3	7/22/21 10:07	1/1/70 10:07	387.8	NP	6.105	1
A4	Diploria	4	3	7/22/21 11:35	1/1/70 11:35	574.0	NP	3.618	1
A4	Diploria	4	3	7/22/21 14:18	1/1/70 14:18	588.3	NP	2.044	1
A4	Diploria	4	3	7/22/21 15:19	1/1/70 15:19	277.4	NP	2.033	1
A4	Diploria	4	3	7/22/21 16:58	1/1/70 16:58	207.6	NP	2.706	1
A4	Diploria	4	3	7/22/21 18:40	1/1/70 18:40	57.3	NP	0.130	1
A4	Diploria	4	3	7/22/21 19:48	1/1/70 19:48	9.2	NP	-2.030	1
A4	Diploria	4	1	7/13/21 6:25	1/1/70 6:25	1.4	NP	-1.483	1
A4	Diploria	4	2	7/18/21 6:32	1/1/70 6:32	2.1	NP	-1.069	1
A4	Diploria	4	1	7/13/21 7:41	1/1/70 7:41	51.0	NP	-0.515	1
A4	Diploria	4	2	7/18/21 7:42	1/1/70 7:42	35.6	NP	-0.253	1
A4	Diploria	4	2	7/18/21 9:09	1/1/70 9:09	127.0	NP	2.079	1
A4	Diploria	4	1	7/13/21 10:12	1/1/70 10:12	177.6	NP	0.111	1
A4	Diploria	4	2	7/18/21 10:09	1/1/70 10:09	134.6	NP	0.145	1
A4	Diploria	4	1	7/13/21 11:49	1/1/70 11:49	170.6	NP	2.094	1
A4	Diploria	4	2	7/18/21 11:44	1/1/70 11:44	102.8	NP	1.449	1
A4	Diploria	4	1	7/13/21 12:50	1/1/70 12:50	513.5	NP	1.728	1
A4	Diploria	4	2	7/18/21 12:40	1/1/70 12:40	121.8	NP	0.255	1
A4	Diploria	4	1	7/13/21 14:26	1/1/70 14:26	591.2	NP	5.000	1
A4	Diploria	4	2	7/18/21 14:18	1/1/70 14:18	171.5	NP	1.397	1
A4	Diploria	4	1	7/13/21 15:22	1/1/70 15:22	442.2	NP	3.772	1
A4	Diploria	4	2	7/18/21 15:20	1/1/70 15:20	254.0	NP	5.928	1
A4	Diploria	4	1	7/13/21 17:00	1/1/70 17:00	220.9	NP	1.379	1
A4	Diploria	4	2	7/18/21 17:02	1/1/70 17:02	238.6	NP	4.050	1
A4	Diploria	4	2	7/18/21 18:45	1/1/70 18:45	51.1	NP	1.605	1
A4	Diploria	4	1	7/13/21 19:50	1/1/70 19:50	33.5	NP	-1.819	1
A4	Diploria	4	2	7/18/21 19:48	1/1/70 19:48	11.8	NP	-0.277	1
A5	Diploria	5	2	7/18/21 6:29	1/1/70 6:29	1.7	NP	-1.912	1
A5	Diploria	5	2	7/18/21 7:55	1/1/70 7:55	42.0	NP	-0.712	1
A5	Diploria	5	2	7/18/21 8:54	1/1/70 8:54	121.4	NP	3.105	1
A5	Diploria	5	2	7/18/21 10:22	1/1/70 10:22	101.6	NP	0.984	1
A5	Diploria	5	2	7/18/21 11:27	1/1/70 11:27	111.5	NP	1.462	1
A5	Diploria	5	2	7/18/21 13:00	1/1/70 13:00	102.7	NP	3.255	1
A5	Diploria	5	2	7/18/21 14:00	1/1/70 14:00	172.3	NP	1.801	1
A5	Diploria	5	2	7/18/21 15:31	1/1/70 15:31	236.5	NP	5.817	1
A5	Diploria	5	2	7/18/21 17:11	1/1/70 17:11	235.8	NP	3.110	1
A5	Diploria	5	2	7/18/21 18:43	1/1/70 18:43	51.8	NP	2.002	1
A5	Diploria	5	2	7/18/21 19:45	1/1/70 19:45	13.3	NP	1.694	1
A5	Diploria	5	2	7/18/21 20:44	1/1/70 20:44	0.0	NP	-1.952	1
A5	Diploria	5	1	7/14/21 6:24	1/1/70 6:24	1.0	NP	-2.221	1
A5	Diploria	5	1	7/14/21 7:41	1/1/70 7:41	15.2	NP	-0.590	1
A5	Diploria	5	1	7/14/21 9:05	1/1/70 9:05	20.5	NP	1.148	1
A5	Diploria	5	1	7/14/21 11:45	1/1/70 11:45	73.1	NP	0.396	1
A5	Diploria	5	1	7/14/21 12:49	1/1/70 12:49	156.6	NP	4.074	1
A5	Diploria	5	1	7/14/21 14:15	1/1/70 14:15	378.3	NP	3.675	1
A5	Diploria	5	1	7/14/21 15:19	1/1/70 15:19	300.3	NP	2.931	1
A5	Diploria	5	1	7/14/21 16:56	1/1/70 16:56	146.7	NP	2.038	1
A5	Diploria	5	1	7/14/21 18:44	1/1/70 18:44	95.7	NP	0.647	1
A5	Diploria	5	1	7/14/21 19:47	1/1/70 19:47	33.4	NP	-0.770	1
A5	Diploria	5	3	7/22/21 6:23	1/1/70 6:23	1.1	NP	1.405	1
A5	Diploria	5	3	7/22/21 7:59	1/1/70 7:59	23.7	NP	3.676	1
A5	Diploria	5	3	7/22/21 10:22	1/1/70 10:22	412.7	NP	4.383	1
A5	Diploria	5	3	7/22/21 13:07	1/1/70 13:07	155.7	NP	8.478	1
A5	Diploria	5	3	7/22/21 14:17	1/1/70 14:17	591.8	NP	4.065	1
A5	Diploria	5	3	7/22/21 15:39	1/1/70 15:39	93.6	NP	2.734	1
A5	Diploria	5	3	7/22/21 17:18	1/1/70 17:18	165.6	NP	0.217	1
A5	Diploria	5	3	7/22/21 18:44	1/1/70 18:44	62.4	NP	3.558	1
A6	Diploria	6	3	7/27/21 10:12	1/1/70 10:12	NA	NP	2.038	1
A6	Diploria	6	3	7/27/21 11:43	1/1/70 11:43	NA	NP	1.414	1
A6	Diploria	6	3	7/27/21 12:47	1/1/70 12:47	NA	NP	0.677	1
A6	Diploria	6	3	7/27/21 14:18	1/1/70 14:18	NA	NP	1.856	1
A6	Diploria	6	3	7/27/21 15:22	1/1/70 15:22	NA	NP	3.374	1
A6	Diploria	6	3	7/27/21 17:03	1/1/70 17:03	NA	NP	1.766	1
A6	Diploria	6	3	7/27/21 18:44	1/1/70 18:44	NA	NP	0.068	1
A6	Diploria	6	3	7/27/21 19:47	1/1/70 19:47	NA	NP	0.927	1
A6	Diploria	6	1	7/14/21 6:26	1/1/70 6:26	1.2	NP	-1.281	1
A6	Diploria	6	1	7/14/21 7:43	1/1/70 7:43	15.5	NP	-0.839	1
A6	Diploria	6	1	7/14/21 11:49	1/1/70 11:49	59.8	NP	0.185	1
A6	Diploria	6	1	7/14/21 14:16	1/1/70 14:16	376.6	NP	2.670	1
A6	Diploria	6	1	7/14/21 15:20	1/1/70 15:20	296.8	NP	1.767	1
A6	Diploria	6	1	7/14/21 16:58	1/1/70 16:58	146.0	NP	2.214	1
A6	Diploria	6	1	7/14/21 18:45	1/1/70 18:45	96.8	NP	1.497	1
A6	Diploria	6	1	7/14/21 19:47	1/1/70 19:47	33.4	NP	-0.144	1
A6	Diploria	6	2	7/15/21 6:26	1/1/70 6:26	1.2	NP	-1.460	1
A6	Diploria	6	2	7/15/21 7:44	1/1/70 7:44	52.1	NP	-1.118	1
A6	Diploria	6	2	7/15/21 9:11	1/1/70 9:11	103.2	NP	1.040	1
A6	Diploria	6	2	7/15/21 10:13	1/1/70 10:13	166.4	NP	1.049	1
A6	Diploria	6	2	7/15/21 12:53	1/1/70 12:53	23.3	NP	0.167	1
A6	Diploria	6	2	7/15/21 14:20	1/1/70 14:20	207.7	NP	2.273	1
A6	Diploria	6	2	7/15/21 15:24	1/1/70 15:24	195.7	NP	0.797	1
A6	Diploria	6	2	7/15/21 17:00	1/1/70 17:00	210.3	NP	2.497	1
A6	Diploria	6	2	7/15/21 19:49	1/1/70 19:49	7.7	NP	-0.017	1
A7	Diploria	7	2	7/15/21 6:25	1/1/70 6:25	1.1	NP	-1.456	1
A7	Diploria	7	2	7/15/21 7:53	1/1/70 7:53	72.3	NP	-0.133	1
A7	Diploria	7	2	7/15/21 8:52	1/1/70 8:52	73.8	NP	1.767	1
A7	Diploria	7	2	7/15/21 10:21	1/1/70 10:21	183.1	NP	0.115	1
A7	Diploria	7	2	7/15/21 14:04	1/1/70 14:04	148.5	NP	0.340	1
A7	Diploria	7	2	7/15/21 15:33	1/1/70 15:33	142.3	NP	3.674	1
A7	Diploria	7	2	7/15/21 17:11	1/1/70 17:11	178.3	NP	1.453	1
A7	Diploria	7	2	7/15/21 18:43	1/1/70 18:43	84.3	NP	1.268	1
A7	Diploria	7	1	7/14/21 6:29	1/1/70 6:29	1.5	NP	-2.316	1
A7	Diploria	7	1	7/14/21 8:01	1/1/70 8:01	12.5	NP	-1.333	1
A7	Diploria	7	1	7/14/21 9:08	1/1/70 9:08	20.2	NP	5.221	1
A7	Diploria	7	3	7/27/21 10:16	1/1/70 10:16	NA	NP	2.111	1
A7	Diploria	7	1	7/14/21 11:37	1/1/70 11:37	104.2	NP	1.530	1
A7	Diploria	7	3	7/27/21 11:47	1/1/70 11:47	NA	NP	1.274	1
A7	Diploria	7	1	7/14/21 13:05	1/1/70 13:05	109.4	NP	1.513	1
A7	Diploria	7	3	7/27/21 12:49	1/1/70 12:49	NA	NP	2.671	1
A7	Diploria	7	1	7/14/21 14:05	1/1/70 14:05	331.5	NP	5.696	1
A7	Diploria	7	1	7/14/21 15:36	1/1/70 15:36	209.4	NP	2.541	1
A7	Diploria	7	1	7/14/21 17:13	1/1/70 17:13	168.1	NP	1.290	1
A7	Diploria	7	3	7/27/21 17:27	1/1/70 17:27	NA	NP	4.753	1
A7	Diploria	7	3	7/27/21 18:46	1/1/70 18:46	NA	NP	1.320	1
A7	Diploria	7	3	7/27/21 19:50	1/1/70 19:50	NA	NP	-4.303	1
A8	Diploria	8	2	7/15/21 6:22	1/1/70 6:22	0.8	NP	-2.482	1
A8	Diploria	8	2	7/15/21 7:52	1/1/70 7:52	70.6	NP	0.707	1
A8	Diploria	8	2	7/15/21 8:53	1/1/70 8:53	73.4	NP	2.571	1
A8	Diploria	8	2	7/15/21 10:22	1/1/70 10:22	178.2	NP	1.352	1
A8	Diploria	8	2	7/15/21 13:05	1/1/70 13:05	15.6	NP	1.506	1
A8	Diploria	8	2	7/15/21 14:02	1/1/70 14:02	130.8	NP	2.320	1
A8	Diploria	8	2	7/15/21 15:31	1/1/70 15:31	156.6	NP	2.375	1
A8	Diploria	8	2	7/15/21 17:10	1/1/70 17:10	180.4	NP	2.831	1
A8	Diploria	8	2	7/15/21 18:44	1/1/70 18:44	82.1	NP	1.294	1
A8	Diploria	8	1	7/14/21 7:44	1/1/70 7:44	15.6	NP	-0.191	1
A8	Diploria	8	1	7/14/21 9:08	1/1/70 9:08	20.2	NP	4.551	1
A8	Diploria	8	1	7/14/21 11:38	1/1/70 11:38	100.3	NP	2.047	1
A8	Diploria	8	1	7/14/21 13:07	1/1/70 13:07	101.9	NP	1.274	1
A8	Diploria	8	1	7/14/21 14:07	1/1/70 14:07	364.3	NP	1.106	1
A8	Diploria	8	1	7/14/21 15:36	1/1/70 15:36	209.4	NP	5.243	1
A8	Diploria	8	1	7/14/21 17:15	1/1/70 17:15	177.3	NP	0.164	1
A8	Diploria	8	3	7/27/21 10:17	1/1/70 10:17	NA	NP	7.324	1
A8	Diploria	8	3	7/27/21 11:49	1/1/70 11:49	NA	NP	3.321	1
A8	Diploria	8	3	7/27/21 12:50	1/1/70 12:50	NA	NP	2.710	1
A8	Diploria	8	3	7/27/21 14:26	1/1/70 14:26	NA	NP	4.228	1
A8	Diploria	8	3	7/27/21 15:27	1/1/70 15:27	NA	NP	10.781	1
A8	Diploria	8	3	7/27/21 17:28	1/1/70 17:28	NA	NP	3.365	1
A8	Diploria	8	3	7/27/21 18:47	1/1/70 18:47	NA	NP	0.668	1
A8	Diploria	8	3	7/27/21 19:50	1/1/70 19:50	NA	NP	-0.173	1
B2	Porites	2	2	7/19/21 6:24	1/1/70 6:24	2.6	NP	-1.700	100
B2	Porites	2	2	7/19/21 20:43	1/1/70 20:43	0.0	NP	-1.806	100
B2	Porites	2	2	7/19/21 6:38	1/1/70 6:38	6.6	NP	-7.346	1
B2	Porites	2	2	7/19/21 7:44	1/1/70 7:44	33.1	NP	5.418	1
B2	Porites	2	2	7/19/21 9:14	1/1/70 9:14	127.5	NP	6.255	1
B2	Porites	2	2	7/19/21 10:10	1/1/70 10:10	420.4	NP	6.582	1
B2	Porites	2	2	7/19/21 11:46	1/1/70 11:46	103.2	NP	3.958	1
B2	Porites	2	2	7/19/21 12:54	1/1/70 12:54	391.6	NP	14.433	1
B2	Porites	2	2	7/19/21 14:21	1/1/70 14:21	36.9	NP	1.956	1
B2	Porites	2	2	7/19/21 15:21	1/1/70 15:21	86.7	NP	9.181	1
B2	Porites	2	2	7/19/21 17:01	1/1/70 17:01	370.0	NP	6.359	1
B2	Porites	2	2	7/19/21 18:45	1/1/70 18:45	104.5	NP	2.179	1
B2	Porites	2	2	7/19/21 19:48	1/1/70 19:48	12.8	NP	-0.492	1
B2	Porites	2	3	7/21/21 6:22	1/1/70 6:22	1.1	NP	5.702	1
B2	Porites	2	3	7/21/21 7:29	1/1/70 7:29	19.2	NP	2.454	1
B2	Porites	2	3	7/21/21 9:13	1/1/70 9:13	95.1	NP	2.950	1
B2	Porites	2	3	7/21/21 11:49	1/1/70 11:49	422.9	NP	5.357	1
B2	Porites	2	3	7/21/21 12:53	1/1/70 12:53	700.9	NP	11.171	1
B2	Porites	2	3	7/21/21 14:22	1/1/70 14:22	540.1	NP	6.207	1
B2	Porites	2	3	7/21/21 17:03	1/1/70 17:03	174.8	NP	4.694	1
B2	Porites	2	3	7/21/21 19:48	1/1/70 19:48	16.7	NP	0.394	1
B4	Porites	4	3	7/22/21 7:41	1/1/70 7:41	22.3	NP	-2.360	1
B4	Porites	4	3	7/22/21 9:07	1/1/70 9:07	131.4	NP	2.523	1
B4	Porites	4	3	7/22/21 10:08	1/1/70 10:08	396.0	NP	7.034	1
B4	Porites	4	3	7/22/21 11:44	1/1/70 11:44	492.9	NP	2.892	1
B4	Porites	4	3	7/22/21 12:49	1/1/70 12:49	204.9	NP	3.031	1
B4	Porites	4	3	7/22/21 14:18	1/1/70 14:18	588.3	NP	2.783	1
B4	Porites	4	3	7/22/21 15:19	1/1/70 15:19	277.4	NP	1.539	1
B4	Porites	4	3	7/22/21 16:59	1/1/70 16:59	207.2	NP	2.493	1
B4	Porites	4	3	7/22/21 19:48	1/1/70 19:48	9.2	NP	0.662	1
B4	Porites	4	1	7/13/21 6:24	1/1/70 6:24	1.2	NP	-1.985	1
B4	Porites	4	1	7/13/21 7:41	1/1/70 7:41	51.0	NP	0.115	1
B4	Porites	4	1	7/13/21 9:09	1/1/70 9:09	118.9	NP	2.094	1
B4	Porites	4	1	7/13/21 10:11	1/1/70 10:11	174.6	NP	2.162	1
B4	Porites	4	1	7/13/21 11:50	1/1/70 11:50	170.1	NP	2.270	1
B4	Porites	4	1	7/13/21 12:51	1/1/70 12:51	532.9	NP	1.992	1
B4	Porites	4	1	7/13/21 14:20	1/1/70 14:20	655.5	NP	4.558	1
B4	Porites	4	1	7/13/21 15:22	1/1/70 15:22	442.2	NP	4.614	1
B4	Porites	4	1	7/13/21 17:00	1/1/70 17:00	220.9	NP	1.847	1
B4	Porites	4	1	7/13/21 19:47	1/1/70 19:47	33.1	NP	-1.285	1
B4	Porites	4	2	7/18/21 6:33	1/1/70 6:33	2.3	NP	-1.931	1
B4	Porites	4	2	7/18/21 7:44	1/1/70 7:44	37.6	NP	-0.810	1
B4	Porites	4	2	7/18/21 9:08	1/1/70 9:08	129.3	NP	2.618	1
B4	Porites	4	2	7/18/21 10:10	1/1/70 10:10	133.4	NP	1.389	1
B4	Porites	4	2	7/18/21 11:46	1/1/70 11:46	99.0	NP	1.315	1
B4	Porites	4	2	7/18/21 14:19	1/1/70 14:19	169.3	NP	1.375	1
B4	Porites	4	2	7/18/21 15:19	1/1/70 15:19	254.0	NP	4.327	1
B4	Porites	4	2	7/18/21 17:00	1/1/70 17:00	234.5	NP	3.003	1
B4	Porites	4	2	7/18/21 19:47	1/1/70 19:47	12.3	NP	-1.439	1
B5	Porites	5	2	7/18/21 6:30	1/1/70 6:30	1.8	NP	-1.913	1
B5	Porites	5	2	7/18/21 7:55	1/1/70 7:55	42.0	NP	0.314	1
B5	Porites	5	2	7/18/21 8:55	1/1/70 8:55	123.6	NP	3.827	1
B5	Porites	5	2	7/18/21 10:21	1/1/70 10:21	105.7	NP	5.407	1
B5	Porites	5	2	7/18/21 11:29	1/1/70 11:29	111.1	NP	10.459	1
B5	Porites	5	2	7/18/21 13:04	1/1/70 13:04	89.4	NP	4.771	1
B5	Porites	5	2	7/18/21 14:03	1/1/70 14:03	173.2	NP	9.723	1
B5	Porites	5	2	7/18/21 15:31	1/1/70 15:31	236.5	NP	6.701	1
B5	Porites	5	2	7/18/21 17:13	1/1/70 17:13	218.3	NP	3.089	1
B5	Porites	5	2	7/18/21 18:43	1/1/70 18:43	51.8	NP	0.602	1
B5	Porites	5	2	7/18/21 19:47	1/1/70 19:47	12.3	NP	11.006	1
B5	Porites	5	1	7/13/21 6:27	1/1/70 6:27	1.7	NP	-4.640	1
B5	Porites	5	3	7/22/21 6:22	1/1/70 6:22	0.9	NP	0.038	1
B5	Porites	5	1	7/13/21 7:44	1/1/70 7:44	52.0	NP	1.541	1
B5	Porites	5	3	7/22/21 7:45	1/1/70 7:45	25.1	NP	6.369	1
B5	Porites	5	3	7/22/21 9:10	1/1/70 9:10	128.3	NP	8.442	1
B5	Porites	5	1	7/13/21 10:14	1/1/70 10:14	182.6	NP	6.668	1
B5	Porites	5	3	7/22/21 10:12	1/1/70 10:12	432.5	NP	21.416	1
B5	Porites	5	1	7/13/21 11:52	1/1/70 11:52	173.2	NP	4.358	1
B5	Porites	5	3	7/22/21 11:47	1/1/70 11:47	451.2	NP	12.669	1
B5	Porites	5	1	7/13/21 12:53	1/1/70 12:53	573.0	NP	3.866	1
B5	Porites	5	1	7/13/21 14:25	1/1/70 14:25	601.3	NP	8.903	1
B5	Porites	5	3	7/22/21 14:20	1/1/70 14:20	545.5	NP	9.026	1
B5	Porites	5	1	7/13/21 15:23	1/1/70 15:23	436.5	NP	1.400	1
B5	Porites	5	1	7/13/21 17:00	1/1/70 17:00	220.9	NP	3.117	1
B5	Porites	5	3	7/22/21 17:03	1/1/70 17:03	206.5	NP	10.112	1
B5	Porites	5	3	7/22/21 18:45	1/1/70 18:45	63.5	NP	4.527	1
B5	Porites	5	1	7/13/21 19:48	1/1/70 19:48	33.3	NP	-2.788	1
B5	Porites	5	3	7/22/21 19:49	1/1/70 19:49	8.9	NP	9.344	1
B6	Porites	6	3	7/27/21 10:11	1/1/70 10:11	NA	NP	2.461	1
B6	Porites	6	3	7/27/21 12:46	1/1/70 12:46	NA	NP	1.691	1
B6	Porites	6	3	7/27/21 14:20	1/1/70 14:20	NA	NP	0.214	1
B6	Porites	6	3	7/27/21 15:23	1/1/70 15:23	NA	NP	3.004	1
B6	Porites	6	3	7/27/21 17:03	1/1/70 17:03	NA	NP	0.148	1
B6	Porites	6	3	7/27/21 19:48	1/1/70 19:48	NA	NP	-4.753	1
B6	Porites	6	1	7/13/21 7:43	1/1/70 7:43	51.7	NP	0.824	1
B6	Porites	6	2	7/15/21 7:30	1/1/70 7:30	31.4	NP	0.238	1
B6	Porites	6	1	7/13/21 8:59	1/1/70 8:59	95.1	NP	2.103	1
B6	Porites	6	2	7/15/21 9:13	1/1/70 9:13	104.6	NP	1.868	1
B6	Porites	6	1	7/13/21 10:29	1/1/70 10:29	111.8	NP	1.746	1
B6	Porites	6	2	7/15/21 10:14	1/1/70 10:14	171.6	NP	1.650	1
B6	Porites	6	1	7/13/21 11:38	1/1/70 11:38	285.4	NP	2.394	1
B6	Porites	6	1	7/13/21 13:11	1/1/70 13:11	274.2	NP	2.968	1
B6	Porites	6	1	7/13/21 14:15	1/1/70 14:15	653.8	NP	2.414	1
B6	Porites	6	2	7/15/21 14:24	1/1/70 14:24	192.4	NP	2.705	1
B6	Porites	6	1	7/13/21 15:41	1/1/70 15:41	263.9	NP	2.212	1
B6	Porites	6	2	7/15/21 15:24	1/1/70 15:24	195.7	NP	2.863	1
B6	Porites	6	1	7/13/21 17:33	1/1/70 17:33	53.9	NP	0.171	1
B6	Porites	6	2	7/15/21 17:01	1/1/70 17:01	199.7	NP	0.915	1
B6	Porites	6	1	7/13/21 18:48	1/1/70 18:48	47.3	NP	0.081	1
B6	Porites	6	2	7/15/21 19:50	1/1/70 19:50	7.5	NP	-1.005	1
B7	Porites	7	3	7/27/21 11:45	1/1/70 11:45	NA	NP	2.839	1
B7	Porites	7	3	7/27/21 12:48	1/1/70 12:48	NA	NP	3.725	1
B7	Porites	7	3	7/27/21 14:19	1/1/70 14:19	NA	NP	3.592	1
B7	Porites	7	3	7/27/21 17:15	1/1/70 17:15	NA	NP	1.929	1
B7	Porites	7	3	7/27/21 18:41	1/1/70 18:41	NA	NP	1.405	1
B7	Porites	7	3	7/27/21 19:47	1/1/70 19:47	NA	NP	-3.295	1
B7	Porites	7	1	7/14/21 6:26	1/1/70 6:26	1.2	NP	-1.502	1
B7	Porites	7	2	7/15/21 6:26	1/1/70 6:26	1.2	NP	-1.421	1
B7	Porites	7	1	7/14/21 7:43	1/1/70 7:43	15.5	NP	-0.471	1
B7	Porites	7	2	7/15/21 7:42	1/1/70 7:42	47.6	NP	2.501	1
B7	Porites	7	2	7/15/21 9:07	1/1/70 9:07	97.8	NP	3.039	1
B7	Porites	7	2	7/15/21 10:10	1/1/70 10:10	161.2	NP	2.186	1
B7	Porites	7	1	7/14/21 11:49	1/1/70 11:49	59.8	NP	1.308	1
B7	Porites	7	1	7/14/21 12:50	1/1/70 12:50	156.8	NP	1.832	1
B7	Porites	7	1	7/14/21 14:19	1/1/70 14:19	378.8	NP	3.252	1
B7	Porites	7	2	7/15/21 14:21	1/1/70 14:21	204.5	NP	2.701	1
B7	Porites	7	1	7/14/21 15:22	1/1/70 15:22	295.9	NP	4.663	1
B7	Porites	7	2	7/15/21 15:22	1/1/70 15:22	208.3	NP	4.157	1
B7	Porites	7	1	7/14/21 17:00	1/1/70 17:00	142.5	NP	2.335	1
B7	Porites	7	2	7/15/21 16:59	1/1/70 16:59	207.7	NP	2.823	1
B7	Porites	7	1	7/14/21 18:45	1/1/70 18:45	96.8	NP	0.475	1
B7	Porites	7	1	7/14/21 19:47	1/1/70 19:47	33.4	NP	-1.385	1
B7	Porites	7	2	7/15/21 19:49	1/1/70 19:49	7.7	NP	-0.510	1
B8	Porites	8	3	7/21/21 6:31	1/1/70 6:31	2.7	NP	-2.439	1
B8	Porites	8	3	7/21/21 7:55	1/1/70 7:55	24.8	NP	-1.605	1
B8	Porites	8	3	7/21/21 8:55	1/1/70 8:55	126.1	NP	1.462	1
B8	Porites	8	3	7/21/21 10:20	1/1/70 10:20	430.8	NP	6.927	1
B8	Porites	8	3	7/21/21 11:27	1/1/70 11:27	540.5	NP	3.123	1
B8	Porites	8	3	7/21/21 13:01	1/1/70 13:01	573.2	NP	5.193	1
B8	Porites	8	3	7/21/21 14:17	1/1/70 14:17	600.8	NP	1.117	1
B8	Porites	8	3	7/21/21 15:26	1/1/70 15:26	555.9	NP	8.322	1
B8	Porites	8	3	7/21/21 16:59	1/1/70 16:59	197.0	NP	3.627	1
B8	Porites	8	3	7/21/21 19:45	1/1/70 19:45	16.8	NP	-2.072	1
B8	Porites	8	2	7/19/21 6:25	1/1/70 6:25	2.8	NP	-8.992	1
B8	Porites	8	2	7/19/21 7:25	1/1/70 7:25	28.7	NP	0.102	1
B8	Porites	8	2	7/19/21 9:13	1/1/70 9:13	126.4	NP	4.799	1
B8	Porites	8	2	7/19/21 10:13	1/1/70 10:13	442.3	NP	1.951	1
B8	Porites	8	2	7/19/21 11:47	1/1/70 11:47	100.7	NP	3.352	1
B8	Porites	8	2	7/19/21 17:03	1/1/70 17:03	364.5	NP	2.173	1
B8	Porites	8	2	7/19/21 19:50	1/1/70 19:50	12.1	NP	-0.763	1
C1	Montastrea	1	3	7/21/21 6:24	1/1/70 6:24	1.4	NP	-1.530	100
C1	Montastrea	1	3	7/21/21 20:43	1/1/70 20:43	0.0	NP	-2.077	100
C1	Montastrea	1	3	7/21/21 6:32	1/1/70 6:32	2.9	NP	-4.759	1
C1	Montastrea	1	3	7/21/21 7:52	1/1/70 7:52	25.0	NP	-2.076	1
C1	Montastrea	1	3	7/21/21 10:22	1/1/70 10:22	411.5	NP	9.699	1
C1	Montastrea	1	3	7/21/21 11:29	1/1/70 11:29	548.6	NP	7.132	1
C1	Montastrea	1	3	7/21/21 13:04	1/1/70 13:04	496.8	NP	12.751	1
C1	Montastrea	1	3	7/21/21 14:19	1/1/70 14:19	568.5	NP	5.218	1
C1	Montastrea	1	3	7/21/21 15:26	1/1/70 15:26	555.9	NP	11.289	1
C1	Montastrea	1	3	7/21/21 17:01	1/1/70 17:01	178.9	NP	4.535	1
C1	Montastrea	1	3	7/21/21 19:46	1/1/70 19:46	16.8	NP	-0.696	1
C1	Montastrea	1	2	7/19/21 6:25	1/1/70 6:25	2.8	NP	-13.225	1
C1	Montastrea	1	2	7/19/21 7:28	1/1/70 7:28	29.9	NP	-1.113	1
C1	Montastrea	1	2	7/19/21 9:14	1/1/70 9:14	127.5	NP	6.058	1
C1	Montastrea	1	2	7/19/21 10:14	1/1/70 10:14	452.2	NP	0.028	1
C1	Montastrea	1	2	7/19/21 11:47	1/1/70 11:47	100.7	NP	2.349	1
C1	Montastrea	1	2	7/19/21 14:23	1/1/70 14:23	34.7	NP	1.973	1
C1	Montastrea	1	2	7/19/21 17:01	1/1/70 17:01	370.0	NP	3.998	1
C1	Montastrea	1	2	7/19/21 18:47	1/1/70 18:47	100.3	NP	0.411	1
C1	Montastrea	1	2	7/19/21 19:48	1/1/70 19:48	12.8	NP	1.092	1
C2	Montastrea	2	2	7/19/21 6:35	1/1/70 6:35	5.5	NP	-1.922	1
C2	Montastrea	2	2	7/19/21 7:42	1/1/70 7:42	33.2	NP	-0.073	1
C2	Montastrea	2	2	7/19/21 10:10	1/1/70 10:10	420.4	NP	1.163	1
C2	Montastrea	2	2	7/19/21 11:46	1/1/70 11:46	103.2	NP	0.338	1
C2	Montastrea	2	2	7/19/21 12:51	1/1/70 12:51	319.0	NP	3.448	1
C2	Montastrea	2	2	7/19/21 14:20	1/1/70 14:20	38.7	NP	0.034	1
C2	Montastrea	2	2	7/19/21 15:20	1/1/70 15:20	86.2	NP	1.760	1
C2	Montastrea	2	2	7/19/21 16:55	1/1/70 16:55	412.8	NP	2.591	1
C2	Montastrea	2	2	7/19/21 18:45	1/1/70 18:45	104.5	NP	1.580	1
C2	Montastrea	2	2	7/19/21 19:48	1/1/70 19:48	12.8	NP	-1.100	1
C2	Montastrea	2	3	7/21/21 6:21	1/1/70 6:21	0.9	NP	0.789	1
C2	Montastrea	2	3	7/21/21 7:31	1/1/70 7:31	18.7	NP	0.226	1
C2	Montastrea	2	3	7/21/21 9:14	1/1/70 9:14	94.0	NP	2.873	1
C2	Montastrea	2	3	7/21/21 10:10	1/1/70 10:10	405.9	NP	6.298	1
C2	Montastrea	2	3	7/21/21 11:47	1/1/70 11:47	450.4	NP	3.118	1
C2	Montastrea	2	3	7/21/21 12:55	1/1/70 12:55	682.5	NP	7.400	1
C2	Montastrea	2	3	7/21/21 14:24	1/1/70 14:24	509.3	NP	0.849	1
C2	Montastrea	2	3	7/21/21 15:26	1/1/70 15:26	555.9	NP	1.134	1
C2	Montastrea	2	3	7/21/21 17:06	1/1/70 17:06	182.1	NP	1.350	1
C2	Montastrea	2	3	7/21/21 19:50	1/1/70 19:50	15.9	NP	-0.129	1
C3	Montastrea	3	2	7/19/21 6:33	1/1/70 6:33	4.8	NP	-3.272	1
C3	Montastrea	3	2	7/19/21 7:53	1/1/70 7:53	30.3	NP	-1.768	1
C3	Montastrea	3	2	7/19/21 10:22	1/1/70 10:22	420.2	NP	5.836	1
C3	Montastrea	3	2	7/19/21 13:02	1/1/70 13:02	436.8	NP	0.941	1
C3	Montastrea	3	2	7/19/21 14:04	1/1/70 14:04	79.9	NP	1.059	1
C3	Montastrea	3	2	7/19/21 17:14	1/1/70 17:14	357.9	NP	0.376	1
C3	Montastrea	3	2	7/19/21 18:46	1/1/70 18:46	102.2	NP	0.701	1
C3	Montastrea	3	3	7/22/21 6:20	1/1/70 6:20	0.7	NP	-1.957	1
C3	Montastrea	3	3	7/22/21 7:39	1/1/70 7:39	21.5	NP	5.720	1
C3	Montastrea	3	3	7/22/21 9:04	1/1/70 9:04	134.4	NP	5.855	1
C3	Montastrea	3	3	7/22/21 10:09	1/1/70 10:09	405.6	NP	6.226	1
C3	Montastrea	3	3	7/22/21 11:47	1/1/70 11:47	451.2	NP	6.999	1
C3	Montastrea	3	3	7/22/21 12:49	1/1/70 12:49	204.9	NP	5.497	1
C3	Montastrea	3	3	7/22/21 14:19	1/1/70 14:19	576.0	NP	7.447	1
C3	Montastrea	3	3	7/22/21 16:59	1/1/70 16:59	207.2	NP	2.293	1
C3	Montastrea	3	3	7/22/21 18:44	1/1/70 18:44	62.4	NP	0.322	1
C3	Montastrea	3	3	7/22/21 19:47	1/1/70 19:47	9.6	NP	-8.298	1
C4	Montastrea	4	1	7/13/21 6:24	1/1/70 6:24	1.2	NP	-1.836	1
C4	Montastrea	4	1	7/13/21 7:40	1/1/70 7:40	50.5	NP	0.931	1
C4	Montastrea	4	1	7/13/21 9:07	1/1/70 9:07	113.1	NP	1.242	1
C4	Montastrea	4	1	7/13/21 10:11	1/1/70 10:11	174.6	NP	1.666	1
C4	Montastrea	4	1	7/13/21 11:47	1/1/70 11:47	175.6	NP	2.766	1
C4	Montastrea	4	1	7/13/21 12:49	1/1/70 12:49	497.5	NP	0.180	1
C4	Montastrea	4	1	7/13/21 14:22	1/1/70 14:22	634.7	NP	5.007	1
C4	Montastrea	4	1	7/13/21 15:20	1/1/70 15:20	435.7	NP	3.411	1
C4	Montastrea	4	1	7/13/21 16:57	1/1/70 16:57	230.0	NP	1.814	1
C4	Montastrea	4	1	7/13/21 19:46	1/1/70 19:46	32.7	NP	0.173	1
C4	Montastrea	4	2	7/18/21 6:32	1/1/70 6:32	2.1	NP	-2.305	1
C4	Montastrea	4	2	7/18/21 7:42	1/1/70 7:42	35.6	NP	0.349	1
C4	Montastrea	4	2	7/18/21 9:10	1/1/70 9:10	124.4	NP	2.700	1
C4	Montastrea	4	2	7/18/21 11:46	1/1/70 11:46	99.0	NP	3.796	1
C4	Montastrea	4	2	7/18/21 12:51	1/1/70 12:51	116.9	NP	3.020	1
C4	Montastrea	4	2	7/18/21 14:18	1/1/70 14:18	171.5	NP	3.060	1
C4	Montastrea	4	2	7/18/21 15:21	1/1/70 15:21	253.4	NP	7.335	1
C4	Montastrea	4	2	7/18/21 16:59	1/1/70 16:59	234.1	NP	5.298	1
C4	Montastrea	4	2	7/18/21 18:45	1/1/70 18:45	51.1	NP	4.139	1
C4	Montastrea	4	2	7/18/21 19:50	1/1/70 19:50	10.9	NP	-2.904	1
C4	Montastrea	4	3	7/22/21 7:40	1/1/70 7:40	21.9	NP	-4.210	1
C4	Montastrea	4	3	7/22/21 9:11	1/1/70 9:11	126.2	NP	1.236	1
C4	Montastrea	4	3	7/22/21 10:10	1/1/70 10:10	412.7	NP	2.108	1
C4	Montastrea	4	3	7/22/21 11:48	1/1/70 11:48	439.3	NP	1.250	1
C4	Montastrea	4	3	7/22/21 14:21	1/1/70 14:21	539.9	NP	3.018	1
C4	Montastrea	4	3	7/22/21 15:24	1/1/70 15:24	202.1	NP	2.187	1
C4	Montastrea	4	3	7/22/21 17:02	1/1/70 17:02	205.3	NP	1.262	1
C4	Montastrea	4	3	7/22/21 18:46	1/1/70 18:46	64.4	NP	0.272	1
C4	Montastrea	4	3	7/22/21 19:55	1/1/70 19:55	7.6	NP	2.081	1
C5	Montastrea	5	2	7/18/21 6:30	1/1/70 6:30	1.8	NP	-1.551	1
C5	Montastrea	5	2	7/18/21 7:55	1/1/70 7:55	42.0	NP	0.059	1
C5	Montastrea	5	2	7/18/21 8:55	1/1/70 8:55	123.6	NP	0.525	1
C5	Montastrea	5	2	7/18/21 10:20	1/1/70 10:20	109.9	NP	0.522	1
C5	Montastrea	5	2	7/18/21 11:26	1/1/70 11:26	111.8	NP	4.734	1
C5	Montastrea	5	2	7/18/21 13:01	1/1/70 13:01	99.4	NP	2.150	1
C5	Montastrea	5	2	7/18/21 14:01	1/1/70 14:01	172.6	NP	4.457	1
C5	Montastrea	5	2	7/18/21 15:31	1/1/70 15:31	236.5	NP	2.452	1
C5	Montastrea	5	2	7/18/21 17:13	1/1/70 17:13	218.3	NP	2.047	1
C5	Montastrea	5	2	7/18/21 19:46	1/1/70 19:46	12.8	NP	-1.909	1
C5	Montastrea	5	2	7/18/21 20:45	1/1/70 20:45	0.0	NP	-1.537	1
C5	Montastrea	5	1	7/13/21 6:27	1/1/70 6:27	1.7	NP	-1.548	1
C5	Montastrea	5	1	7/13/21 7:42	1/1/70 7:42	51.4	NP	1.104	1
C5	Montastrea	5	1	7/13/21 9:11	1/1/70 9:11	121.2	NP	0.330	1
C5	Montastrea	5	1	7/13/21 10:13	1/1/70 10:13	180.3	NP	0.177	1
C5	Montastrea	5	1	7/13/21 11:49	1/1/70 11:49	170.6	NP	2.492	1
C5	Montastrea	5	1	7/13/21 12:52	1/1/70 12:52	552.2	NP	4.158	1
C5	Montastrea	5	1	7/13/21 14:25	1/1/70 14:25	601.3	NP	3.853	1
C5	Montastrea	5	1	7/13/21 15:22	1/1/70 15:22	442.2	NP	4.881	1
C5	Montastrea	5	1	7/13/21 16:59	1/1/70 16:59	224.5	NP	1.303	1
C5	Montastrea	5	1	7/13/21 19:48	1/1/70 19:48	33.3	NP	-0.856	1
C5	Montastrea	5	3	7/22/21 7:31	1/1/70 7:31	18.8	NP	-0.842	1
C5	Montastrea	5	3	7/22/21 9:14	1/1/70 9:14	124.6	NP	5.719	1
C5	Montastrea	5	3	7/22/21 10:11	1/1/70 10:11	422.8	NP	6.247	1
C5	Montastrea	5	3	7/22/21 11:51	1/1/70 11:51	413.7	NP	0.812	1
C5	Montastrea	5	3	7/22/21 12:55	1/1/70 12:55	229.7	NP	5.530	1
C5	Montastrea	5	3	7/22/21 14:20	1/1/70 14:20	545.5	NP	4.119	1
C5	Montastrea	5	3	7/22/21 17:03	1/1/70 17:03	206.5	NP	1.712	1
C5	Montastrea	5	3	7/22/21 19:51	1/1/70 19:51	8.4	NP	1.250	1
C6	Montastrea	6	1	7/14/21 6:28	1/1/70 6:28	1.4	NP	-0.873	1
C6	Montastrea	6	1	7/14/21 7:42	1/1/70 7:42	15.4	NP	-0.300	1
C6	Montastrea	6	1	7/14/21 9:18	1/1/70 9:18	17.2	NP	0.195	1
C6	Montastrea	6	1	7/14/21 11:49	1/1/70 11:49	59.8	NP	0.098	1
C6	Montastrea	6	1	7/14/21 12:49	1/1/70 12:49	156.6	NP	2.639	1
C6	Montastrea	6	1	7/14/21 14:21	1/1/70 14:21	380.9	NP	2.302	1
C6	Montastrea	6	1	7/14/21 15:21	1/1/70 15:21	295.5	NP	1.636	1
C6	Montastrea	6	1	7/14/21 16:58	1/1/70 16:58	146.0	NP	1.988	1
C6	Montastrea	6	1	7/14/21 18:45	1/1/70 18:45	96.8	NP	0.746	1
C6	Montastrea	6	1	7/14/21 19:45	1/1/70 19:45	35.1	NP	-0.739	1
C6	Montastrea	6	3	7/27/21 10:27	1/1/70 10:27	NA	NP	2.557	1
C6	Montastrea	6	3	7/27/21 11:31	1/1/70 11:31	NA	NP	1.927	1
C6	Montastrea	6	3	7/27/21 13:03	1/1/70 13:03	NA	NP	2.058	1
C6	Montastrea	6	3	7/27/21 15:42	1/1/70 15:42	NA	NP	2.197	1
C6	Montastrea	6	3	7/27/21 17:53	1/1/70 17:53	NA	NP	1.882	1
C6	Montastrea	6	3	7/27/21 18:45	1/1/70 18:45	NA	NP	0.894	1
C6	Montastrea	6	2	7/15/21 6:28	1/1/70 6:28	1.4	NP	-1.103	1
C6	Montastrea	6	2	7/15/21 7:44	1/1/70 7:44	52.1	NP	0.369	1
C6	Montastrea	6	2	7/15/21 9:11	1/1/70 9:11	103.2	NP	1.756	1
C6	Montastrea	6	2	7/15/21 10:14	1/1/70 10:14	171.6	NP	0.761	1
C6	Montastrea	6	2	7/15/21 14:22	1/1/70 14:22	200.8	NP	3.560	1
C6	Montastrea	6	2	7/15/21 15:23	1/1/70 15:23	199.3	NP	2.530	1
C6	Montastrea	6	2	7/15/21 17:02	1/1/70 17:02	192.8	NP	2.406	1
C6	Montastrea	6	2	7/15/21 19:50	1/1/70 19:50	7.5	NP	-1.037	1
C7	Montastrea	7	2	7/15/21 6:22	1/1/70 6:22	0.8	NP	-0.610	1
C7	Montastrea	7	2	7/15/21 7:54	1/1/70 7:54	72.9	NP	0.959	1
C7	Montastrea	7	2	7/15/21 8:56	1/1/70 8:56	78.8	NP	2.712	1
C7	Montastrea	7	2	7/15/21 10:24	1/1/70 10:24	169.5	NP	2.149	1
C7	Montastrea	7	2	7/15/21 15:33	1/1/70 15:33	142.3	NP	4.436	1
C7	Montastrea	7	2	7/15/21 17:13	1/1/70 17:13	178.9	NP	0.728	1
C7	Montastrea	7	2	7/15/21 18:43	1/1/70 18:43	84.3	NP	1.381	1
C7	Montastrea	7	3	7/27/21 10:16	1/1/70 10:16	NA	NP	4.900	1
C7	Montastrea	7	3	7/27/21 11:47	1/1/70 11:47	NA	NP	1.108	1
C7	Montastrea	7	3	7/27/21 12:50	1/1/70 12:50	NA	NP	1.118	1
C7	Montastrea	7	3	7/27/21 15:26	1/1/70 15:26	NA	NP	7.515	1
C7	Montastrea	7	3	7/27/21 17:27	1/1/70 17:27	NA	NP	5.433	1
C7	Montastrea	7	3	7/27/21 18:47	1/1/70 18:47	NA	NP	1.402	1
C7	Montastrea	7	3	7/27/21 19:49	1/1/70 19:49	NA	NP	-1.140	1
C7	Montastrea	7	1	7/14/21 7:43	1/1/70 7:43	15.5	NP	0.897	1
C7	Montastrea	7	1	7/14/21 11:38	1/1/70 11:38	100.3	NP	2.553	1
C7	Montastrea	7	1	7/14/21 13:11	1/1/70 13:11	83.3	NP	1.722	1
C7	Montastrea	7	1	7/14/21 14:06	1/1/70 14:06	348.4	NP	2.050	1
C7	Montastrea	7	1	7/14/21 15:38	1/1/70 15:38	182.9	NP	2.915	1
C7	Montastrea	7	1	7/14/21 17:16	1/1/70 17:16	181.1	NP	0.596	1
