# Supplementary material for: Diurnal pattern of respiration in corals and algae and its implications for gross primary production quantification
Source: PLoS One. 2025 Jun 27;20(6):e0326146. doi: 10.1371/journal.pone.0326146 (PMC12204508; doi:10.1371/journal.pone.0326146)
Supplement: S2 Data — (TXT) [file pone.0326146.s002.txt]

#### GENERALIZED ADDITIVE MODELS (GAMs) used to describe diurnal pattern of respiration, net photosynthesis and gross photosynthesis. 

# packages required:
library(tidyverse)
library(mgcv)
---------------------------------------------------------------------------------------------------


#   RESPIRATION DATA

##  Data table "my_data_resp.csv":
# Day = Date of measurement
# Time = Time of measurement with arbitrary constant date throughout the data set
# rate = respiration rate [µmol O2 cm-2 h-1]
# Species = Species of algae or coral
# Replicate = number of replicate of a given species
# Repetition = Number of repeated measurement (day 1, 2  3)  
# D_N = Day or  Night
# Season = season
# class = algae or coral
# sunrises = time of sunrise
# sunset = time of sunset (arbitrary date)
# max_par_time = time of maximum PAR 
# solar_noon = time of solar noon
# sun_hours = number of daytime hours
# temperature = temperature in °C 
# groupings = Season and Species (12 groups total)


> my_data_resp <- read_csv(my_data_resp.csv)

# my_data_resp = Data frame that contains all respiration rates including algae (fall) and coral (fall, spring, summer)

> head(my_data_resp, n = 10)
# A tibble: 10 × 17
   Day        Time                  rate Species  Replicate Repetition D_N   Season Class sunrises            sunsets            
   <date>     <dttm>               <dbl> <fct>    <fct>     <fct>      <chr> <chr>  <fct> <dttm>              <dttm>             
 1 2020-09-01 1996-11-22 06:45:00 -1.45  Caulerpa 5         1          D     Fall   Algae 1996-11-22 07:15:00 1996-11-22 19:00:00
 2 2020-09-01 1996-11-22 09:15:00 -0.742 Caulerpa 5         1          D     Fall   Algae 1996-11-22 07:15:00 1996-11-22 19:00:00
 3 2020-09-01 1996-11-22 12:15:00 -1.11  Caulerpa 5         1          D     Fall   Algae 1996-11-22 07:15:00 1996-11-22 19:00:00
 4 2020-09-01 1996-11-22 18:15:00 -2.00  Caulerpa 5         1          D     Fall   Algae 1996-11-22 07:15:00 1996-11-22 19:00:00
 5 2020-09-01 1996-11-22 18:45:00 -2.03  Caulerpa 5         1          D     Fall   Algae 1996-11-22 07:15:00 1996-11-22 19:00:00
 6 2020-09-01 1996-11-22 19:15:00 -1.76  Caulerpa 5         1          D     Fall   Algae 1996-11-22 07:15:00 1996-11-22 19:00:00
 7 2020-09-01 1996-11-22 19:45:00 -1.56  Caulerpa 5         1          D     Fall   Algae 1996-11-22 07:15:00 1996-11-22 19:00:00
 8 2020-09-01 1996-11-22 20:15:00 -1.39  Caulerpa 5         1          D     Fall   Algae 1996-11-22 07:15:00 1996-11-22 19:00:00
 9 2020-09-01 1996-11-22 20:45:00 -1.55  Caulerpa 5         1          D     Fall   Algae 1996-11-22 07:15:00 1996-11-22 19:00:00
10 2020-09-01 1996-11-22 06:45:00 -0.674 Caulerpa 6         1          D     Fall   Algae 1996-11-22 07:15:00 1996-11-22 19:00:00
# ℹ 5 more variables: max_par_time <dttm>, solar_noon <dttm>, sun_hours <dbl>, temperature <dbl>, groupings <chr>


> unique(my_data_resp$groupings)
 [1] "Fall_Caulerpa"     "Fall_Ceramium"     "Fall_Laurencia"    "Fall_Diploria"     "Fall_Porites"      "Fall_Montastrea"  
 [7] "Spring_Diploria"   "Spring_Porites"    "Spring_Montastrea" "Summer_Diploria"   "Summer_Porites"    "Summer_Montastrea"
 
> groupings_list <- unique(my_data_resp$groupings)
 
 ____________________________________________

# loop through data set and make a GAM for each of the 12 groups 
# plus predict data within the same loop and add to data frame for later plotting
# make new data frame with summary statistics

gam_models <- list()
gam_summary <- list()
predicted_data <- data.frame()
summary_statistics <- data.frame()

for (g in groupings_list) {
  subset_data_loop <- my_data_resp[my_data_resp$groupings == g, ]
  gam_model <- gam(abs(rate) ~ s(as.numeric(Time)), data = subset_data_loop, method = "REML")
  gam_models[[g]] <- gam_model
  gam_summary <- summary(gam_model) 
  f_value <- gam_summary$s.table[1, "F"]        
  p_value <- gam_summary$s.table[1, "p-value"]  
  new_data <- data.frame(
    Time = seq(min(subset_data_loop$Time), 
               max(subset_data_loop$Time), 
               length.out = nrow(subset_data_loop)))
  predictions <- predict(gam_model, newdata = new_data, se.fit = TRUE)
  new_data$rate <- predictions$fit
  new_data$lower <- predictions$fit - 1.96 * predictions$se.fit   #confidence interval 95%
  new_data$upper <- predictions$fit + 1.96 * predictions$se.fit
  new_data$grouping <- g
  predicted_data <- bind_rows(predicted_data, new_data)

  summary_statistics <- bind_rows(
    summary_statistics,
    data.frame(
      Group = g,
      R_squared = gam_summary$r.sq,
      Deviance_explained = gam_summary$dev.expl,
      EDF = sum(gam_summary$edf),               # EDF is comparable to the k-value. 
      AIC = AIC(gam_model),
      F_value = f_value,						# F-statistic for the smooth term
      P_value = p_value							# p-value for the smooth term
  )
)
}

===============================================================================================

#   NET PHOTOSYNTHESIS DATA

##  Data table "fall_NP_coral.csv":
# Coral_ID = Species and replicate ID
# Species = Coral species
# Repetition = Number of repeated measurement (day 1, 2  3)  
# Day = Date of measurement
# Time = Time of measurement with arbitrary constant date throughout the data set
# PAR = photosynthetic active radiation [µmol photons m-2 s-1]
# type = type of rate; NP = net photosynthesis
# rate = respiration rate [µmol O2 cm-2 h-1]
# Weight = A weighing factor was added to values at sunrise (e.g., 7:25 and sunset (e.b., 18:40)).
#          This forces the GAM of net photosynthesis through the given values at sunrise and sunset.
# 		   The rates at sunrise and sunset were predicted respiration rates at these times, which are			
#          essentially the same as NP at PAR close to zero. 


# GAMs are conducted separately for each season and taxon: fall-coral, fall-algae, spring-coral, summer-coral
# Force GAM through predicted respiration rates at sunrise and sunset. NP and R are essentially the same at sunrise and sunset.

# Fall - CORALS
# fall_NP_coral = Data frame that contains all net photosynthesis rates of the corals in fall 

> fall_NP_coral <- read.csv("./Data_sets/fall_NP_coral.csv")
> fall_NP_coral <- fall_NP_coral %>% 
+   mutate(
+     Time = as.POSIXct(Time, format = "%Y-%m-%d %H:%M:%S", tz = "UTC"))

> head(fall_NP_coral, n=10)
   Coral_ID  Species Repetition      Day                Time        PAR type        rate Weight
1        A1 Diploria          1 10/17/20 1996-11-22 07:25:00   0.000000   NP -0.67000000    100
2        A1 Diploria          1 10/17/20 1996-11-22 18:40:00   0.000000   NP -0.90000000    100
3        A1 Diploria          1 10/17/20 1996-11-22 07:45:00   5.051434   NP -0.95964316      1
4        A1 Diploria          1 10/17/20 1996-11-22 08:45:00  62.085237   NP  1.35281300      1
5        A1 Diploria          1 10/17/20 1996-11-22 09:15:00  40.927724   NP -0.08374215      1
6        A1 Diploria          1 10/17/20 1996-11-22 10:15:00 166.593030   NP  1.77311055      1
7        A1 Diploria          1 10/17/20 1996-11-22 10:45:00 338.983978   NP  4.07752592      1
8        A1 Diploria          1 10/17/20 1996-11-22 11:45:00 122.676565   NP  2.80992915      1
9        A1 Diploria          1 10/17/20 1996-11-22 12:15:00 274.997112   NP  1.57696098      1
10       A1 Diploria          1 10/17/20 1996-11-22 12:45:00 171.814143   NP  2.61175721      1


_______________________________

# loop through data set and make a GAM for each of the 3 species 
# plus predict data within the same loop and add to data frame for later plotting
# make new data frame with summary statistics

Species_list <- unique(fall_NP_coral$Species)
gam_models <- list()
predicted_data <- data.frame()
gam_summary <- data.frame()
summary_statistics <- data.frame()

start_time <- as.POSIXct("1996-11-22 07:25:00", format = "%Y-%m-%d %H:%M:%S", tz = "UTC")
end_time <- as.POSIXct("1996-11-22 18:40:00", format = "%Y-%m-%d %H:%M:%S", tz = "UTC")

for (g in Species_list) {
  subset_data_loop <- fall_NP_coral[fall_NP_coral$Species == g, ]
  gam_model <- gam(rate ~ s(as.numeric(Time)), weights = Weight, data = subset_data_loop, method = "REML")
  gam_models[[g]] <- gam_model
  gam_summary <- summary(gam_model) 
  f_value <- gam_summary$s.table[1, "F"]        
  p_value <- gam_summary$s.table[1, "p-value"]  
  new_data <- data.frame(
    Time = seq(from = start_time, 
               to = end_time, 
               length.out = nrow(subset_data_loop)))
  predictions <- predict(gam_model, newdata = new_data, se.fit = TRUE)
  new_data$rate <- predictions$fit
  new_data$lower <- predictions$fit - 1.96 * predictions$se.fit   #confidence interval 95%
  new_data$upper <- predictions$fit + 1.96 * predictions$se.fit
  new_data$grouping <- g
  predicted_data <- bind_rows(predicted_data, new_data)
  
  summary_statistics <- bind_rows(
    summary_statistics,
    data.frame(
      Group = g,
      R_squared = gam_summary$r.sq,
      Deviance_explained = gam_summary$dev.expl,
      EDF = sum(gam_summary$edf),               # EDF is comparable to the k-value. 
      AIC = AIC(gam_model),
      F_value = f_value,						# F-statistic for the smooth term
      P_value = p_value							# p-value for the smooth term
    )
  )
}

______________________________________________________________________________________________________

# Fall - Algae: Repeat same code with data "fall_NP_algae.csv"

______________________________________________________________________________________________________

# Spring - Coral: Repeat same code with data "spring_NP_coral.cvs"

start_time <- as.POSIXct("1970-01-01 06:47:00", format = "%Y-%m-%d %H:%M:%S", tz = "UTC")
end_time <- as.POSIXct("1970-01-01 19:50:00", format = "%Y-%m-%d %H:%M:%S", tz = "UTC") 
# Date "1970-01-01" is arbitrary.

______________________________________________________________________________________________________

# Summer - Coral: Repeat same code with data "summer_NP_coral_v2.csv" 

start_time <- as.POSIXct("1970-01-01 06:24:00", format = "%Y-%m-%d %H:%M:%S", tz = "UTC")
end_time <- as.POSIXct("1970-01-01 20:43:00", format = "%Y-%m-%d %H:%M:%S", tz = "UTC")
# Date "1970-01-01" is arbitrary.
